# Supplementary material for: Physiological, Biochemical, and Transcriptional Responses to Single and Combined Abiotic Stress in Stress-Tolerant and Stress-Sensitive Potato Genotypes
Source: Front Plant Sci. 2020 Feb 27;11:169. doi: 10.3389/fpls.2020.00169 (PMC7058966; doi:10.3389/fpls.2020.00169)
Supplement: Supplementary file 2 [file Table_1.xlsx]

## Sheet: Genotype
Supplementary Table S1 Potato Leaf Transcripts Exhibiting Significant Differences in Relative Abundance Dependent on Genotype, Abiotic Stress Treatment or an Interaction of Factors
The identification of the microarray probe (Probe ID) on a custom array design (http://www.ebi.ac.uk/arrayexpress/; accession: E‐MTAB‐1655) is indicated alongside the deduced peptide, gene, coding sequence (CDS) and transcript IDs defined by the The Potato Genome Sequencing Consortium (2011). The chromosome to which genes are assigned are indicated. Functional annotation is also described using U…
										Desiree	Desiree	Desiree	Desiree	Unica	Unica	Unica	Unica	Agria	Agria	Agria	Agria	Russett Burbank	Russett Burbank	Russett Burbank	Russett Burbank
Probe ID	Peptide ID	Gene ID	CDS ID	Transcript ID	Chromosome	UniRef based putative functional annotation	MapMan bin	MapMan name	MapMan description	control	drought	heat	heat + drought	control	drought	heat	heat + drought	control	drought	heat	heat + drought	control	drought	heat	heat + drought
CUST_17179_PI426222305	PGSC0003DMP400038931	PGSC0003DMG400022452	PGSC0003DMC400038931	PGSC0003DMT400057823	chr01	Serine/threonine-protein kinase bri1	30.2.11	signalling.receptor kinases.leucine rich repeat XI	moderately similar to ( 445) AT2G15080 | Symbols: AtRLP19 | AtRLP19 (Receptor Like Protein 19); kinase/ protein binding | chr2:6533764-6536715 FORWARDmoderately similar to ( 237) RPK1_IPONI Receptor-like protein kinase precursor (EC 2.7.11.1) - Ipomoea nil (Japanese morning glory) (Pharbitis nil)moderately similar to ( 396) loc_os12g10870 12012.m05069 protein verticillium wilt disease resistance …	0.766692	0.532564	1.52378	2.5472	0.3055	0.458609	1.05493	1.33523	0.942852	0.551223	3.43115	2.53694	0.701609	1.0284	0.880007	1.38109
CUST_5553_PI426222305	PGSC0003DMP400015754	PGSC0003DMG400008953	PGSC0003DMC400015754	PGSC0003DMT400023122	chr09	Conserved gene of unknown function	35.2	not assigned.unknown	very weakly similar to (97.4) loc_os01g15520 12001.m08150 protein expressed protein PGSC0003DMT400023122	0.485266	0.688331	0.831097	1.50319	0.744942	1.06177	1.5414	1.56716	0.638327	0.832213	1.02348	1.38785	0.829937	1.00163	0.97736	1.62085
CUST_14493_PI426222305	PGSC0003DMP400044923	PGSC0003DMG400025896	PGSC0003DMC400044923	PGSC0003DMT400066618	chr01	Proteinase inhibitor 1	35.2	not assigned.unknown	PGSC0003DMT400066618	1.63837	1.16071	0.924547	0.362709	1.70421	1.55855	0.780313	0.268082	1.16518	1.19185	0.384825	0.228398	1.91164	1.44327	0.831647	0.138354
CUST_29799_PI426222305	PGSC0003DMP400067171	PGSC0003DMG400045067	PGSC0003DMC400067171	PGSC0003DMT400095496	chr01	Gene of unknown function	35.2	not assigned.unknown	PGSC0003DMT400095496	0.914907	0.967701	0.972763	1.8271	0.886147	0.87549	0.880677	1.07685	0.566121	1.76587	0.922421	2.64504	2.05287	3.8452	5.16292	1.79736
CUST_39488_PI426222305	PGSC0003DMP400013063	PGSC0003DMG400007379	PGSC0003DMC400013063	PGSC0003DMT400019040	chr08	Topbp1	35.2	not assigned.unknown	moderately similar to ( 218) AT2G26270 | Symbols: | unknown protein | chr2:11184739-11187659 FORWARDweakly similar to ( 200) loc_os09g26870 12009.m21993 protein BRCA1 C Terminus domain containing protein, expressed PGSC0003DMT400019040	0.988461	0.957913	0.531278	0.718227	1.24905	1.34152	0.93262	0.610244	1.73556	1.08364	0.919593	1.14872	2.77833	1.24261	1.29272	0.484794
CUST_40637_PI426222305	PGSC0003DMP400037974	PGSC0003DMG402021929	PGSC0003DMC400037974	PGSC0003DMT400056447	chr02	Katanin P80 subunit	35.2	not assigned.unknown	weakly similar to ( 124) AT5G08390 | Symbols: | FUNCTIONS IN: molecular_function unknown; INVOLVED IN: biological_process unknown; LOCATED IN: CUL4 RING ubiquitin ligase complex; EXPRESSED IN: 22 plant structures; EXPRESSED DURING: 13 growth stages; CONTAINS InterPro DOMAIN/s: WD40 repeat-like (InterPro:IPR011046), WD40 repeat, region (InterPro:IPR017986), WD40/YVTN repeat-like (InterPro:IPR01594…	1.15671	0.924644	0.892463	0.749493	1.67667	1.40303	0.99327	0.866294	1.51406	1.2788	0.648675	0.608022	1.76284	1.26468	1.26043	0.792577
CUST_43743_PI426222305	PGSC0003DMP400052106	PGSC0003DMG400029912	PGSC0003DMC400052106	PGSC0003DMT400076897	chr06	Conserved gene of unknown function	35.2	not assigned.unknown	very weakly similar to (83.6) AT3G62450 | Symbols: | unknown protein | chr3:23098144-23098630 FORWARD PGSC0003DMT400076897	0.706183	0.413392	0.616135	1.35363	0.726552	0.904762	0.937086	0.809398	1.21456	1.34219	1.05111	1.35623	0.793497	1.71111	1.72889	1.50193
CUST_23354_PI426222305	PGSC0003DMP400007075	PGSC0003DMG400003974	PGSC0003DMC400007075	PGSC0003DMT400010142	chr11	DNA binding protein	27.3.67	RNA.regulation of transcription.putative transcription regulator	weakly similar to ( 176) AT5G55600 | Symbols: | agenet domain-containing protein / bromo-adjacent homology (BAH) domain-containing protein | chr5:22522232-22524796 REVERSEweakly similar to ( 139) loc_os07g41640 12007.m29252 protein DNA binding protein, putative, expressed PGSC0003DMT400010142	0.910078	0.797628	1.47345	1.47591	0.913865	0.723953	1.21248	1.47584	0.4263	1.02086	1.14316	2.70353	1.89963	4.62246	3.44156	2.7026
CUST_10076_PI426222305	PGSC0003DMP400063187	PGSC0003DMG400041083	PGSC0003DMC400063187	PGSC0003DMT400091512	chr11	Gene of unknown function	35.2	not assigned.unknown	PGSC0003DMT400091512	1.4677	1.15126	1.1062	2.16244	0.797128	0.896548	0.873028	1.00822	0.557214	1.44342	1.03671	3.10775	1.53328	17.7452	5.81778	1.20717
CUST_32760_PI426222305	PGSC0003DMP400032020	PGSC0003DMG400018374	PGSC0003DMC400032020	PGSC0003DMT400047310	chr01	Structural molecule	31.4	cell.vesicle transport	moderately similar to ( 290) AT4G21450 | Symbols: | vesicle-associated membrane family protein / VAMP family protein | chr4:11426136-11428125 FORWARDmoderately similar to ( 265) loc_os08g04620 12008.m04605 protein structural molecule, putative, expressedMotile_Sperm PGSC0003DMT400047310	0.936345	0.959838	0.849136	0.426421	1.58477	1.61381	1.25193	0.628718	1.46609	1.42634	0.769779	0.376805	1.44354	1.18837	1.10298	0.320739
CUST_18246_PI426222305	PGSC0003DMP400028720	PGSC0003DMG400016416	PGSC0003DMC400028720	PGSC0003DMT400042338	chr01	Conserved gene of unknown function	35.2	not assigned.unknown	weakly similar to ( 123) AT3G11620 | Symbols: | unknown protein | chr3:3670030-3671734 REVERSEweakly similar to ( 117) loc_os01g72870 12001.m150450 protein expressed protein PGSC0003DMT400042338	0.597252	0.620715	0.899328	1.13055	1.23974	0.927305	1.28761	1.19145	1.06565	1.13987	0.791584	1.72287	1.32216	1.3252	1.78613	1.78111
CUST_20408_PI426222305	PGSC0003DMP400068016	PGSC0003DMG400045912	PGSC0003DMC400068016	PGSC0003DMT400096341	chr09	Late blight resistance protein	35.2	not assigned.unknown	PGSC0003DMT400096341	0.784064	0.810627	0.989754	2.76923	0.678244	1.08788	0.765722	0.859474	0.394543	1.59233	1.51756	4.64217	1.98807	11.1902	11.3059	1.4317
CUST_19481_PI426222305	PGSC0003DMP400015826	PGSC0003DMG400008999	PGSC0003DMC400015826	PGSC0003DMT400023240	chr01	Conserved gene of unknown function	35.2	not assigned.unknown	moderately similar to ( 440) AT5G19300 | Symbols: | FUNCTIONS IN: molecular_function unknown; INVOLVED IN: biological_process unknown; LOCATED IN: cellular_component unknown; EXPRESSED IN: 20 plant structures; EXPRESSED DURING: 13 growth stages; CONTAINS InterPro DOMAIN/s: Nucleic acid-binding, OB-fold-like (InterPro:IPR016027), Protein of unknown function DUF171 (InterPro:IPR003750); Has 4766 Bl…	0.263818	0.388206	0.972827	2.2557	0.439699	0.567288	1.58459	1.3288	0.63418	0.767021	1.12003	3.12141	0.812067	1.26117	1.5116	3.17187
CUST_21143_PI426222305	PGSC0003DMP400015060	PGSC0003DMG400008572	PGSC0003DMC400015060	PGSC0003DMT400022099	chr12	Histone H2B	28.1.3	DNA.synthesis/chromatin structure.histone	weakly similar to ( 158) AT5G59910 | Symbols: HTB4 | HTB4; DNA binding | chr5:24127206-24127658 FORWARDweakly similar to ( 162) H2B_GOSHI Histone H2B - Gossypium hirsutum (Upland cotton)weakly similar to ( 174) loc_os01g05970 12001.m07228 protein core histone H2A/H2B/H3/H4 family protein, expressedH2B PGSC0003DMT400022099	1.05679	0.894709	0.660211	0.842302	1.57692	1.06821	0.769756	0.635797	1.49301	1.18547	0.857357	0.791802	1.59707	1.16073	1.1066	0.989218
CUST_14415_PI426222305	PGSC0003DMP400044725	PGSC0003DMG400025801	PGSC0003DMC400044725	PGSC0003DMT400066351	chr01	DNA binding protein	27.3.20	RNA.regulation of transcription.G2-like transcription factor family, GARP	weakly similar to ( 109) AT2G03500 | Symbols: | myb family transcription factor | chr2:1059926-1062259 FORWARD PGSC0003DMT400066351	0.507244	0.827407	0.756403	0.957235	1.03293	1.16175	0.952927	0.811144	1.40805	1.32982	0.870136	0.975851	1.38426	1.27487	0.834982	0.96975
CUST_26301_PI426222305	PGSC0003DMP400028410	PGSC0003DMG400016257	PGSC0003DMC400028410	PGSC0003DMT400041918	chr11	Conserved gene of unknown function	35.2	not assigned.unknown	PGSC0003DMT400041918	1.80847	0.978702	1.75434	1.03189	0.464534	0.602112	1.87548	0.826494	2.01799	0.961643	0.777349	0.409774	1.01311	1.09164	1.39304	0.330495
CUST_44071_PI426222305	PGSC0003DMP400037787	PGSC0003DMG400021811	PGSC0003DMC400037787	PGSC0003DMT400056141	chr12	Nucleolin	27.4	RNA.RNA binding	weakly similar to ( 122) AT5G54580 | Symbols: | RNA recognition motif (RRM)-containing protein | chr5:22171332-22172656 FORWARDweakly similar to ( 105) loc_os08g04440 12008.m26808 protein nucleolin, putative, expressed PGSC0003DMT400056141	1.01566	1.02364	0.792901	0.969624	0.897488	1.01177	0.816443	0.705179	1.7426	1.61591	0.806	1.31034	1.37637	0.895812	0.753641	1.32476
CUST_9068_PI426222305	PGSC0003DMP400039071	PGSC0003DMG400022537	PGSC0003DMC400039071	PGSC0003DMT400058049	chr03	Nuclear receptor binding set domain containing protein 1, nsd	27.3.67	RNA.regulation of transcription.putative transcription regulator	moderately similar to ( 235) AT3G51120 | Symbols: | DNA binding / nucleic acid binding / protein binding / zinc ion binding | chr3:18986026-18991886 REVERSEmoderately similar to ( 211) loc_os10g36810 12010.m06486 protein plus-3 domain containing protein, expressed PGSC0003DMT400058049	0.528784	0.67329	0.921387	1.49048	0.496962	0.54149	0.636008	1.12373	0.728869	0.669183	1.66704	2.28988	0.930528	1.6414	1.40448	1.79831
CUST_20234_PI426222305	PGSC0003DMP400057122	PGSC0003DMG400035018	PGSC0003DMC400057122	PGSC0003DMT400085447	chr03	Gene of unknown function	35.2	not assigned.unknown	PGSC0003DMT400085447	0.694393	0.865398	0.725758	1.66293	1.18978	0.970702	0.74181	0.771918	1.56028	2.01911	1.28989	2.02463	2.16903	6.72373	5.2427	1.14116
CUST_33453_PI426222305	PGSC0003DMP400039230	PGSC0003DMG400022630	PGSC0003DMC400039230	PGSC0003DMT400058287	chr05	Conserved gene of unknown function	35.2	not assigned.unknown	PGSC0003DMT400058287	1.11919	1.92008	0.637196	0.461183	1.23593	1.42741	0.788858	0.60355	1.27622	1.65298	0.991651	1.02791	1.26279	0.876478	0.772646	0.421539
CUST_17111_PI426222305	PGSC0003DMP400012690	PGSC0003DMG400007154	PGSC0003DMC400012690	PGSC0003DMT400018438	chr06	Serine/arginine (SR) protein kinase protein	29.4	protein.postranslational modification	highly similar to ( 572) AT3G44850 | Symbols: | protein kinase-related | chr3:16374617-16376931 REVERSEhighly similar to ( 535) loc_os03g53720 12003.m10342 protein ATP binding protein, putative, expressedS_TKc S_TKc Pkinase PGSC0003DMT400018438	0.608485	0.712612	0.612752	1.01357	1.10649	1.07326	0.937096	1.05972	1.00501	1.3628	1.32675	1.70084	0.764196	1.26118	1.10517	0.960474
CUST_1439_PI426222305	PGSC0003DMP400001023	PGSC0003DMG402000515	PGSC0003DMC400001023	PGSC0003DMT400001383	chr02	Kinase	30.2.17	signalling.receptor kinases.DUF 26	highly similar to ( 600) AT5G40380 | Symbols: | protein kinase family protein | chr5:16152301-16155038 FORWARDweakly similar to ( 200) NORK_MEDTR Nodulation receptor kinase precursor (EC 2.7.11.1) (Does not make infections protein 2) (Symbiosis receptor-like kinase) (MtSYMRK) - Medicago truncatula (Barrel medic)moderately similar to ( 465) loc_os05g03920 12005.m04926 protein protein kinase, putat…	0.898393	1.31719	1.12925	1.63685	1.07849	1.22905	1.15667	1.24878	0.707055	0.884588	0.680826	0.98059	0.873688	0.976513	0.851347	1.29029
CUST_22701_PI426222305	PGSC0003DMP400057043	PGSC0003DMG400034939	PGSC0003DMC400057043	PGSC0003DMT400085368	chr06	Thylakoid lumenal 15 kDa protein, chloroplast	35.2	not assigned.unknown	moderately similar to ( 240) AT2G44920 | Symbols: | thylakoid lumenal 15 kDa protein, chloroplast | chr2:18524419-18526502 FORWARDmoderately similar to ( 238) loc_os01g05080 12001.m42861 protein uncharacterized low-complexity proteins, putative, expressed PGSC0003DMT400085368	1.39652	1.09398	0.821896	0.500772	2.57176	2.06999	0.92599	0.469011	1.94435	1.63888	0.575609	0.430869	1.8882	1.09598	0.772793	0.260617
CUST_37797_PI426222305	PGSC0003DMP400036473	PGSC0003DMG400021019	PGSC0003DMC400036473	PGSC0003DMT400054198	chr07	Arginine decarboxylase	26.13	misc.acid and other phosphatases	weakly similar to ( 184) SPEA_BACSU Arginine decarboxylase (EC 4.1.1.19) - Bacillus subtilismoderately similar to ( 363) loc_os03g63074 12003.m35532 protein Ser/Thr protein phosphatase family protein, expressedLdcC OKR_DC_1 PGSC0003DMT400054198	1.07739	0.915643	0.832268	1.35022	1.0865	0.878381	0.973478	0.776894	1.29107	1.19899	0.949118	1.23399	0.646776	0.394193	0.790601	1.0658
CUST_712_PI426222305	PGSC0003DMP400062838	PGSC0003DMG400040734	PGSC0003DMC400062838	PGSC0003DMT400091163	chr05	Gene of unknown function	35.2	not assigned.unknown	PGSC0003DMT400091163	0.387151	0.549394	0.545454	0.665108	0.743501	1.6328	1.32858	1.18346	1.28802	0.902004	1.68417	1.72227	0.718878	1.33378	1.29087	0.391486
CUST_8759_PI426222305	PGSC0003DMP400048492	PGSC0003DMG400027887	PGSC0003DMC400048492	PGSC0003DMT400071686	chr07	Conserved gene of unknown function	35.2	not assigned.unknown	PGSC0003DMT400071686	0.559227	0.885514	0.826528	0.879214	1.0891	1.079	1.00178	0.707238	1.17309	1.32983	1.08361	1.45939	1.14225	1.49661	1.52506	1.2075
CUST_4551_PI426222305	PGSC0003DMP400014200	PGSC0003DMG400008068	PGSC0003DMC400014200	PGSC0003DMT400020846	chr11	F-box protein	35.2	not assigned.unknown	PGSC0003DMT400020846	0.531776	0.487703	1.34779	2.15316	0.693432	0.863009	2.22883	1.83086	0.733148	0.7817	0.942993	1.35939	1.02441	0.945697	1.39303	3.01019
CUST_17189_PI426222305	PGSC0003DMP400064104	PGSC0003DMG400042000	PGSC0003DMC400064104	PGSC0003DMT400092429	chr01	Mads box protein	27.3.24	RNA.regulation of transcription.MADS box transcription factor family	PGSC0003DMT400092429	1.00743	1.04964	1.2254	1.05915	0.845191	0.925762	0.932171	1.04946	0.660332	0.984966	0.905827	2.40582	0.941888	2.56113	8.12486	0.900913
CUST_25022_PI426222305	PGSC0003DMP400050700	PGSC0003DMG400029111	PGSC0003DMC400050700	PGSC0003DMT400074855	chr05	Gene of unknown function	35.2	not assigned.unknown	PGSC0003DMT400074855	1.07947	0.957987	0.801291	0.849648	0.708154	1.03136	1.23347	1.83294	1.96403	2.6431	1.45306	0.95237	0.716643	0.969199	1.3008	0.703633
CUST_33965_PI426222305	PGSC0003DMP400008622	PGSC0003DMG400004859	PGSC0003DMC400008622	PGSC0003DMT400012409	chr06	(Fragment)	35.2	not assigned.unknown	PGSC0003DMT400012409	0.776227	0.861146	1.05804	0.807459	0.930998	1.2119	1.15006	1.36649	0.368869	0.998991	0.907922	0.93425	0.927626	1.29985	0.874368	0.947509
CUST_9293_PI426222305	PGSC0003DMP400016169	PGSC0003DMG400009169	PGSC0003DMC400016169	PGSC0003DMT400023705	chr03	Gene of unknown function	35.2	not assigned.unknown	PGSC0003DMT400023705	0.934654	0.972527	0.976871	1.27017	0.825653	0.894386	0.899685	1.5295	0.75869	1.47748	2.30458	4.13195	1.54575	4.32094	4.00419	3.37418
CUST_3302_PI426222305	PGSC0003DMP400000443	PGSC0003DMG400000203	PGSC0003DMC400000443	PGSC0003DMT400000587	chr01	Conserved gene of unknown function	35.2	not assigned.unknown	weakly similar to ( 181) AT4G05400 | Symbols: | unknown protein | chr4:2741256-2742008 FORWARDweakly similar to ( 181) loc_os01g32790 12001.m09598 protein expressed protein PGSC0003DMT400000587	0.956712	0.850557	0.605607	0.940185	1.27736	1.07085	0.76576	0.732587	1.78177	1.49302	1.12716	1.46756	1.32885	1.15558	1.3004	0.936861
CUST_32776_PI426222305	PGSC0003DMP400032005	PGSC0003DMG400018365	PGSC0003DMC400032005	PGSC0003DMT400047291	chr07	Pentatricopeptide repeat-containing protein	33.99	development.unspecified	nearly identical (1138) AT1G73710 | Symbols: | pentatricopeptide (PPR) repeat-containing protein | chr1:27721190-27724165 FORWARDweakly similar to ( 182) RF1_ORYSA Rf1 protein, mitochondrial precursor (PPR protein) (Fertility restorer) (Restorer for CMS) - Oryza sativa (Rice)highly similar to ( 702) loc_os07g28900 12007.m07161 protein expressed protein PGSC0003DMT400047291	0.752009	0.926822	1.43142	2.30128	0.751839	0.748757	1.07721	1.24162	0.825283	0.820014	1.68229	1.92547	0.773584	0.821661	0.971173	1.36758
CUST_49770_PI426222305	PGSC0003DMP400024385	PGSC0003DMG400013815	PGSC0003DMC400024385	PGSC0003DMT400035882	chr06	Nitrate transporter	34.13	transport.peptides and oligopeptides	highly similar to ( 693) AT1G12110 | Symbols: NRT1.1, CHL1-1, NRT1, B-1, ATNRT1, CHL1 | NRT1.1; nitrate transmembrane transporter/ transporter | chr1:4105341-4109290 FORWARDhighly similar to ( 652) loc_os10g40600 12010.m06828 protein peptide transporter PTR2, putative, expressedPTR2 PTR2 PGSC0003DMT400035882	1.06424	0.784616	1.46013	1.46374	0.929527	0.930473	1.8646	0.940267	0.967664	0.782906	1.27956	0.393776	1.4106	0.954852	1.14035	0.524415
CUST_2219_PI426222305	PGSC0003DMP400049035	PGSC0003DMG400028212	PGSC0003DMC400049035	PGSC0003DMT400072510	chr10	Leucine-rich repeat protein	30.2.6	signalling.receptor kinases.leucine rich repeat VI	moderately similar to ( 318) AT3G03770 | Symbols: | leucine-rich repeat transmembrane protein kinase, putative | chr3:945303-948436 REVERSEmoderately similar to ( 286) loc_os07g07230 12007.m079614 protein ATP binding protein, putative, expressed PGSC0003DMT400072510	1.98969	1.04114	0.832604	0.604788	3.11091	2.58546	0.958568	0.723102	2.12459	1.52682	0.747521	0.894257	1.81465	0.831695	0.917065	0.60196
CUST_936_PI426222305	PGSC0003DMP400001010	PGSC0003DMG400000509	PGSC0003DMC400001010	PGSC0003DMT400001368	chr02	GPI ethanolamine phosphate transferase	35.2	not assigned.unknown	highly similar to ( 786) AT3G01380 | Symbols: | catalytic/ transferase | chr3:144288-149828 REVERSEhighly similar to ( 620) loc_os02g37050 12002.m08793 protein phosphatidylinositolglycan class N family protein, expressedPigN PGSC0003DMT400001368	1.03659	1.44079	1.24488	1.13002	0.773433	0.925679	0.986065	1.25154	0.570267	0.91335	0.932774	1.05182	0.889634	1.3904	0.961437	1.0552
CUST_52705_PI426222305	PGSC0003DMP400055962	PGSC0003DMG400033184	PGSC0003DMC400055962	PGSC0003DMT400083315		Actin binding protein	31.1	cell.organisation	moderately similar to ( 247) AT5G54650 | Symbols: Fh5, ATFH5 | Fh5 (FORMIN HOMOLOGY5); actin binding | chr5:22197856-22201649 REVERSEmoderately similar to ( 244) loc_os07g36150 12007.m07868 protein formin homology 2 domain-containing protein 5, putative, expressedFH2 FH2 PGSC0003DMT400083315	0.828009	1.42985	0.935317	1.08336	0.873875	0.710979	1.07055	0.808061	1.19365	1.53397	0.887686	1.60795	1.3259	2.25509	3.24244	1.69387
CUST_4144_PI426222305	PGSC0003DMP400005309	PGSC0003DMG400002947	PGSC0003DMC400005309	PGSC0003DMT400007625	chr04	NRC1	20.1	stress.biotic	very weakly similar to (80.5) loc_os11g41540 12011.m080051 protein disease resistance RPP8-like protein 3, putative, expressed PGSC0003DMT400007625	2.05687	1.11328	0.759175	1.2648	0.705201	0.89657	0.517771	0.597948	1.6595	2.26314	0.801734	1.39727	1.27893	5.63745	5.35928	0.879189
CUST_27812_PI426222305	PGSC0003DMP400023317	PGSC0003DMG400013179	PGSC0003DMC400023317	PGSC0003DMT400034280	chr12	Phytol kinase 1, chloroplast	11.3.3	lipid metabolism.Phospholipid synthesis.phosphatidate cytidylyltransferase	moderately similar to ( 274) AT5G58560 | Symbols: | phosphatidate cytidylyltransferase family protein | chr5:23670513-23672570 FORWARDmoderately similar to ( 287) PHYK3_SOYBN Probable phytol kinase 3, chloroplast precursor (EC 2.7.-.-) - Glycine max (Soybean)moderately similar to ( 275) loc_os01g61560 12001.m43251 protein phytol kinase 2, chloroplast precursor, putative, expressed PGSC0003DMT4000…	0.446368	0.491872	0.956409	1.81981	0.763393	0.844854	1.49848	1.44185	0.806669	0.777026	1.39554	2.42506	0.865756	0.963935	1.16158	2.49076
CUST_26784_PI426222305	PGSC0003DMP400023999	PGSC0003DMG401013561	PGSC0003DMC400023999	PGSC0003DMT400035287	chr07	Conserved gene of unknown function	27.3.99	RNA.regulation of transcription.unclassified	moderately similar to ( 317) AT3G17611 | Symbols: ATRBL14 | ATRBL14 (ARABIDOPSIS RHOMBOID-LIKE PROTEIN 14); zinc ion binding | chr3:6025652-6026173 FORWARDmoderately similar to ( 243) loc_os01g18100 12001.m08352 protein rhomboid domain containing 1, putative, expressed PGSC0003DMT400035287	0.758358	0.682791	0.943163	1.92298	0.687867	0.554843	0.917739	1.17238	1.20502	0.872613	1.64988	2.15411	0.744759	0.839108	1.06171	2.15805
CUST_7902_PI426222305	PGSC0003DMP400032830	PGSC0003DMG400018828	PGSC0003DMC400032830	PGSC0003DMT400048472	chr05	Integrase core domain containing protein	35.2	not assigned.unknown	PGSC0003DMT400048472	0.897808	0.962786	0.973771	1.23792	0.839302	0.908973	0.918578	1.33817	0.695335	1.27918	0.985499	2.16863	1.48389	3.35347	3.54827	1.48047
CUST_38881_PI426222305	PGSC0003DMP400025705	PGSC0003DMG400014594	PGSC0003DMC400025705	PGSC0003DMT400037826	chr05	Ethylene response factor	17.5.2	hormone metabolism.ethylene.signal transduction	very weakly similar to (98.6) AT3G23240 | Symbols: ERF1, ATERF1 | ERF1 (ETHYLENE RESPONSE FACTOR 1); DNA binding / transcription activator/ transcription factor | chr3:8295705-8296361 FORWARDvery weakly similar to (91.7) loc_os03g64260 12003.m11287 protein ethylene responsive element binding protein, putative, expressedAP2 AP2 PGSC0003DMT400037826	0.349323	0.707136	0.762161	2.04938	1.01566	0.851951	0.912775	1.20306	1.2629	0.873857	2.26945	1.48911	1.04428	1.01638	1.03717	1.2077
CUST_15484_PI426222305	PGSC0003DMP400058558	PGSC0003DMG400036454	PGSC0003DMC400058558	PGSC0003DMT400086883	chr12	Gag-pol protein	35.2	not assigned.unknown	PGSC0003DMT400086883	0.946834	0.998848	1.419	1.15847	0.813563	0.876919	0.882114	1.01871	0.572859	1.23995	1.0712	1.66495	1.62067	2.43946	3.70932	1.14608
CUST_17597_PI426222305	PGSC0003DMP400005705	PGSC0003DMG401003156	PGSC0003DMC400005705	PGSC0003DMT400008184	chr03	Glycosyltransferase, CAZy family GT2	10.2.1	cell wall.cellulose synthesis.cellulose synthase	nearly identical (1990) AT3G03050 | Symbols: CSLD3, KJK, ATCSLD3 | CSLD3 (CELLULOSE SYNTHASE-LIKE D3); cellulose synthase/ transferase, transferring glycosyl groups | chr3:687873-691629 FORWARDnearly identical (1921) loc_os06g02180 12006.m04952 protein CSLD2 - cellulose synthase-like family D, expressedCellulose_synt PGSC0003DMT400008184	1.30687	0.847559	0.975555	0.600128	2.45858	1.40799	1.42884	0.698964	2.29	1.32821	0.807407	0.642992	1.43745	0.711612	1.26733	0.354396
CUST_13320_PI426222305	PGSC0003DMP400059694	PGSC0003DMG400037590	PGSC0003DMC400059694	PGSC0003DMT400088019	chr02	Polyprotein protein	35.2	not assigned.unknown	PGSC0003DMT400088019	0.960537	0.783204	0.922606	2.39101	0.603576	0.617549	0.917236	1.7535	0.507746	1.12427	1.91036	2.84402	0.65815	1.40767	1.27294	7.53321
CUST_16666_PI426222305	PGSC0003DMP400046932	PGSC0003DMG400027028	PGSC0003DMC400046932	PGSC0003DMT400069526	chr06	Conserved gene of unknown function	35.2	not assigned.unknown	weakly similar to ( 159) loc_os04g51140 12004.m10010 protein expressed protein PGSC0003DMT400069526	0.691949	0.717424	1.75005	2.4157	0.554763	0.523818	1.35256	1.16253	0.652175	0.753168	1.51911	1.86917	0.915326	1.17768	1.69646	2.29822
CUST_26470_PI426222305	PGSC0003DMP400025266	PGSC0003DMG400014340	PGSC0003DMC400025266	PGSC0003DMT400037195	chr03	Cytochrome B561	21.2	redox.ascorbate and glutathione	moderately similar to ( 271) AT4G25570 | Symbols: ACYB-2 | ACYB-2; carbon-monoxide oxygenase | chr4:13053887-13055518 REVERSEmoderately similar to ( 229) loc_os02g42890 12002.m09324 protein cytochrome b561, putative, expressedCytochrom_B561 B561 PGSC0003DMT400037195	0.811319	0.558733	0.758206	1.20075	1.35724	1.38301	0.973503	0.824754	0.90885	0.835603	0.673397	1.15989	1.46166	1.07123	0.949439	1.65142
CUST_46274_PI426222305	PGSC0003DMP400035905	PGSC0003DMG401020664	PGSC0003DMC400035905	PGSC0003DMT400053235	chr12	Second messenger-dependent protein kinase	27.4	RNA.RNA binding	weakly similar to ( 150) AT2G26695 | Symbols: | binding / zinc ion binding | chr2:11365275-11365789 FORWARDweakly similar to ( 120) loc_os06g04920 12006.m31973 protein zinc finger protein, putative, expressed PGSC0003DMT400053235	2.04317	0.836651	0.723968	0.446776	1.07145	1.26642	0.386873	0.423281	2.68929	1.25935	0.831784	0.733091	4.25313	2.0144	1.43881	0.497355
CUST_9147_PI426222305	PGSC0003DMP400008999	PGSC0003DMG400005051	PGSC0003DMC400008999	PGSC0003DMT400012962	chr03	Conserved gene of unknown function	30.3	signalling.calcium	very weakly similar to ( 100) AT2G44310 | Symbols: | calcium-binding EF hand family protein | chr2:18309285-18309713 FORWARDweakly similar to ( 128) loc_os09g30506 12009.m06213 protein EF hand family protein, expressed PGSC0003DMT400012962	0.972188	1.01079	1.0161	1.0023	0.862368	0.930303	0.935815	1.08073	0.601575	1.12968	1.20445	1.05819	0.964074	3.77531	2.60583	0.900222
CUST_12777_PI426222305	PGSC0003DMP400042439	PGSC0003DMG400024530	PGSC0003DMC400042439	PGSC0003DMT400063055	chr03	Protein COBRA	10.2.2	cell wall.cellulose synthesis.COBRA	highly similar to ( 714) AT5G15630 | Symbols: COBL4, IRX6 | IRX6 | chr5:5084842-5086545 FORWARDhighly similar to ( 674) COBL5_ORYSA COBRA-like 5 protein precursor (Protein BRITTLE CULM1) - Oryza sativa (Rice)highly similar to ( 674) loc_os03g30250 12003.m08287 protein phytochelatin synthetase-like conserved region family protein, expressedPhytochel_synth PGSC0003DMT400063055	0.948534	1.00888	1.02127	1.05669	1.15392	0.951428	0.953576	1.09933	0.712808	0.975712	0.974308	1.03245	3.35103	1.93965	2.26853	0.922987
CUST_47706_PI426222305	PGSC0003DMP400041239	PGSC0003DMG401023844	PGSC0003DMC400041239	PGSC0003DMT400061255	chr12	Fatty acid desaturase	11.2.3	lipid metabolism.FA desaturation.omega 3 desaturase	weakly similar to ( 194) AT3G12120 | Symbols: FAD2 | FAD2 (FATTY ACID DESATURASE 2); delta12-fatty acid dehydrogenase/ omega-6 fatty acid desaturase | chr3:3860592-3861743 REVERSEweakly similar to ( 181) FAD6E_BRAJU Omega-6 fatty acid desaturase, endoplasmic reticulum (EC 1.14.19.-) (Delta(12) desaturase) - Brassica juncea (Leaf mustard) (Indian mustard)weakly similar to ( 164) loc_os02g48560 120…	1.6166	0.939881	0.877157	1.08661	0.800013	1.13263	0.787353	0.432645	1.80502	1.3067	0.78652	0.918029	1.24578	0.926469	0.618352	0.674426
CUST_2968_PI426222305	PGSC0003DMP400000430	PGSC0003DMG400000199	PGSC0003DMC400000430	PGSC0003DMT400000571	chr01	Gene of unknown function	35.2	not assigned.unknown	PGSC0003DMT400000571	1.19539	0.662268	0.680439	0.592927	1.31534	0.728613	0.676701	0.388402	1.77966	1.75952	0.518663	0.815402	1.24504	2.58056	2.56034	0.714527
CUST_34692_PI426222305	PGSC0003DMP400001367	PGSC0003DMG400000693	PGSC0003DMC400001367	PGSC0003DMT400001848	chr07	Peroxidase	26.12	misc.peroxidases	moderately similar to ( 453) AT1G05260 | Symbols: RCI3, RCI3A | RCI3 (RARE COLD INDUCIBLE GENE 3); peroxidase | chr1:1529827-1531271 FORWARDmoderately similar to ( 345) PER1_ORYSA Peroxidase 1 precursor (EC 1.11.1.7) - Oryza sativa (Rice)moderately similar to ( 381) loc_os06g46799 12006.m09205 protein peroxidase 39 precursor, putative, expressedsecretory_peroxidase plant_peroxidase peroxidase PGS…	1.50186	1.52946	1.63488	1.8943	0.851546	0.886039	0.835901	1.20347	0.681615	0.808347	1.24046	0.945214	1.09599	1.91786	1.85657	1.28923
CUST_35247_PI426222305	PGSC0003DMP400037842	PGSC0003DMG400021843	PGSC0003DMC400037842	PGSC0003DMT400056221	chr01	Conserved gene of unknown function	35.2	not assigned.unknown	highly similar to ( 724) AT3G17030 | Symbols: | INVOLVED IN: biological_process unknown; LOCATED IN: cellular_component unknown; EXPRESSED IN: 23 plant structures; EXPRESSED DURING: 13 growth stages; CONTAINS InterPro DOMAIN/s: Nucleic acid-binding, OB-fold-like (InterPro:IPR016027); Has 10 Blast hits to 10 proteins in 5 species: Archae - 0; Bacteria - 0; Metazoa - 2; Fungi - 0; Plants - 8; Virus…	1.24699	0.947757	1.23706	0.718663	0.659194	0.563264	0.900328	1.79533	1.175	0.819716	0.69713	0.468511	1.3302	0.811465	1.2458	1.85103
CUST_22618_PI426222305	PGSC0003DMP400052768	PGSC0003DMG400030320	PGSC0003DMC400052768	PGSC0003DMT400077956	chr06	GTP1/OBG family member	30.5	signalling.G-proteins	weakly similar to ( 107) AT1G07620 | Symbols: | FUNCTIONS IN: molecular_function unknown; INVOLVED IN: biological_process unknown; LOCATED IN: cellular_component unknown; CONTAINS InterPro DOMAIN/s: GTP-binding protein Obg/CgtA (InterPro:IPR014100); BEST Arabidopsis thaliana protein match is: unknown protein (TAIR:AT5G02390.1); Has 447 Blast hits to 405 proteins in 72 species: Archae - 0; Bacteri…	0.556643	0.72543	1.10873	2.22272	0.444113	0.509212	1.23304	1.6748	0.943471	0.842427	1.68262	2.87975	0.632824	0.721555	0.689507	2.41125
CUST_15623_PI426222305	PGSC0003DMP400054770	PGSC0003DMG400031465	PGSC0003DMC400054770	PGSC0003DMT400080785	chr09	Protein kinase atsik	29.4.1.57	protein.postranslational modification.kinase.receptor like cytoplasmatic kinase VII	highly similar to ( 519) AT3G08760 | Symbols: ATSIK | ATSIK; ATP binding / kinase/ protein kinase/ protein tyrosine kinase | chr3:2658129-2659984 REVERSEweakly similar to ( 138) PSKR_DAUCA Phytosulfokine receptor precursor (EC 2.7.11.1) (Phytosulfokine LRR receptor kinase) - Daucus carota (Carrot)highly similar to ( 505) loc_os01g60700 12001.m43247 protein serine/threonine-protein kinase NAK, put…	1.12773	0.990606	1.09194	1.17027	0.802094	0.912404	0.988122	1.13505	0.585702	1.42529	1.43481	1.38625	1.38045	1.6347	9.83809	1.13807
CUST_10209_PI426222305	PGSC0003DMP400019675	PGSC0003DMG400011141	PGSC0003DMC400019675	PGSC0003DMT400028941	chr07	Serine carboxypeptidase	29.5.5	protein.degradation.serine protease	highly similar to ( 701) AT4G30610 | Symbols: BRS1, SCPL24 | BRS1 (BRI1 SUPPRESSOR 1); serine-type carboxypeptidase | chr4:14944219-14948391 FORWARDhighly similar to ( 504) CBP2_WHEAT Serine carboxypeptidase 2 (EC 3.4.16.6) (Serine carboxypeptidase II) (Carboxypeptidase D) (CPDW-II) (CP-WII) [Contains: Serine carboxypeptidase 2 chain A (Serine carboxypeptidase II chain A); Serine carboxypeptidase…	2.15998	1.19291	0.569742	0.43104	1.04828	0.781698	0.212426	0.130473	2.20759	1.36739	0.734495	0.452283	1.47377	2.60746	1.85239	0.170738
CUST_35086_PI426222305	PGSC0003DMP400033711	PGSC0003DMG400019406	PGSC0003DMC400033711	PGSC0003DMT400049931	chr10	RING-H2 finger protein ATL67	29.5.11.4.2	protein.degradation.ubiquitin.E3.RING	weakly similar to ( 142) AT2G46160 | Symbols: | zinc finger (C3HC4-type RING finger) family protein | chr2:18963109-18963753 FORWARDweakly similar to ( 114) loc_os01g53500 12001.m11517 protein RING-H2 finger protein ATL2M, putative, expressed PGSC0003DMT400049931	0.75664	0.725966	0.693527	1.00478	1.27152	1.2977	0.975869	0.758696	1.73534	1.43428	0.944088	0.88716	1.51882	1.02602	0.812788	0.937005
CUST_31896_PI426222305	PGSC0003DMP400011022	PGSC0003DMG400006214	PGSC0003DMC400011022	PGSC0003DMT400015900	chr10	Caffeoyl CoA O-methyltransferase	16.2.1.6	secondary metabolism.phenylpropanoids.lignin biosynthesis.CCoAOMT	moderately similar to ( 265) AT4G34050 | Symbols: | caffeoyl-CoA 3-O-methyltransferase, putative | chr4:16310844-16311973 FORWARDmoderately similar to ( 272) CAMT5_TOBAC Caffeoyl-CoA O-methyltransferase 5 (EC 2.1.1.104) (Trans-caffeoyl-CoA 3-O-methyltransferase 5) (CCoAMT-5) (CCoAOMT-5) - Nicotiana tabacum (Common tobacco)moderately similar to ( 249) loc_os06g06980 12006.m31989 protein caffeoyl-C…	1.7874	1.0777	1.1618	0.497419	1.71105	1.42241	0.991609	0.536402	1.51221	1.01237	0.365911	0.262082	1.42412	0.817594	0.731889	0.238762
CUST_9579_PI426222305	PGSC0003DMP400004398	PGSC0003DMG400002487	PGSC0003DMC400004398	PGSC0003DMT400006367	chr03	Lipid binding protein	35.2	not assigned.unknown	PGSC0003DMT400006367	1.83433	1.15833	0.347024	0.116417	3.16565	2.36915	0.560543	0.0829518	3.52054	3.35722	0.772551	0.245072	3.71481	1.11533	0.470313	0.0348468
CUST_51629_PI426222305	PGSC0003DMP400036297	PGSC0003DMG400020897	PGSC0003DMC400036297	PGSC0003DMT400053855		UDP-glucose:glucosyltransferase	26.2	misc.UDP glucosyl and glucoronyl transferases	weakly similar to ( 154) AT1G01420 | Symbols: UGT72B3 | UGT72B3 (UDP-GLUCOSYL TRANSFERASE 72B3); UDP-glycosyltransferase/ quercetin 3-O-glucosyltransferase/ transferase, transferring glycosyl groups | chr1:154566-156011 REVERSEweakly similar to ( 132) ZOX_PHAVU Zeatin O-xylosyltransferase (EC 2.4.2.40) (Zeatin O-beta-D-xylosyltransferase) - Phaseolus vulgaris (Kidney bean) (French bean)weakly sim…	0.380213	1.66559	2.11188	1.77651	0.519604	0.905616	0.88471	0.683668	0.350489	0.874908	12.51	4.58689	0.508763	2.50582	2.49625	1.0767
CUST_36211_PI426222305	PGSC0003DMP400026851	PGSC0003DMG400015319	PGSC0003DMC400026851	PGSC0003DMT400039602	chr12	Ubiquitin ligase protein cop1	30.11	signalling.light	highly similar to ( 538) AT1G53090 | Symbols: SPA4 | SPA4 (SPA1-RELATED 4); protein binding / signal transducer | chr1:19783748-19786690 FORWARDweakly similar to ( 172) COP1_PEA E3 ubiquitin ligase protein COP1 (EC 6.3.2.-) (Constitutive photomorphogenesis protein 1) - Pisum sativum (Garden pea)highly similar to ( 511) loc_os01g52640 12001.m11437 protein ubiquitin-protein ligase COP1, putative, e…	1.09099	0.633267	0.769078	1.02	0.651078	0.74335	1.02411	1.13068	0.609208	0.95917	1.34993	1.52095	1.06714	1.69059	1.39977	1.08684
CUST_6241_PI426222305	PGSC0003DMP400018597	PGSC0003DMG400010512	PGSC0003DMC400018597	PGSC0003DMT400027257	chr10	Conserved gene of unknown function	35.2	not assigned.unknown	highly similar to ( 658) AT2G44260 | Symbols: | unknown protein | chr2:18295988-18297739 FORWARDhighly similar to ( 533) loc_os07g38840 12007.m08129 protein expressed proteinDUF946 PGSC0003DMT400027257	2.6003	1.31755	1.06854	0.763234	1.81714	0.973437	1.20389	0.906908	1.40053	0.887606	0.86574	0.934581	2.94692	2.42734	2.0636	0.85076
CUST_28800_PI426222305	PGSC0003DMP400007280	PGSC0003DMG400004076	PGSC0003DMC400007280	PGSC0003DMT400010436	chr06	TATA-binding protein-associated phosphoprotein	27.3.13	RNA.regulation of transcription.CCAAT box binding factor family, DR1	moderately similar to ( 228) AT5G23090 | Symbols: NF-YB13 | NF-YB13 (NUCLEAR FACTOR Y, SUBUNIT B13); transcription factor | chr5:7749391-7750203 FORWARDweakly similar to ( 197) loc_os08g29500 12008.m06954 protein repressor protein, putative, expressedCOG5150 PGSC0003DMT400010436	0.827647	0.854196	0.996654	1.30307	0.927484	1.05873	1.04305	0.964597	1.14961	1.05009	0.730943	1.22992	1.21445	1.46209	1.11662	1.69374
CUST_32263_PI426222305	PGSC0003DMP400008778	PGSC0003DMG400004938	PGSC0003DMC400008778	PGSC0003DMT400012626	chr04	Xylulose kinase	3.7	minor CHO metabolism.sugar kinases	moderately similar to ( 279) AT5G49650 | Symbols: | xylulose kinase, putative | chr5:20152898-20155574 FORWARDmoderately similar to ( 289) loc_os07g44660 12007.m08687 protein xylulose kinase, putative, expressedXylB PGSC0003DMT400012626	1.3731	1.3416	1.31696	0.710722	0.983267	1.30792	0.760768	1.05403	0.906857	0.767804	1.04951	1.57753	1.98989	2.84897	2.42292	1.50836
CUST_29385_PI426222305	PGSC0003DMP400051369	PGSC0003DMG401029486	PGSC0003DMC400051369	PGSC0003DMT400075841	chr04	D-galacturonic acid reductase 1	3.5	minor CHO metabolism.others	very weakly similar to (84.0) loc_os10g02480 12010.m03667 protein NAD(P)H-dependent oxidoreductase, putative, expressed PGSC0003DMT400075841	0.872859	0.907514	0.979706	1.25296	1.11097	1.16948	0.98775	0.970308	0.610407	1.36439	1.12398	1.32541	2.89372	2.44514	3.12377	0.910416
CUST_45681_PI426222305	PGSC0003DMP400053793	PGSC0003DMG400030882	PGSC0003DMC400053793	PGSC0003DMT400079340	chr08	Plant viral-response family protein	35.2	not assigned.unknown	moderately similar to ( 398) AT1G32120 | Symbols: | unknown protein | chr1:11552926-11558608 FORWARDmoderately similar to ( 295) loc_os11g40570 12011.m28687 protein plant viral-response family protein, expressedDUF716 PGSC0003DMT400079340	1.10308	0.991806	1.1168	1.8341	0.857603	0.999423	1.32415	0.913469	1.20467	0.874249	0.609609	1.29181	0.695266	0.633306	0.625092	0.728933
CUST_42903_PI426222305	PGSC0003DMP400039371	PGSC0003DMG400022707	PGSC0003DMC400039371	PGSC0003DMT400058470	chr01	AGO4-2	27.3.36	RNA.regulation of transcription.Argonaute	very weakly similar to (95.9) AT2G27040 | Symbols: AGO4, OCP11 | AGO4 (ARGONAUTE 4); nucleic acid binding | chr2:11536795-11541503 REVERSEvery weakly similar to (88.2) loc_os01g16870 12001.m150417 protein argonaute-like protein, putative, expressed PGSC0003DMT400058470	1.34372	1.11806	1.14094	1.33868	0.745485	1.00566	1.1237	0.887921	1.53233	1.0987	0.925429	1.04537	1.33133	2.41892	2.05344	1.19261
CUST_3024_PI426222305	PGSC0003DMP400000129	PGSC0003DMG400000053	PGSC0003DMC400000129	PGSC0003DMT400000173	chr01	Conserved gene of unknown function	35.2	not assigned.unknown	moderately similar to ( 259) AT5G41390 | Symbols: | FUNCTIONS IN: molecular_function unknown; INVOLVED IN: biological_process unknown; CONTAINS InterPro DOMAIN/s: Protein of unknown function Cys-rich (InterPro:IPR006461); BEST Arabidopsis thaliana protein match is: proline-rich family protein (TAIR:AT1G63830.2); Has 11998 Blast hits to 5796 proteins in 448 species: Archae - 6; Bacteria - 1151; Me…	0.872004	0.507843	0.677972	0.593248	2.19235	1.77698	1.33668	0.740534	1.6899	1.15614	0.570245	0.770406	1.67469	1.00485	1.03744	0.93176
CUST_2005_PI426222305	PGSC0003DMP400048938	PGSC0003DMG400028165	PGSC0003DMC400048938	PGSC0003DMT400072378	chr10	Calmodulin binding protein	30.3	signalling.calcium	moderately similar to ( 332) AT3G52870 | Symbols: | calmodulin-binding family protein | chr3:19593365-19595686 REVERSEmoderately similar to ( 322) loc_os12g05420 12012.m04535 protein calmodulin binding protein, putative, expressed PGSC0003DMT400072378	0.774078	0.563377	1.14658	0.906003	1.34188	1.21772	1.01891	0.624537	1.32155	0.965102	0.249498	0.91957	1.65972	1.35711	1.61414	0.810087
CUST_25149_PI426222305	PGSC0003DMP400010334	PGSC0003DMG400005826	PGSC0003DMC400010334	PGSC0003DMT400014933	chr08	Conserved gene of unknown function	35.2	not assigned.unknown	weakly similar to ( 105) AT5G41560 | Symbols: | FUNCTIONS IN: molecular_function unknown; INVOLVED IN: biological_process unknown; LOCATED IN: chloroplast; EXPRESSED IN: 24 plant structures; EXPRESSED DURING: 15 growth stages; CONTAINS InterPro DOMAIN/s: Ubiquitin ligase, Det1/DDB1-complexing (InterPro:IPR018276); Has 59 Blast hits to 59 proteins in 19 species: Archae - 0; Bacteria - 0; Metazoa -…	0.466876	0.64286	0.827185	1.54338	0.677898	0.87016	1.14746	1.39531	0.420319	0.803133	1.14472	2.72294	0.902282	1.22076	1.49435	2.11536
CUST_18573_PI426222305	PGSC0003DMP400034286	PGSC0003DMG400019729	PGSC0003DMC400034286	PGSC0003DMT400050792	chr02	Beta-catenin 1	35.2	not assigned.unknown	highly similar to ( 654) AT3G02710 | Symbols: | nuclear associated protein-related / NAP-related | chr3:583184-585780 FORWARDhighly similar to ( 509) loc_os02g58460 12002.m10867 protein beta-catenin-like protein 1, putative, expressedDUF1716 PGSC0003DMT400050792	0.7148	0.811617	1.06077	1.34377	0.979645	0.986474	1.08671	1.13441	0.934319	0.929305	0.990158	1.35606	1.20625	1.44504	1.14812	1.62667
CUST_26436_PI426222305	PGSC0003DMP400025124	PGSC0003DMG400014263	PGSC0003DMC400025124	PGSC0003DMT400037000	chr03	Per1-like family protein	20.2	stress.abiotic	moderately similar to ( 462) AT1G16560 | Symbols: | Per1-like family protein | chr1:5669234-5670343 FORWARDmoderately similar to ( 465) loc_os05g13330 12005.m27743 protein CAB2, putative, expressedPer1 PER1 PGSC0003DMT400037000	0.858638	0.885716	0.87437	1.29969	1.08988	1.07012	1.07586	0.858751	0.789018	0.823674	0.784959	1.13032	1.28705	1.25083	1.12724	1.85836
CUST_4344_PI426222305	PGSC0003DMP400047617	PGSC0003DMG400027382	PGSC0003DMC400047617	PGSC0003DMT400070433	chr11	EF hand family protein	30.3	signalling.calcium	moderately similar to ( 246) AT1G12310 | Symbols: | calmodulin, putative | chr1:4187500-4187946 REVERSEweakly similar to ( 130) CALM3_PETHY Calmodulin-related protein - Petunia hybrida (Petunia)moderately similar to ( 224) loc_os08g02420 12008.m04386 protein calmodulin, putative, expressedFRQ1 PGSC0003DMT400070433	1.10793	0.956797	0.873114	0.907552	1.50992	1.40062	0.994353	0.73652	1.87665	1.60885	0.820051	1.00942	1.27496	0.957808	0.78783	0.688769
CUST_3089_PI426222305	PGSC0003DMP400000165	PGSC0003DMG400000068	PGSC0003DMC400000165	PGSC0003DMT400000225	chr01	Pentatricopeptide repeat-containing protein	27.3.25	RNA.regulation of transcription.MYB domain transcription factor family	highly similar to ( 899) AT4G37170 | Symbols: | pentatricopeptide (PPR) repeat-containing protein | chr4:17498580-17500655 REVERSEweakly similar to ( 107) RF1_ORYSA Rf1 protein, mitochondrial precursor (PPR protein) (Fertility restorer) (Restorer for CMS) - Oryza sativa (Rice)highly similar to ( 704) loc_os03g13230 12003.m06769 protein CRR2, putative, expressed PGSC0003DMT400000225	0.391929	0.418055	0.848573	1.69672	0.61549	0.774338	1.3749	1.77986	0.567746	0.86952	1.55508	2.24335	0.646645	1.34815	1.61311	2.19958
CUST_23286_PI426222305	PGSC0003DMP400007079	PGSC0003DMG400003976	PGSC0003DMC400007079	PGSC0003DMT400010148	chr11	Cellulose synthase catalytic subunit	10.2.1	cell wall.cellulose synthesis.cellulose synthase	moderately similar to ( 306) AT2G21770 | Symbols: CESA9, CESA09 | CESA9 (CELLULOSE SYNTHASE A9); cellulose synthase/ transferase, transferring glycosyl groups | chr2:9284837-9289495 FORWARDmoderately similar to ( 278) loc_os07g24190 12007.m28970 protein CESA3 - cellulose synthase, expressedCellulose_synt PGSC0003DMT400010148	1.10845	0.746375	0.959466	1.50281	0.868751	0.798019	0.848065	0.986796	1.49978	0.995266	1.54292	1.21907	0.926445	0.645856	0.834164	0.952221
CUST_44148_PI426222305	PGSC0003DMP400037167	PGSC0003DMG400021444	PGSC0003DMC400037167	PGSC0003DMT400055239	chr02	SHORT-ROOT protein	27.3.21	RNA.regulation of transcription.GRAS transcription factor family	highly similar to ( 547) AT4G37650 | Symbols: SHR, SGR7 | SHR (SHORT ROOT); protein binding / sequence-specific DNA binding / transcription factor | chr4:17691871-17693466 FORWARDweakly similar to ( 185) CIGR2_ORYSA Chitin-inducible gibberellin-responsive protein 2 - Oryza sativa (Rice)moderately similar to ( 449) loc_os07g39820 12007.m08224 protein SHR, putative, expressedGRAS PGSC0003DMT4000552…	1.57944	1.2152	0.935028	0.485662	2.0956	1.69513	0.897712	0.358524	2.43033	1.4515	0.842685	0.325524	1.87833	0.807044	0.758554	0.122245
CUST_50531_PI426222305	PGSC0003DMP400042017	PGSC0003DMG400024286	PGSC0003DMC400042017	PGSC0003DMT400062404	chr09	Ca2+ antiporter/cation exchanger	34.21	transport.calcium	moderately similar to ( 389) AT5G17860 | Symbols: CAX7 | CAX7 (calcium exchanger 7); calcium:sodium antiporter/ cation:cation antiporter | chr5:5902638-5904350 REVERSEmoderately similar to ( 350) loc_os03g08230 12003.m06332 protein cation cation antiporter, putative, expressed PGSC0003DMT400062404	1.92323	1.22353	0.176507	0.0401287	2.09007	1.97107	0.184533	0.0795064	3.14088	2.54566	0.295553	0.171261	3.72703	1.15706	0.588041	0.0641857
CUST_21320_PI426222305	PGSC0003DMP400013943	PGSC0003DMG400007906	PGSC0003DMC400013943	PGSC0003DMT400020463	chr12	Conserved gene of unknown function	35.2	not assigned.unknown	moderately similar to ( 201) AT4G30620 | Symbols: | unknown protein | chr4:14948724-14950035 REVERSEmoderately similar to ( 212) loc_os02g08380 12002.m06184 protein complex interacting protein 9, putative, expressed PGSC0003DMT400020463	1.30425	0.962818	0.663734	0.660261	2.48989	1.72528	0.822162	0.626767	1.67533	1.36888	0.752688	0.680838	1.60267	1.16855	1.12156	0.857176
CUST_42120_PI426222305	PGSC0003DMP400045723	PGSC0003DMG400026340	PGSC0003DMC400045723	PGSC0003DMT400067726	chr11	Tetratricopeptide-like helical	17.8.1	hormone metabolism.salicylic acid.synthesis-degradation	highly similar to ( 533) AT4G01400 | Symbols: | FUNCTIONS IN: molecular_function unknown; INVOLVED IN: biological_process unknown; LOCATED IN: cellular_component unknown; EXPRESSED IN: 23 plant structures; EXPRESSED DURING: 15 growth stages; CONTAINS InterPro DOMAIN/s: Pentatricopeptide repeat (InterPro:IPR002885); BEST Arabidopsis thaliana protein match is: pentatricopeptide (PPR) repeat-contain…	0.813912	0.525341	0.781837	1.14152	1.14678	0.899344	1.10067	0.871015	1.15609	1.32098	1.43705	1.33634	1.14715	0.862175	1.25923	1.31868
CUST_16901_PI426222305	PGSC0003DMP400013264	PGSC0003DMG400007491	PGSC0003DMC400013264	PGSC0003DMT400019365	chr08	Gag-pol protein	35.2	not assigned.unknown	PGSC0003DMT400019365	0.540319	0.559307	0.57331	1.56932	0.699059	1.04868	1.19679	3.19057	0.43237	1.09832	1.11335	1.53237	0.540284	1.51114	1.89338	3.92371
CUST_5736_PI426222305	PGSC0003DMP400015569	PGSC0003DMG400008861	PGSC0003DMC400015569	PGSC0003DMT400022857	chr09	Vacuolar protein sorting 55 containing protein	29.3.4.3	protein.targeting.secretory pathway.vacuole	weakly similar to ( 192) AT3G11530 | Symbols: | vacuolar protein sorting 55 family protein / VPS55 family protein | chr3:3628801-3630324 REVERSEweakly similar to ( 188) loc_os01g73570 12001.m42808 protein vacuolar protein sorting 55 containing protein, expressedVps55 PGSC0003DMT400022857	0.845021	0.889805	0.966359	1.25381	0.831621	0.799169	1.01094	0.954362	1.13306	0.958358	1.14837	1.27409	1.19368	1.13773	1.04959	1.09611
CUST_42278_PI426222305	PGSC0003DMP400011095	PGSC0003DMG400006259	PGSC0003DMC400011095	PGSC0003DMT400016002	chr09	Importin	34	transport	moderately similar to ( 383) AT3G08960 | Symbols: | binding / protein transporter | chr3:2730405-2736762 REVERSEmoderately similar to ( 317) loc_os07g49260 12007.m09135 protein protein transporter, putative, expressed PGSC0003DMT400016002	0.943395	0.666676	0.897371	0.985733	1.19466	0.881822	0.735586	0.773422	1.67862	1.20593	0.724749	0.881078	1.89872	0.969942	1.33207	1.27452
CUST_19643_PI426222305	PGSC0003DMP400015865	PGSC0003DMG400009021	PGSC0003DMC400015865	PGSC0003DMT400023289	chr01	Gibberellin 2-oxidase	17.5.1	hormone metabolism.ethylene.synthesis-degradation	moderately similar to ( 342) AT1G02400 | Symbols: ATGA2OX4, ATGA2OX6, DTA1, GA2OX6 | GA2OX6 (GIBBERELLIN 2-OXIDASE 6); gibberellin 2-beta-dioxygenase | chr1:486964-489391 FORWARDmoderately similar to ( 395) G2OX2_PEA Gibberellin 2-beta-dioxygenase 2 (EC 1.14.11.13) (Gibberellin 2-beta-hydroxylase 2) (Gibberellin 2-oxidase 2) (GA 2-oxidase 2) - Pisum sativum (Garden pea)moderately similar to ( 261…	0.926927	1.07842	1.04477	2.10615	0.847239	1.07624	0.915908	1.29122	0.629196	1.44238	0.910266	1.40945	1.28547	5.73185	5.76492	1.61638
CUST_18703_PI426222305	PGSC0003DMP400000793	PGSC0003DMG400000406	PGSC0003DMC400000793	PGSC0003DMT400001073	chr11	Gene of unknown function	35.2	not assigned.unknown	PGSC0003DMT400001073	0.206862	0.286621	1.84274	7.1212	0.307342	0.369219	1.45111	3.02344	0.265149	0.164611	6.26031	9.23307	0.668521	1.02484	1.37675	5.38316
CUST_13099_PI426222305	PGSC0003DMP400005261	PGSC0003DMG400002920	PGSC0003DMC400005261	PGSC0003DMT400007570	chr01	RGC1	20.1	stress.biotic	moderately similar to ( 239) AT1G50180 | Symbols: | disease resistance protein (CC-NBS-LRR class), putative | chr1:18584235-18587136 FORWARDmoderately similar to ( 231) loc_os07g08890 12007.m05345 protein disease resistance protein RPM1, putative, expressedNB-ARC PGSC0003DMT400007570	1.69464	1.00208	1.2113	1.89077	0.94327	0.879278	0.922254	0.864609	1.26063	0.519939	0.708698	1.07808	1.22268	1.07871	1.41169	0.935533
CUST_29129_PI426222305	PGSC0003DMP400014096	PGSC0003DMG400008017	PGSC0003DMC400014096	PGSC0003DMT400020683	chr04	Protein translocase	29.3.3	protein.targeting.chloroplast	moderately similar to ( 251) AT4G33350 | Symbols: | chloroplast inner membrane import protein Tic22, putative | chr4:16064638-16066715 REVERSEweakly similar to ( 191) loc_os06g11020 12006.m05819 protein tic22, putative, expressedTic22 PGSC0003DMT400020683	0.995833	0.694676	0.907732	1.24348	1.05509	0.819562	0.925098	0.821712	1.50433	1.08343	1.12703	1.54293	1.04634	0.969235	1.11872	1.4429
CUST_23791_PI426222305	PGSC0003DMP400014439	PGSC0003DMG400008211	PGSC0003DMC400014439	PGSC0003DMT400021209	chr08	Conserved gene of unknown function	35.2	not assigned.unknown	very weakly similar to (99.0) AT4G33100 | Symbols: | FUNCTIONS IN: molecular_function unknown; INVOLVED IN: biological_process unknown; LOCATED IN: cellular_component unknown; EXPRESSED IN: 23 plant structures; EXPRESSED DURING: 15 growth stages; CONTAINS InterPro DOMAIN/s: Mitochondrial distribution and morphology family 35/apoptosis (InterPro:IPR007918); Has 160 Blast hits to 160 proteins in 70…	0.606108	0.586139	0.973581	1.31466	0.723752	0.839927	1.26796	1.20501	0.675158	1.02295	0.724308	1.39811	0.884759	1.38772	1.02171	1.55801
CUST_1898_PI426222305	PGSC0003DMP400009375	PGSC0003DMG400005283	PGSC0003DMC400009375	PGSC0003DMT400013525	chr10	Gene of unknown function	35.2	not assigned.unknown	PGSC0003DMT400013525	0.850341	0.871116	0.883581	0.793064	0.936983	1.89891	1.01227	1.62164	0.48198	1.10469	1.05981	1.74436	1.48506	5.43832	3.2262	1.94776
CUST_203_PI426222305	PGSC0003DMP400029879	PGSC0003DMG400017095	PGSC0003DMC400029879	PGSC0003DMT400044062	chr01	Galactokinase	3.8.1	minor CHO metabolism.galactose.galactokinases	highly similar to ( 767) AT3G06580 | Symbols: GAL1, GALK | GALK; ATP binding / galactokinase | chr3:2049141-2051867 REVERSEhighly similar to ( 758) loc_os03g61710 12003.m11051 protein galactokinase, putative, expressedGalK PRK05322 PRK05101 PRK03817 PRK00555 PGSC0003DMT400044062	0.996612	0.687544	0.528101	1.14271	1.13955	0.946056	0.770416	0.898325	1.40845	1.02228	0.931228	1.57538	1.07056	0.775494	0.96396	2.1633
CUST_14268_PI426222305	PGSC0003DMP400040420	PGSC0003DMG402023373	PGSC0003DMC400040420	PGSC0003DMT400060091	chr05	Nam 9	33.99	development.unspecified	moderately similar to ( 292) AT3G10500 | Symbols: anac053 | anac053 (Arabidopsis NAC domain containing protein 53); transcription factor | chr3:3271718-3273887 FORWARDweakly similar to ( 120) NAC74_ORYSA NAC domain-containing protein 74 (ONAC074) - Oryza sativa (Rice)weakly similar to ( 168) loc_os08g44820 12008.m080239 protein no apical meristem protein, expressedNAM PGSC0003DMT400060091	1.05063	1.10021	0.721581	0.957661	0.614222	1.01359	0.509087	0.79212	1.4151	0.911183	1.86363	1.29777	0.740059	1.09686	0.994318	1.81756
CUST_16821_PI426222305	PGSC0003DMP400047026	PGSC0003DMG400027075	PGSC0003DMC400047026	PGSC0003DMT400069641	chr06	Conserved gene of unknown function	29.4	protein.postranslational modification	weakly similar to ( 122) AT3G48240 | Symbols: | octicosapeptide/Phox/Bem1p (PB1) domain-containing protein | chr3:17867381-17868007 FORWARDweakly similar to ( 121) loc_os11g25800 12011.m06501 protein octicosapeptide/Phox/Bem1p, putative, expressed PGSC0003DMT400069641	0.689945	0.633924	0.637257	1.78237	0.651874	0.583448	2.0323	2.82435	1.8941	1.02771	2.99226	1.46966	0.808037	1.08263	1.96082	1.1674
CUST_34773_PI426222305	PGSC0003DMP400006776	PGSC0003DMG400003805	PGSC0003DMC400006776	PGSC0003DMT400009726	chr09	Oxidoreductase	35.2	not assigned.unknown	moderately similar to ( 206) AT4G02940 | Symbols: | oxidoreductase, 2OG-Fe(II) oxygenase family protein | chr4:1306658-1310699 FORWARDweakly similar to ( 114) loc_os05g33320 12005.m07564 protein expressed protein PGSC0003DMT400009726	1.01986	1.01935	0.786524	0.691008	1.12894	1.0609	0.904084	0.582946	1.90924	1.35518	1.15929	0.800571	1.33574	1.17617	0.981451	0.65542
CUST_15844_PI426222305	PGSC0003DMP400051773	PGSC0003DMG400029721	PGSC0003DMC400051773	PGSC0003DMT400076427	chr02	DNA-directed RNA polymerase II subunit RPB2	27.2	RNA.transcription	nearly identical (2269) AT4G21710 | Symbols: NRPB2, EMB1989, RPB2 | NRPB2; DNA binding / DNA-directed RNA polymerase | chr4:11535684-11542200 REVERSEweakly similar to ( 176) RPOB_MESVI DNA-directed RNA polymerase beta chain (EC 2.7.7.6) (PEP) (Plastid-encoded RNA polymerase subunit beta) (RNA polymerase subunit beta) - Mesostigma viridenearly identical (2217) loc_os03g44484 12003.m09487 protein D…	0.912526	0.775558	0.789485	1.02066	0.653972	1.00725	0.839379	0.980601	0.766581	1.23775	0.784394	1.36431	1.09765	1.5504	0.921022	1.32245
CUST_30578_PI426222305	PGSC0003DMP400052423	PGSC0003DMG401030099	PGSC0003DMC400052423	PGSC0003DMT400077378	chr05	Conserved gene of unknown function	35.2	not assigned.unknown	weakly similar to ( 191) AT2G21990 | Symbols: | unknown protein | chr2:9359573-9360331 REVERSEweakly similar to ( 139) loc_os01g59200 12001.m12057 protein plant-specific domain TIGR01570 family protein, expressedDUF617 PGSC0003DMT400077378	0.446335	0.681499	1.43297	0.657374	0.786192	0.725802	2.11738	0.494076	1.16896	1.75084	1.20129	1.9063	1.4	1.60739	1.44612	0.606651
CUST_8653_PI426222305	PGSC0003DMP400014988	PGSC0003DMG400008533	PGSC0003DMC400014988	PGSC0003DMT400022011	chr03	Carbonyl reductase	26.22	misc.short chain dehydrogenase/reductase (SDR)	weakly similar to ( 132) AT3G59710 | Symbols: | short-chain dehydrogenase/reductase (SDR) family protein | chr3:22055220-22057156 REVERSEweakly similar to ( 114) loc_os02g39490 12002.m09037 protein carbonyl reductase 3, putative, expressed PGSC0003DMT400022011	1.42077	1.49954	0.865297	0.776966	3.77562	2.38995	1.26754	0.896918	1.21553	1.16969	0.812076	0.876716	1.78094	1.58894	0.801316	1.02124
CUST_34393_PI426222305	PGSC0003DMP400024236	PGSC0003DMG400013709	PGSC0003DMC400024236	PGSC0003DMT400035636		Elicitor-inducible cytochrome P450	26.1	misc.cytochrome P450	moderately similar to ( 205) AT2G45550 | Symbols: CYP76C4 | CYP76C4; electron carrier/ heme binding / iron ion binding / monooxygenase/ oxygen binding | chr2:18773541-18775654 REVERSEmoderately similar to ( 245) C71DA_SOYBN Cytochrome P450 71D10 (EC 1.14.-.-) - Glycine max (Soybean)moderately similar to ( 242) loc_os06g30500 12006.m07593 protein cytochrome P450 71D7, putative, expressedp450 CypX …	0.322316	0.692903	0.960307	2.56955	0.281302	0.362234	1.3299	2.14062	0.614433	0.776233	1.97485	4.06845	0.533924	1.11025	0.999757	5.05234
CUST_3576_PI426222305	PGSC0003DMP400043327	PGSC0003DMG400024964	PGSC0003DMC400043327	PGSC0003DMT400064262	chr02	N-acetyltransferase	26.24	misc.GCN5-related N-acetyltransferase	highly similar to ( 577) AT2G23060 | Symbols: | GCN5-related N-acetyltransferase (GNAT) family protein | chr2:9812839-9814199 REVERSEmoderately similar to ( 465) loc_os03g55530 12003.m10466 protein HLS1, putative, expressed PGSC0003DMT400064262	1.42511	1.63788	0.740423	0.260818	1.20805	1.53835	1.1203	0.44317	1.59747	1.20693	0.467432	0.222313	1.64958	1.00676	0.501573	0.0890973
CUST_41431_PI426222305	PGSC0003DMP400041286	PGSC0003DMG400023882	PGSC0003DMC400041286	PGSC0003DMT400061371	chr02	GTP-binding Rop/Rac GTPase	30.5	signalling.G-proteins	moderately similar to ( 361) AT2G17800 | Symbols: ARAC1, ATGP2, ATRAC1, ROP3, ATROP3 | ARAC1; GTP binding | chr2:7740313-7741942 FORWARDmoderately similar to ( 359) RAC1_BETVU Rac-like GTP-binding protein RHO1 (RHO1Bv) - Beta vulgaris (Sugar beet)moderately similar to ( 356) loc_os02g02840 12002.m05634 protein rac-like GTP-binding protein 6, putative, expressedRop_like RHO Rho Rac1_like Rho4_like…	0.823902	0.81606	0.799648	1.0819	1.03271	1.14838	1.00777	0.875439	1.19844	1.15705	0.778975	1.18403	1.38452	1.15089	1.06267	1.28087
CUST_29229_PI426222305	PGSC0003DMP400035840	PGSC0003DMG400020623	PGSC0003DMC400035840	PGSC0003DMT400053149	chr04	Elicitor-inducible protein EIG-J7	35.2	not assigned.unknown	moderately similar to ( 211) AT4G39730 | Symbols: | lipid-associated family protein | chr4:18432950-18433581 FORWARDweakly similar to ( 200) loc_os04g38390 12004.m08829 protein wound/stress protein, putative, expressedPLAT_plant_stress PGSC0003DMT400053149	0.578396	0.490505	0.910055	1.33465	0.834269	0.74541	1.05419	1.05408	1.24497	0.829257	1.2074	1.54725	0.849781	1.01318	1.17449	1.5704
CUST_6746_PI426222305	PGSC0003DMP400010230	PGSC0003DMG400005760	PGSC0003DMC400010230	PGSC0003DMT400014777	chr03	Sulfate transporter	35.2	not assigned.unknown	moderately similar to ( 499) AT1G80310 | Symbols: | sulfate transmembrane transporter | chr1:30194951-30196345 FORWARDmoderately similar to ( 473) loc_os01g45830 12001.m10783 protein sulfate transporter, putative, expressed PGSC0003DMT400014777	0.627047	0.848814	1.2045	1.40649	0.817458	0.728421	0.992043	1.15502	0.920149	0.736187	1.34394	1.45756	1.18698	1.33296	1.41417	1.56307
CUST_21469_PI426222305	PGSC0003DMP400047324	PGSC0003DMG400027232	PGSC0003DMC400047324	PGSC0003DMT400070023	chr04	Gene of unknown function	35.2	not assigned.unknown	PGSC0003DMT400070023	1.25602	0.965883	1.38643	1.08486	0.965806	0.757722	0.904462	0.799956	0.59495	0.691902	1.31619	1.09845	0.917284	1.28901	1.48159	1.04666
CUST_19876_PI426222305	PGSC0003DMP400043242	PGSC0003DMG400024927	PGSC0003DMC400043242	PGSC0003DMT400064161	chr01	Conserved gene of unknown function	35.2	not assigned.unknown	PGSC0003DMT400064161	0.757621	0.46564	0.476396	1.05552	1.00946	1.25827	0.961023	1.0028	0.986961	1.33783	0.781365	1.43722	0.835477	0.575237	0.773049	0.841601
CUST_27895_PI426222305	PGSC0003DMP400055232	PGSC0003DMG400032122	PGSC0003DMC400055232	PGSC0003DMT400081787	chr01	Binding protein	35.2	not assigned.unknown	moderately similar to ( 377) AT1G55480 | Symbols: | binding / protein binding | chr1:20713822-20715351 FORWARDmoderately similar to ( 357) loc_os07g07540 12007.m28951 protein SHOOT1 protein, putative, expressed PGSC0003DMT400081787	1.45482	0.654104	0.875938	0.667924	2.14818	1.45909	0.976656	0.605747	2.09399	1.31125	0.924697	0.693436	2.05112	1.13141	1.31329	0.726149
CUST_45449_PI426222305	PGSC0003DMP400050659	PGSC0003DMG400029084	PGSC0003DMC400050659	PGSC0003DMT400074796	chr08	LATD/NIP	34.13	transport.peptides and oligopeptides	moderately similar to ( 294) AT1G52190 | Symbols: | proton-dependent oligopeptide transport (POT) family protein | chr1:19434671-19438673 FORWARDmoderately similar to ( 225) loc_os11g23890 12011.m06314 protein peptide transporter PTR2, putativePTR2 PGSC0003DMT400074796	0.676629	0.801266	0.814727	1.10863	0.953522	1.10238	1.00094	0.913713	1.02242	1.04275	1.02046	1.1757	1.20671	1.28492	1.17473	1.24053
CUST_45108_PI426222305	PGSC0003DMP400056190	PGSC0003DMG400033681	PGSC0003DMC400056190	PGSC0003DMT400083956	chr03	GTP-binding protein alpha subunit, gna	30.5	signalling.G-proteins	highly similar to ( 833) AT1G31930 | Symbols: XLG3 | XLG3 (extra-large GTP-binding protein 3); guanyl nucleotide binding / signal transducer | chr1:11465832-11468961 FORWARDweakly similar to ( 183) GPA2_SOYBN Guanine nucleotide-binding protein alpha-2 subunit (GP-alpha-2) - Glycine max (Soybean)highly similar to ( 825) loc_os11g10050 12011.m05202 protein guanyl nucleotide binding protein, putativ…	0.861617	0.929217	1.00877	1.00555	0.991758	0.877631	0.696836	0.849655	0.934393	1.12828	1.01454	1.01093	1.2181	1.66737	1.63095	1.16113
CUST_38362_PI426222305	PGSC0003DMP400015019	PGSC0003DMG400008551	PGSC0003DMC400015019	PGSC0003DMT400022054	chr07	Homomeric Acetyl-CoA Carboxylase (Hom-ACCase)	11.1.1.1	lipid metabolism.FA synthesis and FA elongation.Acetyl CoA Carboxylation.homomeric Enzyme	nearly identical (3631) AT1G36160 | Symbols: ACC1, AT-ACC1, EMB22, GK, PAS3 | ACC1 (ACETYL-COENZYME A CARBOXYLASE 1); acetyl-CoA carboxylase | chr1:13534196-13543773 FORWARDmoderately similar to ( 209) MCCA_SOYBN Methylcrotonoyl-CoA carboxylase subunit alpha, mitochondrial precursor (EC 6.4.1.4) (3-methylcrotonyl-CoA carboxylase 1) (MCCase subunit alpha) (3-methylcrotonyl-CoA:carbon dioxide ligas…	0.621345	1.13448	0.862638	1.49585	0.682411	1.4006	1.82231	1.50442	0.287613	0.841926	0.832506	0.827498	0.58055	1.03154	1.23736	2.051
CUST_2624_PI426222305	PGSC0003DMP400046445	PGSC0003DMG400026729	PGSC0003DMC400046445	PGSC0003DMT400068734	chr09	ATP-dependent protease La	29.5	protein.degradation	very weakly similar to (93.6) AT1G35340 | Symbols: | ATP-dependent protease La (LON) domain-containing protein | chr1:12977768-12979749 FORWARD PGSC0003DMT400068734	0.939473	0.565771	0.826582	0.912686	1.21091	1.08495	0.908392	0.656739	1.26411	1.25404	0.732017	1.01105	1.40645	1.11068	1.09551	1.1059
CUST_17529_PI426222305	PGSC0003DMP400001171	PGSC0003DMG400000581	PGSC0003DMC400001171	PGSC0003DMT400001569	chr03	Conserved gene of unknown function	35.2	not assigned.unknown	weakly similar to ( 126) AT4G27660 | Symbols: | unknown protein | chr4:13817249-13818027 REVERSEvery weakly similar to (99.4) loc_os10g32850 12010.m21790 protein expressed protein PGSC0003DMT400001569	0.787881	1.04435	1.02953	0.873663	1.21812	0.52748	1.23031	0.495546	1.02668	0.914257	0.645449	0.847143	1.42352	1.54581	2.04265	1.92309
CUST_12470_PI426222305	PGSC0003DMP400002160	PGSC0003DMG400001179	PGSC0003DMC400002160	PGSC0003DMT400002994	chr02	Carboxylesterase	35.2	not assigned.unknown	highly similar to ( 553) AT3G02410 | Symbols: | INVOLVED IN: biological_process unknown; LOCATED IN: cellular_component unknown; CONTAINS InterPro DOMAIN/s: Carboxylesterase, type B (InterPro:IPR002018); BEST Arabidopsis thaliana protein match is: ATPCME (PRENYLCYSTEINE METHYLESTERASE); prenylcysteine methylesterase (TAIR:AT5G15860.1); Has 6626 Blast hits to 6602 proteins in 841 species: Archae -…	0.614594	0.832477	0.877912	1.45642	0.44668	0.555764	0.69138	0.738563	1.16123	1.14831	1.3674	1.25129	0.900425	1.13103	0.737077	1.45466
CUST_30430_PI426222305	PGSC0003DMP400047234	PGSC0003DMG400027182	PGSC0003DMC400047234	PGSC0003DMT400069900	chr05	Eukaryotic translation initiation factor 3f, eif3f	29.5.11.20	protein.degradation.ubiquitin.proteasom	moderately similar to ( 328) AT2G39990 | Symbols: EIF2 | EIF2; translation initiation factor | chr2:16698332-16699929 REVERSEmoderately similar to ( 317) loc_os05g01450 12005.m27663 protein eukaryotic translation initiation factor 3 subunit 5, putative, expressedMov34 PGSC0003DMT400069900	0.685469	0.629902	0.647413	0.808105	1.51704	0.808765	0.927335	0.896853	1.62977	1.21155	0.961284	1.19782	1.61791	1.19017	0.868084	1.38523
CUST_31427_PI426222305	PGSC0003DMP400049727	PGSC0003DMG400028549	PGSC0003DMC400049727	PGSC0003DMT400073491	chr06	Vacuolar membrane ATPase subunit c''	34.1.1	transport.p- and v-ATPases.H+-transporting two-sector ATPase	moderately similar to ( 204) AT4G32530 | Symbols: | vacuolar ATP synthase, putative / V-ATPase, putative | chr4:15693399-15694958 REVERSEmoderately similar to ( 207) loc_os01g42430 12001.m10508 protein vacuolar ATP synthase 21 kDa proteolipid subunit, putative, expressed PGSC0003DMT400073491	0.862869	0.910504	0.906768	1.98832	0.824143	0.940491	0.902781	0.860844	0.71534	0.909367	0.5885	1.44631	1.17788	1.2138	1.06192	1.78861
CUST_20343_PI426222305	PGSC0003DMP400033566	PGSC0003DMG400019320	PGSC0003DMC400033566	PGSC0003DMT400049728	chr09	Cytochrome P450 hydroxylase	26.1	misc.cytochrome P450	moderately similar to ( 337) AT3G26300 | Symbols: CYP71B34 | CYP71B34; electron carrier/ heme binding / iron ion binding / monooxygenase/ oxygen binding | chr3:9639199-9640866 REVERSEmoderately similar to ( 459) C71D8_SOYBN Cytochrome P450 71D8 (EC 1.14.-.-) (P450 CP7) - Glycine max (Soybean)moderately similar to ( 373) loc_os02g09240 12002.m06221 protein cytochrome P450 71D8, putative, expressed…	1.17522	1.16531	0.905816	1.81265	0.79268	0.885971	0.838344	1.49941	0.538969	1.53463	1.27497	2.00258	1.77142	6.29192	8.8385	1.45535
CUST_13580_PI426222305	PGSC0003DMP400011995	PGSC0003DMG402006783	PGSC0003DMC400011995	PGSC0003DMT400017457	chr01	RNA polymerase sigma subunit SigD	27.2	RNA.transcription	weakly similar to ( 167) AT5G13730 | Symbols: SIG4, SIGD | SIG4 (SIGMA FACTOR 4); DNA binding / DNA-directed RNA polymerase/ sigma factor/ transcription factor | chr5:4429132-4430744 REVERSERpoD PRK05901 PRK07921 PRK07406 PRK09210 PRK07598 PRK07405 PGSC0003DMT400017457	0.808463	0.529646	0.810782	0.888504	1.50062	1.40683	0.903842	0.635979	1.40779	1.10699	0.845609	1.08333	1.77883	1.18292	1.37758	0.87892
CUST_8494_PI426222305	PGSC0003DMP400018847	PGSC0003DMG400010663	PGSC0003DMC400018847	PGSC0003DMT400027658	chr01	Sodium/hydrogen exchanger	34.14	transport.unspecified cations	highly similar to ( 712) AT3G05030 | Symbols: NHX2, ATNHX2 | NHX2 (SODIUM HYDROGEN EXCHANGER 2); sodium ion transmembrane transporter/ sodium:hydrogen antiporter | chr3:1393456-1395753 REVERSEhighly similar to ( 709) loc_os07g47100 12007.m29310 protein sodium/hydrogen exchanger 2, putative, expressedNhaP Na_H_Exchanger PGSC0003DMT400027658	1.20279	1.11825	0.665859	1.16104	1.4873	1.42064	0.767251	1.00226	1.07486	0.888812	0.688187	0.730974	1.47062	0.936479	0.741601	1.35258
CUST_42863_PI426222305	PGSC0003DMP400036054	PGSC0003DMG400020731	PGSC0003DMC400036054	PGSC0003DMT400053435	chr06	Protein WUSCHEL	27.3.22	RNA.regulation of transcription.HB,Homeobox transcription factor family	weakly similar to ( 153) AT3G11260 | Symbols: WOX5 | WOX5 (WUSCHEL RELATED HOMEOBOX 5); transcription factor | chr3:3527606-3528263 FORWARDweakly similar to ( 125) WOX5_ORYSA WUSCHEL-related homeobox 5 (Quiescent-specific homeobox) - Oryza sativa (Rice)weakly similar to ( 125) loc_os01g63510 12001.m12467 protein WUSCHEL-related homeobox 5, putative, expressed PGSC0003DMT400053435	0.97217	1.02344	1.01608	1.32161	0.869605	0.931861	0.941593	1.08096	0.628096	0.939932	0.980155	1.05817	1.13113	3.91584	3.03553	0.901328
CUST_41330_PI426222305	PGSC0003DMP400005638	PGSC0003DMG400003122	PGSC0003DMC400005638	PGSC0003DMT400008101	chr01	Heat shock 70 kDa protein, mitochondrial	20.2.1	stress.abiotic.heat	nearly identical (1030) AT5G09590 | Symbols: MTHSC70-2, HSC70-5 | MTHSC70-2 (MITOCHONDRIAL HSP70 2); ATP binding | chr5:2975721-2978508 FORWARDnearly identical (1107) HSP7M_SOLTU Heat shock 70 kDa protein, mitochondrial precursor - Solanum tuberosum (Potato)nearly identical (1030) loc_os03g02260 12003.m05768 protein heat shock 70 kDa protein, mitochondrial precursor, putative, expresseddnaK HSP70…	1.42247	0.836602	1.11708	1.42962	0.816218	0.823172	0.722047	0.645893	1.48888	0.913089	0.953657	1.14402	1.11444	0.657785	0.918234	1.05182
CUST_29901_PI426222305	PGSC0003DMP400061508	PGSC0003DMG400039404	PGSC0003DMC400061508	PGSC0003DMT400089833	chr11	Gene of unknown function	35.2	not assigned.unknown	PGSC0003DMT400089833	1.32043	0.995879	0.899429	0.85821	1.30222	1.08222	0.836243	0.927968	1.01705	0.835285	0.918354	1.41553	2.2475	1.56489	1.52663	0.983175
CUST_24104_PI426222305	PGSC0003DMP400002093	PGSC0003DMG400001127	PGSC0003DMC400002093	PGSC0003DMT400002888	chr11	Histone H1F	28.1.3	DNA.synthesis/chromatin structure.histone	PGSC0003DMT400002888	7.39984	2.92382	0.684185	0.367275	11.5882	3.75497	0.860641	0.490254	8.24988	2.22302	0.300771	0.177643	3.55979	0.895891	0.930086	0.28691
CUST_24277_PI426222305	PGSC0003DMP400042091	PGSC0003DMG400024327	PGSC0003DMC400042091	PGSC0003DMT400062509	chr07	Leaf protein	29.4	protein.postranslational modification	highly similar to ( 584) AT5G21222 | Symbols: | protein kinase family protein | chr5:7209422-7213700 FORWARDweakly similar to ( 191) RF1_ORYSA Rf1 protein, mitochondrial precursor (PPR protein) (Fertility restorer) (Restorer for CMS) - Oryza sativa (Rice)highly similar to ( 528) loc_os01g12810 12001.m150518 protein leaf protein, putative, expressed PGSC0003DMT400062509	0.692532	0.543456	0.984597	1.33523	1.06555	1.28648	1.25556	0.997735	0.897217	0.728698	1.08219	0.948943	1.08834	0.857856	0.827323	1.00048
CUST_34344_PI426222305	PGSC0003DMP400066330	PGSC0003DMG400044226	PGSC0003DMC400066330	PGSC0003DMT400094655	chr09	Gene of unknown function	35.2	not assigned.unknown	PGSC0003DMT400094655	1.3448	1.27779	0.814576	1.03845	1.01449	1.37737	0.44582	0.383588	1.62437	1.99074	0.864275	1.31287	0.813949	1.13949	1.07677	0.396159
CUST_44113_PI426222305	PGSC0003DMP400037125	PGSC0003DMG400021420	PGSC0003DMC400037125	PGSC0003DMT400055191	chr02	L24 ribosomal protein	29.2.1.2.2.26	protein.synthesis.ribosomal protein.eukaryotic.60S subunit.L26	weakly similar to ( 153) AT3G49910 | Symbols: | 60S ribosomal protein L26 (RPL26A) | chr3:18504311-18504751 FORWARDweakly similar to ( 136) RL26_BRARA 60S ribosomal protein L26 - Brassica rapa (Turnip)weakly similar to ( 148) loc_os12g05430 12012.m04536 protein 60S ribosomal protein L26-1, putative, expressedrpl24p PGSC0003DMT400055191	0.594664	0.62874	0.972118	1.2334	0.787744	0.835225	1.35288	1.22174	0.722613	0.994253	1.18211	1.66252	0.901068	0.934228	0.947962	1.42052
CUST_49678_PI426222305	PGSC0003DMP400015190	PGSC0003DMG400008645	PGSC0003DMC400015190	PGSC0003DMT400022280	chr03	Gene of unknown function	35.2	not assigned.unknown	PGSC0003DMT400022280	0.490494	0.677217	0.951203	2.1302	0.594378	0.934779	0.475193	0.799872	0.615793	1.52192	1.39393	2.81377	1.15413	6.52222	5.58158	1.29782
CUST_19550_PI426222305	PGSC0003DMP400015853	PGSC0003DMG400009014	PGSC0003DMC400015853	PGSC0003DMT400023276	chr01	WRKY transcription factor IIe-1	27.3.32	RNA.regulation of transcription.WRKY domain transcription factor family	PGSC0003DMT400023276	1.10839	1.07303	0.773088	0.89751	1.24848	1.2643	0.827824	0.733571	1.20322	1.17378	0.635076	0.815588	2.20827	1.35244	1.02493	0.809665
CUST_36827_PI426222305	PGSC0003DMP400002931	PGSC0003DMG400001616	PGSC0003DMC400002931	PGSC0003DMT400004092	chr01	Ribosome-binding factor A	27.1	RNA.processing	moderately similar to ( 224) AT4G34730 | Symbols: | ribosome-binding factor A family protein | chr4:16570019-16571274 REVERSEweakly similar to ( 193) loc_os06g04610 12006.m05191 protein ribosome-binding factor A, chloroplast precursor, putative, expressedrbfA RbfA RBFA PGSC0003DMT400004092	0.936614	0.695212	0.86695	0.967238	1.38219	1.09077	0.88225	0.586024	1.52233	1.24339	0.822298	1.26384	1.36977	0.975754	1.00067	1.24792
CUST_52351_PI426222305	PGSC0003DMP400008027	PGSC0003DMG400004546	PGSC0003DMC400008027	PGSC0003DMT400011560		Conserved gene of unknown function	16.1.4.21	secondary metabolism.isoprenoids.carotenoids.violaxanthin de-epoxidase	weakly similar to ( 139) AT2G21860 | Symbols: | violaxanthin de-epoxidase-related | chr2:9318333-9319990 REVERSEvery weakly similar to ( 100) loc_os01g51860 12001.m42522 protein violaxanthin de-epoxidase family protein, expressed PGSC0003DMT400011560	0.679428	0.735696	0.664855	2.16928	0.564433	0.929038	0.566422	0.880649	1.32736	1.23546	0.723706	2.04027	1.63864	2.14461	2.45356	1.91738
CUST_39611_PI426222305	PGSC0003DMP400039557	PGSC0003DMG400022813	PGSC0003DMC400039557	PGSC0003DMT400058726	chr10	Conserved gene of unknown function	35.2	not assigned.unknown	PGSC0003DMT400058726	0.639904	0.615816	0.974354	1.61414	0.79542	0.744518	1.01665	1.02298	1.24937	0.920407	1.42442	1.85084	1.08434	0.974906	1.15426	1.6588
CUST_39390_PI426222305	PGSC0003DMP400036253	PGSC0003DMG400020863	PGSC0003DMC400036253	PGSC0003DMT400053777	chr09	Harpin-induced 1	33.2	development.late embryogenesis abundant	weakly similar to ( 105) AT3G54200 | Symbols: | FUNCTIONS IN: molecular_function unknown; INVOLVED IN: biological_process unknown; LOCATED IN: anchored to plasma membrane, plasma membrane; EXPRESSED IN: 23 plant structures; EXPRESSED DURING: 14 growth stages; CONTAINS InterPro DOMAIN/s: Harpin-induced 1 (InterPro:IPR010847); BEST Arabidopsis thaliana protein match is: unknown protein (TAIR:AT3G05…	0.434305	0.635997	0.73835	1.92176	0.688937	0.693854	0.891461	0.752149	0.730886	1.39038	2.21461	2.32544	1.65592	3.42498	2.9968	1.99383
CUST_51541_PI426222305	PGSC0003DMP400021245	PGSC0003DMG400012005	PGSC0003DMC400021245	PGSC0003DMT400031323		Conserved gene of unknown function	35.2	not assigned.unknown	PGSC0003DMT400031323	0.798406	0.926675	1.12459	1.72371	0.75602	0.865766	1.10041	1.06325	0.619569	0.62356	1.32045	1.55619	1.13582	1.14696	1.27944	1.80886
CUST_41107_PI426222305	PGSC0003DMP400003118	PGSC0003DMG400001737	PGSC0003DMC400003118	PGSC0003DMT400004371	chr09	Conserved gene of unknown function	28.1	DNA.synthesis/chromatin structure	weakly similar to ( 110) AT3G53320 | Symbols: | unknown protein | chr3:19769397-19772278 REVERSE PGSC0003DMT400004371	0.911616	0.545431	0.362317	1.18791	1.5104	0.949683	0.758405	0.833951	1.83012	0.871222	0.854519	0.97877	1.1938	0.91505	1.25263	2.14657
CUST_42432_PI426222305	PGSC0003DMP400035653	PGSC0003DMG400020514	PGSC0003DMC400035653	PGSC0003DMT400052874	chr08	Peptide transporter	34.13	transport.peptides and oligopeptides	highly similar to ( 724) AT1G32450 | Symbols: NRT1.5 | NRT1.5 (NITRATE TRANSPORTER 1.5); nitrate transmembrane transporter/ transporter | chr1:11715337-11719807 REVERSEhighly similar to ( 547) loc_os02g46460 12002.m09683 protein peptide transporter PTR2, putative, expressedPTR2 PTR2 PGSC0003DMT400052874	0.909021	2.01996	0.950081	1.06211	0.79894	0.869858	0.990065	1.0551	0.870305	0.837606	0.990741	1.30947	2.62576	1.40072	1.10579	1.02633
CUST_4997_PI426222305	PGSC0003DMP400006520	PGSC0003DMG400003647	PGSC0003DMC400006520	PGSC0003DMT400009381	chr09	Cell cycle checkpoint protein rad17	28.1	DNA.synthesis/chromatin structure	moderately similar to ( 280) AT5G66130 | Symbols: ATRAD17, RAD17 | ATRAD17 (ARABIDOPSIS THALIANA RADIATION SENSITIVE) | chr5:26434236-26437091 FORWARDmoderately similar to ( 263) loc_os03g13850 12003.m06829 protein cell cycle checkpoint protein RAD17, putative, expressedRad17 PGSC0003DMT400009381	0.806134	0.768041	1.16444	1.46376	0.697507	0.612593	1.06345	1.05915	1.7027	1.18852	0.881613	1.177	1.18267	1.08557	1.34953	1.92755
CUST_7620_PI426222305	PGSC0003DMP400009151	PGSC0003DMG400005155	PGSC0003DMC400009151	PGSC0003DMT400013200	chr04	Transporter	34.99	transport.misc	moderately similar to ( 414) AT1G75170 | Symbols: | SEC14 cytosolic factor family protein / phosphoglyceride transfer family protein | chr1:28214744-28215686 FORWARDmoderately similar to ( 341) loc_os03g51430 12003.m101477 protein expressed proteinSEC14 SEC14 CRAL_TRIO PGSC0003DMT400013200	0.54719	0.593318	0.886486	1.31706	0.972289	1.13949	1.01345	1.00199	1.5629	1.61631	1.07594	1.69956	0.618043	0.683537	1.01928	0.827378
CUST_41351_PI426222305	PGSC0003DMP400005635	PGSC0003DMG400003122	PGSC0003DMC400005635	PGSC0003DMT400008098	chr01	Heat shock 70 kDa protein, mitochondrial	20.2.1	stress.abiotic.heat	moderately similar to ( 239) AT4G37910 | Symbols: mtHsc70-1 | mtHsc70-1 (mitochondrial heat shock protein 70-1); ATP binding | chr4:17825368-17828099 REVERSEmoderately similar to ( 253) HSP7M_PHAVU Heat shock 70 kDa protein, mitochondrial precursor - Phaseolus vulgaris (Kidney bean) (French bean)moderately similar to ( 240) loc_os02g53420 12002.m10371 protein heat shock 70 kDa protein, mitochondr…	1.17023	0.96158	1.1354	1.66203	0.864498	0.734492	0.984176	0.601298	1.37714	0.809488	0.996095	0.991208	1.0813	0.753939	0.879252	1.10345
CUST_35668_PI426222305	PGSC0003DMP400062015	PGSC0003DMG400039911	PGSC0003DMC400062015	PGSC0003DMT400090340	chr05	Conserved gene of unknown function	35.2	not assigned.unknown	PGSC0003DMT400090340	0.769718	0.735126	0.687163	1.33069	1.40037	1.3843	2.21886	2.53685	0.415186	0.778763	1.0719	1.91154	0.541186	1.13106	1.45042	0.991358
CUST_41945_PI426222305	PGSC0003DMP400054465	PGSC0003DMG401031251	PGSC0003DMC400054465	PGSC0003DMT400080282	chr11	GDP-mannose transporter	34.11	transport.NDP-sugars at the ER	weakly similar to ( 142) AT2G13650 | Symbols: GONST1 | GONST1 (Golgi Nucleotide Sugar Transporter 1); GDP-mannose transmembrane transporter/ nucleotide-sugar transmembrane transporter | chr2:5687985-5690303 REVERSEweakly similar to ( 139) loc_os08g01610 12008.m04309 protein GDP-mannose transporter, putative, expressed PGSC0003DMT400080282	0.937702	0.851947	0.948899	1.1523	1.10631	1.00696	0.866231	0.686747	1.35668	1.02811	0.913491	1.09181	1.50018	1.29017	1.12485	1.1902
CUST_22952_PI426222305	PGSC0003DMP400014309	PGSC0003DMG401008136	PGSC0003DMC400014309	PGSC0003DMT400021012	chr10	Transcription initiation factor iib	27.2	RNA.transcription	moderately similar to ( 218) AT3G10330 | Symbols: | transcription initiation factor IIB-2 / general transcription factor TFIIB-2 (TFIIB2) | chr3:3199907-3201642 FORWARDmoderately similar to ( 208) TF2B_ORYSA Transcription initiation factor IIB (General transcription factor TFIIB) - Oryza sativa (Rice)moderately similar to ( 208) loc_os09g36440 12009.m06593 protein transcription initiation factor …	1.50855	1.02564	0.623986	0.772119	1.03583	0.721592	0.405044	0.857904	0.617555	1.03331	0.843834	0.818652	1.74345	1.86338	2.67094	1.04146
CUST_29177_PI426222305	PGSC0003DMP400014149	PGSC0003DMG400008033	PGSC0003DMC400014149	PGSC0003DMT400020765	chr04	Purine permease	34.99	transport.misc	moderately similar to ( 420) AT2G26510 | Symbols: PDE135 | PDE135 (pigment defective embryo 135); transmembrane transporter | chr2:11274118-11277464 FORWARDmoderately similar to ( 402) loc_os12g39420 12012.m073719 protein solute carrier family 23 member 2, putative, expressedXan_ur_permease UraA PGSC0003DMT400020765	0.503297	0.933024	0.469012	1.06747	0.902134	0.707156	0.979591	0.790422	1.47245	1.13064	0.973514	1.36813	1.44036	0.873771	1.13968	0.823904
CUST_8699_PI426222305	PGSC0003DMP400036373	PGSC0003DMG400020953	PGSC0003DMC400036373	PGSC0003DMT400054003	chr07	Phosphatidylcholine: Diacylglycerol Acyltransferase	11.8.10	lipid metabolism.'exotics' (steroids, squalene etc).phosphatidylcholinesterol O-acyltransferase	highly similar to ( 932) AT5G13640 | Symbols: ATPDAT, PDAT | ATPDAT; phosphatidylcholine-sterol O-acyltransferase | chr5:4393529-4397213 FORWARDhighly similar to ( 949) loc_os09g27210 12009.m05873 protein lecithine cholesterol acyltransferase-like protein, putative, expressedLACT PGSC0003DMT400054003	0.549927	0.568293	0.810073	1.48511	0.798303	0.718341	0.995115	1.04653	1.25501	0.947755	1.30457	1.74165	0.897321	0.871637	1.11834	1.42934
CUST_14823_PI426222305	PGSC0003DMP400022640	PGSC0003DMG400012780	PGSC0003DMC400022640	PGSC0003DMT400033273	chr12	PTAC14	1.3.13	PS.calvin cycle.rubisco interacting	weakly similar to ( 134) AT4G20130 | Symbols: PTAC14 | PTAC14 (PLASTID TRANSCRIPTIONALLY ACTIVE14) | chr4:10878914-10881697 FORWARDweakly similar to ( 128) loc_os05g50980 12005.m09165 protein SET domain containing protein, expressed PGSC0003DMT400033273	0.676205	0.690023	1.51126	1.93374	0.755635	0.760686	1.14047	0.937808	0.716694	0.96506	1.28128	1.5389	1.06016	1.34977	1.35883	2.15887
CUST_36906_PI426222305	PGSC0003DMP400045568	PGSC0003DMG400026255	PGSC0003DMC400045568	PGSC0003DMT400067520	chr08	Conserved gene of unknown function	35.2	not assigned.unknown	PGSC0003DMT400067520	0.420466	0.545281	0.730394	1.0759	0.759672	0.829709	1.82431	1.29528	1.24948	0.996713	0.990266	1.88508	0.507101	0.924907	1.0455	1.15741
CUST_5631_PI426222305	PGSC0003DMP400004873	PGSC0003DMG400002715	PGSC0003DMC400004873	PGSC0003DMT400007026	chr09	Gene of unknown function	35.2	not assigned.unknown	PGSC0003DMT400007026	0.650081	0.938379	1.50964	1.83451	0.571357	0.955071	0.625759	1.25987	0.634875	1.3311	0.787421	2.38085	1.30241	4.44141	6.40699	1.67924
CUST_26101_PI426222305	PGSC0003DMP400028362	PGSC0003DMG400016239	PGSC0003DMC400028362	PGSC0003DMT400041848	chr11	Asymmetric leaves 2	35.2	not assigned.unknown	PGSC0003DMT400041848	0.50668	0.613979	1.00306	0.964641	0.9605	1.15351	1.27727	1.0108	0.806251	1.12082	1.01173	1.26562	0.746145	0.939993	0.952726	1.07451
CUST_43204_PI426222305	PGSC0003DMP400028992	PGSC0003DMG400016584	PGSC0003DMC400028992	PGSC0003DMT400042730	chr04	Auxin-induced SAUR	17.2.3	hormone metabolism.auxin.induced-regulated-responsive-activated	weakly similar to ( 137) AT1G29500 | Symbols: | auxin-responsive protein, putative | chr1:10321290-10321697 FORWARDweakly similar to ( 106) loc_os09g37500 12009.m06697 protein OsSAUR55 - Auxin-responsive SAUR gene family member, expressed PGSC0003DMT400042730	0.973329	1.22397	0.98558	0.523628	1.35058	1.72594	0.962566	0.433787	1.79564	1.47293	0.565957	0.220581	2.01045	1.05767	0.548075	0.0584933
CUST_29565_PI426222305	PGSC0003DMP400064081	PGSC0003DMG400041977	PGSC0003DMC400064081	PGSC0003DMT400092406	chr08	ATP binding protein	29.4	protein.postranslational modification	weakly similar to ( 200) AT5G67080 | Symbols: MAPKKK19 | MAPKKK19; ATP binding / kinase/ protein kinase/ protein serine/threonine kinase | chr5:26772726-26773760 FORWARDweakly similar to ( 103) M2K1_ORYSA Mitogen-activated protein kinase kinase 1 (EC 2.7.12.2) (MAP kinase kinase 1) (MAPKK1) (OsMEK1) - Oryza sativa (Rice)weakly similar to ( 157) loc_os02g21700 12002.m07409 protein mitogen-activate…	0.972188	1.28871	1.0161	0.903898	0.854457	1.044	0.935815	1.08073	0.597288	0.897536	0.980173	1.60363	1.16609	4.11156	3.98401	0.899274
CUST_51285_PI426222305	PGSC0003DMP400011667	PGSC0003DMG400006604	PGSC0003DMC400011667	PGSC0003DMT400016883	chr06	Apetala 2	35.2	not assigned.unknown	PGSC0003DMT400016883	2.65626	1.97623	0.608693	0.357706	1.32725	1.36917	0.224029	0.204131	2.33072	1.83682	0.235761	0.161593	2.14339	1.00865	0.340238	0.214301
CUST_7705_PI426222305	PGSC0003DMP400017559	PGSC0003DMG400009943	PGSC0003DMC400017559	PGSC0003DMT400025756	chr04	Cyclin B	31.3	cell.cycle	very weakly similar to (80.5) AT1G20610 | Symbols: CYCB2;3 | CYCB2;3 (Cyclin B2;3); cyclin-dependent protein kinase regulator | chr1:7135073-7137273 REVERSEvery weakly similar to (85.1) CCNB2_ORYSA G2/mitotic-specific cyclin-2 (B-like cyclin) (CycOs2) - Oryza sativa (Rice)very weakly similar to (89.0) loc_os04g47580 12004.m101621 protein cyclin B2, putative, expressed PGSC0003DMT400025756	0.7554	0.632234	0.611001	1.7281	0.927187	0.601897	0.984357	1.22008	0.93426	0.884999	2.19599	2.08204	0.858164	1.03853	2.0135	3.29322
CUST_29013_PI426222305	PGSC0003DMP400014019	PGSC0003DMG401007970	PGSC0003DMC400014019	PGSC0003DMT400020578	chr04	Serine/threonine-protein kinase	29.4	protein.postranslational modification	highly similar to ( 813) AT5G09890 | Symbols: | protein kinase, putative | chr5:3085810-3088842 REVERSEweakly similar to ( 174) G11A_ORYSA Protein kinase G11A (EC 2.7.11.1) - Oryza sativa (Rice)highly similar to ( 617) loc_os01g09200 12001.m07544 protein serine/threonine-protein kinase 38, putative, expressedS_TKc S_TKc Pkinase SPS1 Pkinase_Tyr TyrKc PTKc PGSC0003DMT400020578	0.931863	0.893289	0.663912	1.00677	1.28574	1.07982	0.771656	0.665813	1.87661	1.08949	0.831455	0.908402	1.58019	1.07293	0.984155	1.39878
CUST_4963_PI426222305	PGSC0003DMP400006254	PGSC0003DMG400003511	PGSC0003DMC400006254	PGSC0003DMT400009034	chr02	Ubiquitin-protein ligase	29.5.11.4.2	protein.degradation.ubiquitin.E3.RING	moderately similar to ( 244) AT4G36550 | Symbols: | binding / ubiquitin-protein ligase | chr4:17245400-17247926 REVERSEvery weakly similar to (90.5) SPL11_ORYSA Spotted leaf protein 11 (Spotted leaf11) (Cell death-related protein SPL11) - Oryza sativa (Rice)moderately similar to ( 289) loc_os02g47670 12002.m33442 protein ubiquitin-protein ligase, putative, expressedUbox PGSC0003DMT400009034	1.18245	1.23704	0.880168	0.830077	1.60221	1.42842	1.06448	0.672724	1.41028	0.955407	0.670326	0.492351	1.3418	0.98014	0.870792	0.463406
CUST_26029_PI426222305	PGSC0003DMP400035407	PGSC0003DMG400020380	PGSC0003DMC400035407	PGSC0003DMT400052527	chr12	Fgenesh protein 2	18.5.2.8	Co-factor and vitamine metabolism.folate & vitamine K.2-phytyl-1,4-naphthoquinone methyltransferase	weakly similar to ( 174) AT1G23360 | Symbols: | UbiE/COQ5 methyltransferase family protein | chr1:8295421-8296339 REVERSEubiE UbiE Ubie_methyltran PGSC0003DMT400052527	0.70956	0.525347	0.893497	1.00274	1.13854	0.986154	1.14066	0.753292	1.07459	0.929085	1.01826	1.26154	1.13643	0.922982	1.12189	1.18953
CUST_650_PI426222305	PGSC0003DMP400026315	PGSC0003DMG400014964	PGSC0003DMC400026315	PGSC0003DMT400038718	chr01	ATSUG1	29.5.11.20	protein.degradation.ubiquitin.proteasom	highly similar to ( 630) AT5G19990 | Symbols: RPT6A, ATSUG1 | RPT6A (REGULATORY PARTICLE TRIPLE-A ATPASE 6A); ATPase | chr5:6752144-6754918 FORWARDmoderately similar to ( 277) PRS7_PRUPE 26S protease regulatory subunit 7 (26S proteasome subunit 7) (26S proteasome AAA-ATPase subunit RPT1) (Regulatory particle triple-A ATPase subunit 1) - Prunus persica (Peach)highly similar to ( 615) loc_os02g1105…	0.575859	0.593064	0.513032	0.902531	1.32376	1.5415	0.877548	0.528111	1.38161	1.47355	0.922485	1.30746	0.936669	0.802097	0.790815	0.894849
CUST_35664_PI426222305	PGSC0003DMP400016925	PGSC0003DMG400009573	PGSC0003DMC400016925	PGSC0003DMT400024764	chr05	Gene of unknown function	35.2	not assigned.unknown	PGSC0003DMT400024764	0.315725	0.582913	1.00671	1.55912	1.16639	1.22576	1.85862	1.654	0.687639	0.628528	0.519355	0.929024	0.703649	1.4905	1.68901	1.40971
CUST_19785_PI426222305	PGSC0003DMP400043198	PGSC0003DMG400024908	PGSC0003DMC400043198	PGSC0003DMT400064100	chr01	Conserved gene of unknown function	35.2	not assigned.unknown	PGSC0003DMT400064100	0.864035	0.813799	0.99222	1.60951	1.15041	1.01642	1.38142	1.65887	0.907519	0.614624	0.804873	0.873688	1.03819	0.985513	1.41339	2.07918
CUST_46789_PI426222305	PGSC0003DMP400001428	PGSC0003DMG400000734	PGSC0003DMC400001428	PGSC0003DMT400001934	chr01	Protein RER1B	29.3.4.1	protein.targeting.secretory pathway.ER	moderately similar to ( 243) AT2G21600 | Symbols: ATRER1B | ATRER1B | chr2:9243550-9244579 FORWARDmoderately similar to ( 212) loc_os01g01640 12001.m06808 protein RER1A protein, putative, expressedRer1 RER1 PGSC0003DMT400001934	1.50371	1.08934	0.805496	1.07837	1.67082	1.35747	1.03031	0.903345	1.29647	0.946307	0.739399	0.643068	1.48449	0.964063	0.901407	0.798817
CUST_3878_PI426222305	PGSC0003DMP400048585	PGSC0003DMG400027948	PGSC0003DMC400048585	PGSC0003DMT400071834	chr04	Conserved gene of unknown function	35.2	not assigned.unknown	PGSC0003DMT400071834	0.843889	0.915675	0.578429	1.99375	0.862649	0.948359	0.76302	0.964554	0.353611	1.9862	1.02959	2.15677	1.33041	15.149	8.00987	1.81016
CUST_41784_PI426222305	PGSC0003DMP400010843	PGSC0003DMG400006108	PGSC0003DMC400010843	PGSC0003DMT400015655	chr09	Nt-iaa2.3 deduced protein	27.3.40	RNA.regulation of transcription.Aux/IAA family	moderately similar to ( 232) AT1G04240 | Symbols: SHY2, IAA3 | SHY2 (SHORT HYPOCOTYL 2); transcription factor | chr1:1128564-1129319 REVERSEmoderately similar to ( 233) IAA4_PEA Auxin-induced protein IAA4 - Pisum sativum (Garden pea)weakly similar to ( 162) loc_os12g40900 12012.m07873 protein OsIAA31 - Auxin-responsive Aux/IAA gene family member, expressedAUX_IAA PGSC0003DMT400015655	1.59454	2.11579	0.824207	0.766812	1.3809	1.21295	0.670843	0.668497	1.28249	1.15014	0.487377	0.470979	1.94577	1.30986	0.760678	0.538634
CUST_52782_PI426222305	PGSC0003DMP400056228	PGSC0003DMG400033855	PGSC0003DMC400056228	PGSC0003DMT400084167		Gene of unknown function	35.2	not assigned.unknown	PGSC0003DMT400084167	1.17361	1.41508	1.39374	1.08391	1.15348	0.706628	1.1256	1.14488	0.565223	0.633148	0.680132	0.555323	0.794051	1.63304	0.883623	1.56506
CUST_17096_PI426222305	PGSC0003DMP400012662	PGSC0003DMG400007144	PGSC0003DMC400012662	PGSC0003DMT400018403	chr06	Conserved gene of unknown function	35.2	not assigned.unknown	moderately similar to ( 473) AT2G27590 | Symbols: | unknown protein | chr2:11777768-11779777 REVERSEmoderately similar to ( 430) loc_os01g63950 12001.m12510 protein expressed protein PGSC0003DMT400018403	0.577423	0.648259	0.813956	1.03553	1.65336	1.17693	1.83597	0.776423	1.24488	0.988223	0.767009	0.836557	1.10761	1.49305	2.00025	1.61122
CUST_16110_PI426222305	PGSC0003DMP400018387	PGSC0003DMG400010401	PGSC0003DMC400018387	PGSC0003DMT400026967	chr02	Homeodomain leucine-zipper 1	35.2	not assigned.unknown	PGSC0003DMT400026967	0.496819	1.07177	0.422988	1.1432	0.772773	0.718972	0.867785	1.9953	0.486584	0.831846	0.781802	1.27373	1.05617	1.52102	0.956468	3.4565
CUST_21710_PI426222305	PGSC0003DMP400061286	PGSC0003DMG400039182	PGSC0003DMC400061286	PGSC0003DMT400089611	chr06	Transposon protein, CACTA, En/Spm sub-class	35.2	not assigned.unknown	weakly similar to ( 158) loc_os04g29620 12004.m08071 protein transposon protein, putative, CACTA, En/Spm sub-class PGSC0003DMT400089611	0.875383	1.27019	1.45453	1.44572	1.17077	0.918667	1.18793	1.03689	0.688214	1.58715	0.929412	0.937897	1.35182	5.00457	3.49999	2.17737
CUST_40071_PI426222305	PGSC0003DMP400010513	PGSC0003DMG400005929	PGSC0003DMC400010513	PGSC0003DMT400015181	chr06	Conserved gene of unknown function	35.2	not assigned.unknown	moderately similar to ( 256) AT5G22120 | Symbols: | unknown protein | chr5:7334612-7336755 REVERSEweakly similar to ( 176) loc_os01g73470 12001.m13375 protein growth inhibition and differentiation-related protein 88, putative, expressed PGSC0003DMT400015181	0.936548	1.68018	0.811843	0.996821	3.39779	1.90919	1.78232	0.985123	0.616432	0.905447	0.923978	1.42517	1.31082	0.974731	1.92386	0.731336
CUST_18916_PI426222305	PGSC0003DMP400016580	PGSC0003DMG400009383	PGSC0003DMC400016580	PGSC0003DMT400024274	chr07	Conserved gene of unknown function	35.2	not assigned.unknown	PGSC0003DMT400024274	0.868009	0.788157	0.779947	1.20663	0.948587	1.03201	1.09134	1.10097	1.20695	1.11988	0.939528	1.34179	1.42118	1.28306	0.924767	1.47833
CUST_10406_PI426222305	PGSC0003DMP400019834	PGSC0003DMG400011208	PGSC0003DMC400019834	PGSC0003DMT400029153	chr07	Serine carboxypeptidase	29.5.5	protein.degradation.serine protease	highly similar to ( 619) AT4G30810 | Symbols: scpl29 | scpl29 (serine carboxypeptidase-like 29); serine-type carboxypeptidase | chr4:15003474-15006017 FORWARDhighly similar to ( 630) CBP22_HORVU Serine carboxypeptidase II-2 precursor (EC 3.4.16.6) (CP-MII.2) [Contains: Serine carboxypeptidase II-2 chain A; Serine carboxypeptidase II-2 chain B] (Fragment) - Hordeum vulgare (Barley)highly similar t…	1.10433	0.707853	0.475703	0.539609	1.51704	1.51968	0.735458	0.63831	1.02535	1.18167	0.413329	0.633453	1.24897	1.22578	1.24445	1.12801
CUST_6707_PI426222305	PGSC0003DMP400010176	PGSC0003DMG400005734	PGSC0003DMC400010176	PGSC0003DMT400014695	chr03	FK506 binding protein	29.6	protein.folding	moderately similar to ( 244) AT1G18170 | Symbols: | immunophilin / FKBP-type peptidyl-prolyl cis-trans isomerase family protein | chr1:6254291-6255507 FORWARDmoderately similar to ( 232) loc_os03g50080 12003.m10003 protein FK506 binding protein, putative, expressed PGSC0003DMT400014695	1.16542	0.747809	0.83505	0.921725	1.34401	1.1591	0.90033	0.602145	1.32143	1.05037	0.624602	1.10465	1.76597	1.33865	1.22965	1.12701
CUST_35955_PI426222305	PGSC0003DMP400029055	PGSC0003DMG400016620	PGSC0003DMC400029055	PGSC0003DMT400042838	chr09	Aldo/keto reductase AKR				0.953588	0.716273	0.907891	1.29088	0.959126	0.8922	0.684251	0.556763	1.85166	1.88042	1.00812	1.60235	1.25454	1.46777	1.35813	0.912198
CUST_29054_PI426222305	PGSC0003DMP400013971	PGSC0003DMG402007944	PGSC0003DMC400013971	PGSC0003DMT400020512	chr04	Gene of unknown function	35.2	not assigned.unknown	PGSC0003DMT400020512	0.557126	0.916736	0.911686	38.8571	0.52278	0.559391	1.32902	20.1877	0.369311	1.28456	7.50793	31.0934	0.532776	2.29016	4.19798	110.683
CUST_24418_PI426222305	PGSC0003DMP400050229	PGSC0003DMG400028830	PGSC0003DMC400050229	PGSC0003DMT400074183	chr12	Myb-like DNA-binding domain, SHAQKYF class family protein	27.3.20	RNA.regulation of transcription.G2-like transcription factor family, GARP	very weakly similar to (89.4) AT2G42660 | Symbols: | myb family transcription factor | chr2:17767065-17768258 REVERSEweakly similar to ( 107) loc_os03g03760 12003.m05909 protein myb-like DNA-binding domain, SHAQKYF class family protein, expressed PGSC0003DMT400074183	1.26496	2.1763	1.47527	2.46614	0.846145	0.752861	0.822716	1.08502	1.05684	1.27897	1.45706	1.00413	1.58882	2.2244	1.59723	0.719842
CUST_34467_PI426222305	PGSC0003DMP400037417	PGSC0003DMG400021583	PGSC0003DMC400037417	PGSC0003DMT400055571	chr06	Conserved gene of unknown function	27.3.41	RNA.regulation of transcription.B3 transcription factor family	weakly similar to ( 132) AT3G19184 | Symbols: | DNA binding | chr3:6637555-6639035 FORWARDmoderately similar to ( 260) loc_os01g13300 12001.m07939 protein B3 DNA binding domain containing protein, expressed PGSC0003DMT400055571	0.90506	1.53808	1.44694	1.73974	1.18673	0.812993	1.06583	1.19873	0.671352	1.3888	1.14173	1.29717	0.412561	0.70589	1.16347	0.346278
CUST_29098_PI426222305	PGSC0003DMP400014020	PGSC0003DMG401007970	PGSC0003DMC400014020	PGSC0003DMT400020579	chr04	Serine/threonine-protein kinase	29.4	protein.postranslational modification	highly similar to ( 742) AT5G09890 | Symbols: | protein kinase, putative | chr5:3085810-3088842 REVERSEweakly similar to ( 171) G11A_ORYSA Protein kinase G11A (EC 2.7.11.1) - Oryza sativa (Rice)highly similar to ( 588) loc_os01g09200 12001.m07544 protein serine/threonine-protein kinase 38, putative, expressedS_TKc S_TKc Pkinase SPS1 Pkinase_Tyr TyrKc PTKc PGSC0003DMT400020579	1.04176	1.1423	0.99194	1.10583	0.909854	0.674424	0.672617	0.923198	0.777592	0.725567	1.01252	1.10514	1.11028	1.2145	1.22088	1.38324
CUST_12360_PI426222305	PGSC0003DMP400042829	PGSC0003DMG400024732	PGSC0003DMC400042829	PGSC0003DMT400063616	chr02	Syntaxin	31.4	cell.vesicle transport	moderately similar to ( 412) AT3G05710 | Symbols: SYP43, ATSYP43 | SYP43 (SYNTAXIN OF PLANTS 43); SNAP receptor | chr3:1685262-1687229 FORWARDmoderately similar to ( 379) loc_os06g02570 12006.m04990 protein syntaxin 43, putative, expressedCOG5325 PGSC0003DMT400063616	1.0889	0.923937	0.837128	1.0398	1.03454	0.962188	0.899483	0.876895	1.36117	1.04302	1.04909	1.26206	1.12442	0.839024	0.81541	1.03845
CUST_7933_PI426222305	PGSC0003DMP400066074	PGSC0003DMG400043970	PGSC0003DMC400066074	PGSC0003DMT400094399	chr05	Gene of unknown function	35.2	not assigned.unknown	PGSC0003DMT400094399	1.01398	0.976482	1.28983	1.02109	0.825159	1.08408	0.839135	1.46258	0.536938	1.65161	0.87891	1.81039	1.1796	5.30535	4.06339	1.33596
CUST_44093_PI426222305	PGSC0003DMP400037129	PGSC0003DMG400021422	PGSC0003DMC400037129	PGSC0003DMT400055197	chr02	Transcription cofactor	29.5.11.4.5.2	protein.degradation.ubiquitin.E3.BTB/POZ Cullin3.BTB/POZ	weakly similar to ( 113) AT5G67480 | Symbols: BT4 | BT4 (BTB AND TAZ DOMAIN PROTEIN 4); protein binding / transcription regulator | chr5:26931055-26932529 REVERSEweakly similar to ( 107) loc_os01g66890 12001.m43320 protein protein binding protein, putative, expressed PGSC0003DMT400055197	0.452576	0.73927	0.455907	1.74485	0.432151	0.499035	1.20944	2.61106	1.01098	0.845177	1.12731	2.42825	1.04151	1.88161	2.02201	2.86148
CUST_45450_PI426222305	PGSC0003DMP400050656	PGSC0003DMG400029083	PGSC0003DMC400050656	PGSC0003DMT400074791	chr08	Potassium channel NKT1	34.15	transport.potassium	moderately similar to ( 470) AT4G32500 | Symbols: AKT5 | AKT5; cyclic nucleotide binding / inward rectifier potassium channel | chr4:15681122-15685214 FORWARDmoderately similar to ( 432) AKT1_ORYSA Potassium channel AKT1 (OsAKT1) - Oryza sativa (Rice)moderately similar to ( 432) loc_os01g45990 12001.m10798 protein potassium channel AKT1, putative, expressedANK PGSC0003DMT400074791	1.00292	0.925815	1.13745	2.11021	1.09667	0.610478	1.03095	0.781805	0.512982	1.26544	1.14081	1.86483	1.33486	6.37272	6.26047	1.72097
CUST_2375_PI426222305	PGSC0003DMP400019586	PGSC0003DMG400011091	PGSC0003DMC400019586	PGSC0003DMT400028806	chr10	Glycosyltransferase	11.10.4	lipid metabolism.glycolipid synthesis.sulfolipid synthase	moderately similar to ( 243) AT5G01220 | Symbols: SQD2 | SQD2 (sulfoquinovosyldiacylglycerol 2); UDP-glycosyltransferase/ UDP-sulfoquinovose:DAG sulfoquinovosyltransferase/ transferase, transferring glycosyl groups | chr5:86907-89885 REVERSEmoderately similar to ( 253) loc_os07g01030 12007.m04584 protein glycosyl transferase, group 1 family protein, putative, expressedRfaG Glycos_transf_1 PGSC000…	0.540715	0.722947	0.678496	0.964432	1.23873	1.00886	1.01281	1.02596	1.18937	1.37346	1.53922	0.879232	0.830976	0.879193	1.10294	1.1286
CUST_44103_PI426222305	PGSC0003DMP400037165	PGSC0003DMG400021442	PGSC0003DMC400037165	PGSC0003DMT400055237	chr02	GTP binding protein	33.99	development.unspecified	highly similar to ( 640) AT5G67570 | Symbols: DG1, EMB1408 | DG1 (DELAYED GREENING 1) | chr5:26952352-26954847 FORWARDhighly similar to ( 624) loc_os05g25060 12005.m06799 protein EMB1408, putative, expressed PGSC0003DMT400055237	0.542521	0.662617	0.802551	1.39368	0.903571	0.961555	1.1187	1.21318	1.14301	0.932447	1.08002	1.27114	0.823488	0.791043	0.844047	1.15246
CUST_52586_PI426222305	PGSC0003DMP400061630	PGSC0003DMG400039526	PGSC0003DMC400061630	PGSC0003DMT400089955	chr08	CG15040	35.2	not assigned.unknown	PGSC0003DMT400089955	3.11888	4.94884	1.16235	1.57467	1.19995	3.2312	1.03596	1.35555	0.85215	2.08452	0.80571	1.66196	0.701562	1.28824	1.79442	0.721608
CUST_11905_PI426222305	PGSC0003DMP400011466	PGSC0003DMG400006459	PGSC0003DMC400011466	PGSC0003DMT400016540	chr12	Conserved gene of unknown function	35.2	not assigned.unknown	highly similar to ( 632) AT2G31890 | Symbols: ATRAP, RAP | RAP | chr2:13557100-13559715 REVERSEhighly similar to ( 589) loc_os03g31150 12003.m35281 protein expressed protein PGSC0003DMT400016540	0.699124	0.61726	0.910095	1.1351	1.09229	0.946066	1.18849	0.960348	1.12954	0.931056	1.0483	1.18208	1.09431	1.05796	1.08812	1.48312
CUST_16689_PI426222305	PGSC0003DMP400063871	PGSC0003DMG400041767	PGSC0003DMC400063871	PGSC0003DMT400092196	chr06	Elongation factor TuB, chloroplastic	29.2.4	protein.synthesis.elongation	highly similar to ( 679) AT4G20360 | Symbols: ATRAB8D, ATRABE1B | ATRABE1B (ARABIDOPSIS RAB GTPASE HOMOLOG E1B); GTP binding / GTPase/ translation elongation factor | chr4:10990036-10991466 FORWARDhighly similar to ( 705) EFTUB_NICSY Elongation factor TuB, chloroplast precursor (EF-TuB) - Nicotiana sylvestris (Wood tobacco)highly similar to ( 640) loc_os02g38210 12002.m08909 protein elongation fa…	1.07399	0.657255	0.900933	1.12496	1.31017	1.00779	0.910349	0.507471	1.589	1.168	0.75312	1.30503	1.39654	1.10953	1.30732	1.47511
CUST_6883_PI426222305	PGSC0003DMP400030493	PGSC0003DMG400017454	PGSC0003DMC400030493	PGSC0003DMT400045006	chr05	Hydrolase	24	Biodegradation of Xenobiotics	highly similar to ( 549) AT3G27320 | Symbols: | hydrolase | chr3:10090307-10092391 FORWARDweakly similar to ( 115) GID1_ORYSA Gibberellin receptor GID1 (EC 3.-.-.-) (Gibberellin-insensitive dwarf protein 1) (Protein GIBBERELLIN INSENSITIVE DWARF1) - Oryza sativa (Rice)moderately similar to ( 472) loc_os01g67600 12001.m12864 protein esterase, putative, expressedAbhydrolase_3 Aes PGSC0003DMT4000450…	0.696661	0.852085	0.712961	1.89456	0.853924	0.74873	0.766608	0.833761	1.25097	1.14623	1.243	1.72627	1.37369	0.999185	1.47432	1.88597
CUST_52711_PI426222305	PGSC0003DMP400055498	PGSC0003DMG400032290	PGSC0003DMC400055498	PGSC0003DMT400082141		Myosin heavy chain, striated muscle	35.2	not assigned.unknown	PGSC0003DMT400082141	1.00238	0.846753	1.18481	0.891817	0.986937	0.797785	0.783948	1.08267	1.36984	2.66094	1.1692	1.84151	1.30122	1.79503	4.17021	0.758194
CUST_30206_PI426222305	PGSC0003DMP400008418	PGSC0003DMG400004752	PGSC0003DMC400008418	PGSC0003DMT400012104	chr08	Hairy meristem	27.3.21	RNA.regulation of transcription.GRAS transcription factor family	moderately similar to ( 307) AT4G00150 | Symbols: | scarecrow-like transcription factor 6 (SCL6) | chr4:57429-59105 REVERSEweakly similar to ( 111) RGA1_BRACM DELLA protein RGA1 (RGA-like protein 1) (BrRGA1) - Brassica campestris (Field mustard)moderately similar to ( 287) loc_os02g44370 12002.m09477 protein nodulation signaling pathway 2 protein, putative, expressedGRAS PGSC0003DMT400012104	1.47411	2.00526	0.859633	0.914389	0.922698	0.657734	0.758787	0.618452	0.787992	1.31975	0.859877	0.402527	1.42021	1.6504	1.01388	0.762188
CUST_5443_PI426222305	PGSC0003DMP400006428	PGSC0003DMG400003596	PGSC0003DMC400006428	PGSC0003DMT400009269	chr09	AP-3 complex subunit sigma	31.4	cell.vesicle transport	moderately similar to ( 224) AT3G50860 | Symbols: | clathrin adaptor complex small chain family protein | chr3:18902346-18903959 FORWARDmoderately similar to ( 201) loc_os03g12710 12003.m06720 protein AP-3 complex subunit sigma-2, putative, expressedAPS2 Clat_adaptor_s PGSC0003DMT400009269	1.18305	1.16239	0.68381	0.733375	0.76276	0.530553	0.542138	0.789613	1.17811	1.98764	0.638819	1.97918	1.46838	2.04679	1.43338	1.60864
CUST_17891_PI426222305	PGSC0003DMP400012544	PGSC0003DMG400007074	PGSC0003DMC400012544	PGSC0003DMT400018223	chr07	CYP72A57	26.1	misc.cytochrome P450	weakly similar to ( 112) AT3G14620 | Symbols: CYP72A8 | CYP72A8; electron carrier/ heme binding / iron ion binding / monooxygenase/ oxygen binding | chr3:4914978-4916853 FORWARDvery weakly similar to (95.1) C72A1_CATRO Cytochrome P450 72A1 (EC 1.3.3.9) (CYPLXXII) (Secologanin synthase) (SLS) - Catharanthus roseus (Rosy periwinkle) (Madagascar periwinkle)weakly similar to ( 107) loc_os01g43710 120…	0.617297	1.05575	0.572737	1.24657	1.21919	0.77254	1.65481	4.01433	0.455229	0.391151	1.15184	1.23014	0.637859	1.14507	0.978574	1.01917
CUST_29113_PI426222305	PGSC0003DMP400013978	PGSC0003DMG400007948	PGSC0003DMC400013978	PGSC0003DMT400020521	chr04	ATP binding protein	30.2.3	signalling.receptor kinases.leucine rich repeat III	very weakly similar to (84.3) AT5G67200 | Symbols: | leucine-rich repeat transmembrane protein kinase, putative | chr5:26813893-26816555 REVERSE PGSC0003DMT400020521	1.59741	0.975362	0.950144	0.845224	1.04486	0.869916	0.875069	1.01057	1.56479	0.843612	0.916548	0.989731	2.60988	2.42457	2.23623	0.840901
CUST_26964_PI426222305	PGSC0003DMP400045250	PGSC0003DMG400026078	PGSC0003DMC400045250	PGSC0003DMT400067085	chr06	50S ribosomal protein L21	35.2	not assigned.unknown	PGSC0003DMT400067085	0.718493	0.340877	0.994579	0.616585	1.28324	1.04731	0.789303	0.445063	1.15385	1.18075	0.873562	1.29834	1.54142	0.822016	1.04149	1.09677
CUST_19713_PI426222305	PGSC0003DMP400043201	PGSC0003DMG400024911	PGSC0003DMC400043201	PGSC0003DMT400064107	chr01	Nucleic acid binding protein	27.4	RNA.RNA binding	moderately similar to ( 260) AT1G09660 | Symbols: | KH domain-containing quaking protein, putative | chr1:3128205-3130791 REVERSEmoderately similar to ( 281) loc_os05g34670 12005.m07698 protein nucleic acid binding protein, putative, expressedSF1_like-KH MSL5 PGSC0003DMT400064107	0.587481	0.778205	1.13666	1.65349	0.677277	0.77173	1.02827	0.900979	1.05041	0.956516	1.39654	1.86237	0.839721	0.729404	0.861293	1.15452
CUST_37470_PI426222305	PGSC0003DMP400053482	PGSC0003DMG400030706	PGSC0003DMC400053482	PGSC0003DMT400078915	chr07	Endosomal P24A protein	35.2	not assigned.unknown	highly similar to ( 614) AT5G35160 | Symbols: | LOCATED IN: integral to membrane, Golgi apparatus; EXPRESSED IN: 24 plant structures; EXPRESSED DURING: 13 growth stages; CONTAINS InterPro DOMAIN/s: Nonaspanin (TM9SF) (InterPro:IPR004240); BEST Arabidopsis thaliana protein match is: unknown protein (TAIR:AT4G12650.1); Has 1053 Blast hits to 1004 proteins in 163 species: Archae - 0; Bacteria - 0; M…	1.1356	0.822942	0.678883	0.87274	1.46124	1.16235	0.876433	0.718576	1.67302	1.14085	0.753952	0.803009	1.67864	1.17421	1.05477	1.0192
CUST_51628_PI426222305	PGSC0003DMP400036307	PGSC0003DMG400020904	PGSC0003DMC400036307	PGSC0003DMT400053875		Gene of unknown function	35.2	not assigned.unknown	PGSC0003DMT400053875	0.976797	1.05483	1.00268	0.983679	1.078	1.16421	0.882524	1.01915	0.576122	1.37827	1.05392	1.65731	1.68232	1.91896	2.88138	3.0422
CUST_11998_PI426222305	PGSC0003DMP400017073	PGSC0003DMG402009663	PGSC0003DMC400017073	PGSC0003DMT400025021	chr12	Conserved gene of unknown function	29.5.11	protein.degradation.ubiquitin	highly similar to ( 603) AT1G16860 | Symbols: | merozoite surface protein-related | chr1:5768280-5770183 FORWARDhighly similar to ( 614) loc_os08g13350 12008.m26625 protein cysteine-type endopeptidase/ ubiquitin thiolesterase, putative, expressed PGSC0003DMT400025021	1.31426	0.922515	0.654603	0.539271	1.70863	1.51213	0.863	0.566446	1.78215	1.39735	0.730731	0.711678	2.05895	1.12552	1.16614	0.640798
CUST_25639_PI426222305	PGSC0003DMP400019917	PGSC0003DMG402011252	PGSC0003DMC400019917	PGSC0003DMT400029266	chr10	Linalool synthase	16.1.5	secondary metabolism.isoprenoids.terpenoids	moderately similar to ( 317) AT1G61680 | Symbols: TPS14, ATTPS14 | TPS14 (TERPENE SYNTHASE 14); S-linalool synthase | chr1:22772455-22774687 REVERSEweakly similar to ( 122) CASS_RICCO Casbene synthase, chloroplast precursor (EC 4.2.3.8) - Ricinus communis (Castor bean)moderately similar to ( 270) loc_os02g02930 12002.m05643 protein terpene synthase 2, putative, expressedTerpene_cyclase_plant_C1 T…	1.88836	1.2548	0.964311	0.687118	4.62219	4.699	0.71138	0.821537	1.55595	2.30863	0.7451	0.804408	9.22184	3.1367	1.68126	0.683603
CUST_45136_PI426222305	PGSC0003DMP400048684	PGSC0003DMG400028013	PGSC0003DMC400048684	PGSC0003DMT400072001	chr09	Conserved gene of unknown function	35.2	not assigned.unknown	PGSC0003DMT400072001	0.902806	0.887251	0.97679	1.03634	1.23556	1.11284	1.21827	0.94087	1.06132	1.15568	1.18648	0.995878	0.943715	0.940121	0.874399	0.642204
CUST_13379_PI426222305	PGSC0003DMP400067056	PGSC0003DMG400044952	PGSC0003DMC400067056	PGSC0003DMT400095381	chr04	Gene of unknown function	35.2	not assigned.unknown	PGSC0003DMT400095381	1.20667	1.05885	1.13161	1.64192	1.16797	1.13038	1.11902	0.944211	0.766675	1.45976	0.876116	2.39959	1.90096	6.64615	6.71111	1.8074
CUST_32243_PI426222305	PGSC0003DMP400008783	PGSC0003DMG400004938	PGSC0003DMC400008783	PGSC0003DMT400012634	chr04	Xylulose kinase	3.7	minor CHO metabolism.sugar kinases	moderately similar to ( 358) AT5G49650 | Symbols: | xylulose kinase, putative | chr5:20152898-20155574 FORWARDmoderately similar to ( 337) loc_os07g44660 12007.m08687 protein xylulose kinase, putative, expressed PGSC0003DMT400012634	0.70112	0.504167	0.381888	0.601709	0.615716	1.24427	1.08418	1.57678	0.709899	1.29301	1.16765	0.915361	0.848525	1.03689	0.837149	0.827365
CUST_32025_PI426222305	PGSC0003DMP400055898	PGSC0003DMG400033126	PGSC0003DMC400055898	PGSC0003DMT400083218	chr06	Aspartate kinase	13.1.3.6.1.1	amino acid metabolism.synthesis.aspartate family.misc.homoserine.aspartate kinase	nearly identical (1375) AT4G19710 | Symbols: AK-HSDH II, AK-HSDH | bifunctional aspartate kinase/homoserine dehydrogenase, putative / AK-HSDH, putative | chr4:10725229-10729536 FORWARDnearly identical (1367) AKH_DAUCA Bifunctional aspartokinase/homoserine dehydrogenase, chloroplast precursor (AK-HD) (AK-HSDH) [Includes: Aspartokinase (EC 2.7.2.4); Homoserine dehydrogenase (EC 1.1.1.3)] (Fragment)…	1.79572	1.56117	1.14243	0.416506	1.25274	1.26438	0.791339	0.470327	0.755619	1.44408	0.510658	0.655158	2.4846	2.75371	1.98528	0.360029
CUST_37290_PI426222305	PGSC0003DMP400020120	PGSC0003DMG401011367	PGSC0003DMC400020120	PGSC0003DMT400029553	chr09	Conserved gene of unknown function	35.2	not assigned.unknown	PGSC0003DMT400029553	0.857816	1.11367	1.11392	1.11561	0.872232	1.05818	1.1082	1.44851	0.564641	1.19472	0.935761	1.48936	2.09763	1.69913	2.3979	1.71349
CUST_42404_PI426222305	PGSC0003DMP400035654	PGSC0003DMG400020515	PGSC0003DMC400035654	PGSC0003DMT400052875	chr08	H-Protein	1.2.4.4	PS.photorespiration.glycine cleavage.H protein	moderately similar to ( 229) AT2G35370 | Symbols: GDCH | GDCH; glycine dehydrogenase (decarboxylating) | chr2:14891239-14892050 FORWARDmoderately similar to ( 245) GCSH_FLAPR Glycine cleavage system H protein, mitochondrial precursor - Flaveria pringleimoderately similar to ( 225) loc_os10g37180 12010.m06515 protein glycine cleavage system H protein, mitochondrial precursor, putative, expressedPR…	1.23084	0.618123	0.996426	0.560859	1.42525	1.09017	0.821502	0.365337	1.51303	1.45249	0.954728	0.8405	1.35932	1.01808	1.05942	0.421987
CUST_43561_PI426222305	PGSC0003DMP400043651	PGSC0003DMG401025150	PGSC0003DMC400043651	PGSC0003DMT400064748	chr02	Uncharacterized ACR, COG1678 family protein	35.2	not assigned.unknown	moderately similar to ( 220) AT3G29240 | Symbols: | unknown protein | chr3:11191780-11192868 FORWARDmoderately similar to ( 202) loc_os10g18370 12010.m04913 protein uncharacterized ACR, COG1678 family protein, expressedDUF179 PGSC0003DMT400064748	0.563614	0.72687	0.968337	1.04046	0.756812	0.968452	2.78651	1.33457	0.95843	1.00116	1.43783	2.40568	0.343603	0.497412	0.8012	1.14742
CUST_51409_PI426222305	PGSC0003DMP400046667	PGSC0003DMG400026880	PGSC0003DMC400046667	PGSC0003DMT400069107	chr09	Conserved gene of unknown function	35.2	not assigned.unknown	highly similar to ( 673) AT1G15060 | Symbols: | LOCATED IN: chloroplast; EXPRESSED IN: 23 plant structures; EXPRESSED DURING: 14 growth stages; CONTAINS InterPro DOMAIN/s: Uncharacterised conserved protein UCP031088, alpha/beta hydrolase, At1g15070 (InterPro:IPR016969); BEST Arabidopsis thaliana protein match is: unknown protein (TAIR:AT1G73750.1); Has 120 Blast hits to 104 proteins in 29 species…	0.888149	1.13351	0.928266	6.30893	0.784061	0.849885	1.35577	3.32191	0.556098	0.83929	1.30337	5.02567	1.24672	3.72119	3.25402	8.01365
CUST_33103_PI426222305	PGSC0003DMP400045621	PGSC0003DMG400026278	PGSC0003DMC400045621	PGSC0003DMT400067591	chr08	Conserved gene of unknown function	35.2	not assigned.unknown	PGSC0003DMT400067591	1.1651	0.864777	1.00289	0.843062	1.38817	1.33955	1.10657	0.683466	0.866026	0.993177	0.738595	0.815418	1.03302	1.14844	1.24403	1.08445
CUST_11214_PI426222305	PGSC0003DMP400005168	PGSC0003DMG400002859	PGSC0003DMC400005168	PGSC0003DMT400007430	chr04	Transcription regulator	27.3.6	RNA.regulation of transcription.bHLH,Basic Helix-Loop-Helix family	very weakly similar to (88.6) AT3G28857 | Symbols: | transcription regulator | chr3:10855781-10856313 REVERSE PGSC0003DMT400007430	5.8176	2.08628	0.500351	0.182076	6.33136	3.96653	0.816504	0.295749	3.21447	1.25908	0.303148	0.234755	5.00354	1.46175	1.15286	0.145962
CUST_30340_PI426222305	PGSC0003DMP400047233	PGSC0003DMG400027182	PGSC0003DMC400047233	PGSC0003DMT400069899	chr05	Eukaryotic translation initiation factor 3f, eif3f	29.5.11.20	protein.degradation.ubiquitin.proteasom	moderately similar to ( 397) AT2G39990 | Symbols: EIF2 | EIF2; translation initiation factor | chr2:16698332-16699929 REVERSEmoderately similar to ( 398) loc_os05g01450 12005.m27663 protein eukaryotic translation initiation factor 3 subunit 5, putative, expressedMov34 JAB_MPN PGSC0003DMT400069899	0.845854	0.805229	0.908913	1.08614	0.880782	0.936899	0.88164	0.723473	1.4838	1.28133	0.800792	1.01432	1.74072	1.09125	1.09423	1.08325
CUST_48133_PI426222305	PGSC0003DMP400019252	PGSC0003DMG402010896	PGSC0003DMC400019252	PGSC0003DMT400028269	chr06	Gene of unknown function	35.2	not assigned.unknown	PGSC0003DMT400028269	0.572035	0.586997	0.735316	1.58322	0.650016	0.466545	1.15074	1.43353	0.349192	0.706727	1.1941	1.15971	0.675896	3.01559	3.1276	1.40794
CUST_45226_PI426222305	PGSC0003DMP400007588	PGSC0003DMG400004265	PGSC0003DMC400007588	PGSC0003DMT400010894	chr12	DEAD-box ATP-dependent RNA helicase 48	27.1.2	RNA.processing.RNA helicase	moderately similar to ( 228) AT2G07750 | Symbols: | DEAD box RNA helicase, putative | chr2:3576483-3580396 FORWARDweakly similar to ( 123) loc_os02g57980 12002.m10819 protein ATP-dependent RNA helicase dbp4, putative, expressed PGSC0003DMT400010894	0.359397	0.773465	0.710206	1.69161	0.790442	1.47556	1.45775	1.55973	0.333519	1.10524	1.13198	1.33059	1.4768	5.01017	3.45868	2.36983
CUST_19833_PI426222305	PGSC0003DMP400043240	PGSC0003DMG400024925	PGSC0003DMC400043240	PGSC0003DMT400064159	chr01	Ribosome biogenesis protein bop1	33.99	development.unspecified	highly similar to ( 889) AT2G40360 | Symbols: | transducin family protein / WD-40 repeat family protein | chr2:16853123-16856635 REVERSEhighly similar to ( 876) loc_os07g25440 12007.m079668 protein ribosome biogenesis protein BOP1, putative, expressedBOP1NT WD40 PGSC0003DMT400064159	0.407661	0.460807	1.12725	1.73121	0.694474	0.710448	2.13523	2.08783	0.521056	0.588353	1.58463	2.11721	0.683964	0.786131	1.10136	2.15269
CUST_31990_PI426222305	PGSC0003DMP400055899	PGSC0003DMG400033127	PGSC0003DMC400055899	PGSC0003DMT400083220	chr06	Conserved gene of unknown function	35.2	not assigned.unknown	moderately similar to ( 297) AT1G22850 | Symbols: | INVOLVED IN: biological_process unknown; LOCATED IN: chloroplast; EXPRESSED IN: 22 plant structures; EXPRESSED DURING: 15 growth stages; CONTAINS InterPro DOMAIN/s: SNARE associated Golgi protein (InterPro:IPR015414); BEST Arabidopsis thaliana protein match is: unknown protein (TAIR:AT1G03260.1); Has 3098 Blast hits to 3098 proteins in 664 speci…	1.05443	0.627386	0.735988	1.024	1.57508	1.28995	0.790363	0.562007	2.07174	1.32096	0.735798	1.16669	1.83747	1.28727	1.1861	0.909953
CUST_9166_PI426222305	PGSC0003DMP400004684	PGSC0003DMG400002618	PGSC0003DMC400004684	PGSC0003DMT400006742	chr03	Conserved gene of unknown function	35.2	not assigned.unknown	moderately similar to ( 289) AT3G19970 | Symbols: | unknown protein | chr3:6959644-6961367 FORWARDmoderately similar to ( 239) loc_os06g51390 12006.m32211 protein expressed proteinDUF829 PGSC0003DMT400006742	0.87516	1.25136	1.21044	1.43352	0.732268	1.16273	0.831777	1.62749	0.673601	0.804083	0.936011	1.23305	2.87073	1.19442	3.71912	1.25701
CUST_25143_PI426222305	PGSC0003DMP400010295	PGSC0003DMG400005806	PGSC0003DMC400010295	PGSC0003DMT400014865	chr08	Phosphomannomutase	10.1.21	cell wall.precursor synthesis.phosphomannomutase	moderately similar to ( 264) AT2G45790 | Symbols: ATPMM, PMM | PMM (PHOSPHOMANNOMUTASE); phosphomannomutase | chr2:18855876-18857753 FORWARDmoderately similar to ( 263) loc_os04g58580 12004.m101698 protein phosphomannomutase, putative, expressedPMM PGSC0003DMT400014865	0.650426	0.430751	0.654303	1.19864	1.38813	1.69775	1.27006	0.855086	1.04255	1.28836	0.787712	1.33411	1.27677	3.67989	2.77736	1.55942
CUST_9604_PI426222305	PGSC0003DMP400016113	PGSC0003DMG400009147	PGSC0003DMC400016113	PGSC0003DMT400023634	chr03	Fyve finger-containing phosphoinositide kinase, fyv1	30.4.1	signalling.phosphinositides.phosphatidylinositol-4-phosphate 5-kinase	moderately similar to ( 423) AT3G14270 | Symbols: | phosphatidylinositol-4-phosphate 5-kinase family protein | chr3:4754624-4761185 FORWARDmoderately similar to ( 399) loc_os03g28140 12003.m08138 protein 1-phosphatidylinositol-4-phosphate 5-kinase/ zinc ion binding protein, putative, expressedPIPKc PIPKc PGSC0003DMT400023634	0.736424	1.29223	0.605241	1.52261	0.667316	0.755159	1.11561	0.731703	0.435905	1.36511	0.90672	1.25175	2.01174	5.30526	3.33867	1.53798
CUST_44696_PI426222305	PGSC0003DMP400063240	PGSC0003DMG400041136	PGSC0003DMC400063240	PGSC0003DMT400091565	chr06	Conserved gene of unknown function	35.2	not assigned.unknown	weakly similar to ( 145) AT1G44414 | Symbols: | unknown protein | chr1:16847781-16848086 FORWARDvery weakly similar to (95.9) loc_os05g35970 12005.m07827 protein expressed protein PGSC0003DMT400091565	0.677946	0.833563	0.771225	1.60036	0.751096	0.783378	1.04121	2.27862	1.21982	0.970566	1.85269	2.17578	0.578464	0.723148	0.918755	1.45305
CUST_20538_PI426222305	PGSC0003DMP400014514	PGSC0003DMG400008270	PGSC0003DMC400014514	PGSC0003DMT400021333	chr10	Brain protein	35.2	not assigned.unknown	weakly similar to ( 147) AT5G20090 | Symbols: | unknown protein | chr5:6787543-6788000 REVERSEweakly similar to ( 151) loc_os09g20660 12009.m059970 protein brain protein 44-like protein, putative, expressedUPF0041 PGSC0003DMT400021333	0.55244	0.663269	0.523671	1.38655	0.529978	1.45469	0.97842	1.53511	0.967069	1.01838	0.976243	1.32728	0.986401	1.12614	0.909797	2.52971
CUST_13382_PI426222305	PGSC0003DMP400005847	PGSC0003DMG400003248	PGSC0003DMC400005847	PGSC0003DMT400008411	chr04	SF21D2 splice variant protein	35.2	not assigned.unknown	weakly similar to ( 122) AT5G56750 | Symbols: | Ndr family protein | chr5:22957986-22960606 FORWARDvery weakly similar to (97.1) SF21_HELAN Pollen-specific protein SF21 - Helianthus annuus (Common sunflower)weakly similar to ( 117) loc_os05g10740 12005.m083644 protein pollen-specific protein SF21, putative, expressed PGSC0003DMT400008411	1.0877	1.01802	0.631038	0.678881	1.06102	0.986332	0.562632	0.404847	1.12408	1.34026	0.89332	0.77804	1.80752	1.74942	1.80184	0.80825
CUST_42657_PI426222305	PGSC0003DMP400035312	PGSC0003DMG400020334	PGSC0003DMC400035312	PGSC0003DMT400052381	chr09	Prephenate dehydrogenase	13.1.6.4.1	amino acid metabolism.synthesis.aromatic aa.tyrosine.arogenate dehydrogenase \& prephenate dehydrogenase	moderately similar to ( 372) AT5G34930 | Symbols: | arogenate dehydrogenase | chr5:13233391-13235522 FORWARDmoderately similar to ( 363) loc_os06g49520 12006.m09476 protein arogenate dehydrogenase isoform 2, putative, expressedTyrA PRK08655 PGSC0003DMT400052381	3.55966	2.4694	1.77895	1.08716	0.803004	0.701631	0.922363	0.230247	4.20203	1.19133	0.307778	0.388385	1.83903	1.81299	1.02535	0.171868
CUST_52773_PI426222305	PGSC0003DMP400056023	PGSC0003DMG400033556	PGSC0003DMC400056023	PGSC0003DMT400083714		Regulator of telomere elongation helicase 1 rtel1	28.1	DNA.synthesis/chromatin structure	weakly similar to ( 104) AT1G79950 | Symbols: | helicase-related | chr1:30073580-30079537 FORWARDvery weakly similar to (82.4) loc_os01g40980 12001.m150642 protein regulator of telomere elongation helicase 1, putative, expressed PGSC0003DMT400083714	0.655078	0.784604	1.25789	2.26642	0.641921	0.740902	0.655508	0.860695	1.47488	1.04079	0.543394	3.0229	1.04801	3.31575	3.55047	2.09181
CUST_39682_PI426222305	PGSC0003DMP400019120	PGSC0003DMG401010822	PGSC0003DMC400019120	PGSC0003DMT400028051	chr10	Transcription factor	35.2	not assigned.unknown	PGSC0003DMT400028051	1.33589	0.953347	0.84271	0.646752	1.87742	1.89655	0.400003	0.173881	1.81246	1.58163	0.392114	0.316767	3.22924	1.37624	1.21447	0.272585
CUST_15936_PI426222305	PGSC0003DMP400024487	PGSC0003DMG400013886	PGSC0003DMC400024487	PGSC0003DMT400036050	chr08	S-locus-specific glycoprotein S6	30.2.17	signalling.receptor kinases.DUF 26	very weakly similar to (98.2) AT4G21390 | Symbols: B120 | B120; ATP binding / protein kinase/ protein serine/threonine kinase/ sugar binding | chr4:11394458-11397474 REVERSEvery weakly similar to (89.4) loc_os04g15580 12004.m06744 protein serine/threonine-protein kinase receptor precursor, putative, expressed PGSC0003DMT400036050	0.918075	1.21961	0.965021	1.236	0.806897	0.878522	0.883727	1.02057	1.07995	0.957109	1.05887	1.91255	1.63604	4.36789	3.93371	0.878158
CUST_26703_PI426222305	PGSC0003DMP400052309	PGSC0003DMG400030030	PGSC0003DMC400052309	PGSC0003DMT400077210	chr06	Taxadien-5-alpha-ol O-acetyltransferase	16.2	secondary metabolism.phenylpropanoids	moderately similar to ( 393) AT2G40230 | Symbols: | transferase family protein | chr2:16803285-16804586 REVERSEweakly similar to ( 111) HCBT1_DIACA Anthranilate N-benzoyltransferase protein 1 (EC 2.3.1.144) (Anthranilate N-hydroxycinnamoyl/benzoyltransferase 1) - Dianthus caryophyllus (Carnation) (Clove pink)weakly similar to ( 194) loc_os01g01520 12001.m06797 protein anthranilate N-benzoyltransf…	0.857005	0.786098	0.784816	0.825186	1.05357	1.03745	0.988217	0.500481	2.60132	1.48644	1.30928	1.44752	0.915045	1.01779	1.33362	0.534023
CUST_41017_PI426222305	PGSC0003DMP400013035	PGSC0003DMG400007361	PGSC0003DMC400013035	PGSC0003DMT400018996	chr11	Nuclear acid binding protein	27.3.99	RNA.regulation of transcription.unclassified	moderately similar to ( 425) AT5G19350 | Symbols: | RNA-binding protein 45 (RBP45), putative | chr5:6518978-6521295 FORWARDvery weakly similar to (87.8) ROC2_NICSY 29 kDa ribonucleoprotein B, chloroplast precursor (CP29B) - Nicotiana sylvestris (Wood tobacco)moderately similar to ( 440) loc_os03g07800 12003.m06292 protein RNA-binding post-transcriptional regulator csx1, putative, expressedCOG0724…	0.626209	0.545389	0.598687	0.870699	1.00551	1.5196	1.88021	0.807039	1.02762	2.59647	0.970847	2.22516	0.967007	1.94294	2.39815	1.81121
CUST_42323_PI426222305	PGSC0003DMP400016818	PGSC0003DMG400009509	PGSC0003DMC400016818	PGSC0003DMT400024594	chr03	Heat shock protein 83	20.2.1	stress.abiotic.heat	nearly identical (1054) AT5G52640 | Symbols: HSP81-1, ATHS83, HSP81.1, HSP83, ATHSP90.1 | ATHSP90.1 (HEAT SHOCK PROTEIN 90.1); ATP binding / unfolded protein binding | chr5:21352542-21355147 FORWARDnearly identical (1080) HSP83_IPONI Heat shock protein 83 - Ipomoea nil (Japanese morning glory) (Pharbitis nil)nearly identical (1021) loc_os04g01740 12004.m05490 protein heat shock protein 82, putati…	0.757052	0.187444	1.06675	2.46566	0.195374	0.196012	1.05985	1.76211	0.814261	0.289638	3.37718	2.75001	0.278642	0.546956	1.03538	2.31018
CUST_30811_PI426222305	PGSC0003DMP400025748	PGSC0003DMG400014618	PGSC0003DMC400025748	PGSC0003DMT400037887	chr08	Membrane associated ring finger 1,8	29.5.11.4.2	protein.degradation.ubiquitin.E3.RING	weakly similar to ( 134) AT2G02960 | Symbols: | zinc finger (C3HC4-type RING finger) family protein | chr2:862346-863980 REVERSEweakly similar to ( 154) loc_os01g66970 12001.m42785 protein zinc finger protein, putative, expressed PGSC0003DMT400037887	0.649603	0.7178	0.796754	1.14814	0.966641	1.08942	1.11201	0.853635	1.26725	1.15545	1.31783	1.4113	1.24438	1.04113	1.01942	0.96237
CUST_9072_PI426222305	PGSC0003DMP400041644	PGSC0003DMG400024070	PGSC0003DMC400041644	PGSC0003DMT400061862	chr03	Conserved gene of unknown function	35.2	not assigned.unknown	PGSC0003DMT400061862	0.955819	0.950116	0.902445	0.772459	1.20274	0.654154	0.545803	0.871894	1.02369	1.19358	1.28338	2.56891	1.66469	1.29868	1.95457	0.661184
CUST_38766_PI426222305	PGSC0003DMP400010653	PGSC0003DMG400005998	PGSC0003DMC400010653	PGSC0003DMT400015377	chr04	Helix-loop-helix DNA-binding domain containing protein	27.3.6	RNA.regulation of transcription.bHLH,Basic Helix-Loop-Helix family	PGSC0003DMT400015377	0.500933	0.770771	0.52356	1.25548	0.845881	1.12451	3.10694	5.36735	0.326639	0.795657	0.950139	4.11671	0.936316	2.62366	2.12115	2.17447
CUST_47454_PI426222305	PGSC0003DMP400043670	PGSC0003DMG400025158	PGSC0003DMC400043670	PGSC0003DMT400064772	chr01	Divinyl ether synthase	17.7.1.3	hormone metabolism.jasmonate.synthesis-degradation.allene oxidase synthase	moderately similar to ( 216) AT5G42650 | Symbols: AOS, CYP74A, DDE2 | AOS (ALLENE OXIDE SYNTHASE); allene oxide synthase/ hydro-lyase/ oxygen binding | chr5:17097803-17099359 REVERSEweakly similar to ( 198) C74A4_ORYSA Cytochrome P450 74A4 (EC 4.2.1.92) (Allene oxide synthase 4) (Hydroperoxide dehydrase 4) - Oryza sativa (Rice)weakly similar to ( 198) loc_os02g12690 12002.m06516 protein cytochrom…	1.12967	2.74824	1.29964	2.45699	0.77013	0.986172	0.843459	0.974069	0.538342	0.82288	2.1939	2.00602	0.817141	5.11696	3.28321	1.14199
CUST_34953_PI426222305	PGSC0003DMP400049554	PGSC0003DMG400028465	PGSC0003DMC400049554	PGSC0003DMT400073260	chr02	ER lumen protein retaining receptor	29.3.4.1	protein.targeting.secretory pathway.ER	moderately similar to ( 316) AT1G29330 | Symbols: ATERD2, AERD2, ERD2 | ERD2 (ENDOPLASMIC RETICULUM RETENTION DEFECTIVE 2); KDEL sequence binding / receptor | chr1:10258580-10260906 REVERSEmoderately similar to ( 288) ERD2_PETHY ER lumen protein retaining receptor (HDEL receptor) (PGP169-12) - Petunia hybrida (Petunia)moderately similar to ( 297) loc_os05g45310 12005.m08656 protein ER lumen prote…	0.860744	0.650284	0.920702	1.30191	1.00659	0.78172	0.962137	0.951823	1.367	0.894037	1.29403	1.39574	1.09428	0.898938	1.23986	1.90338
CUST_26606_PI426222305	PGSC0003DMP400000631	PGSC0003DMG400000321	PGSC0003DMC400000631	PGSC0003DMT400000852	chr12	Aldehyde dehydrogenase	5.1	fermentation.aldehyde dehydrogenase	highly similar to ( 704) AT3G24503 | Symbols: ALDH2C4, ALDH1A, REF1 | ALDH2C4; 3-chloroallyl aldehyde dehydrogenase/ aldehyde dehydrogenase (NAD)/ coniferyl-aldehyde dehydrogenase | chr3:8919732-8923029 REVERSEmoderately similar to ( 368) BADH_SPIOL Betaine-aldehyde dehydrogenase, chloroplast precursor (EC 1.2.1.8) (BADH) - Spinacia oleracea (Spinach)highly similar to ( 714) loc_os01g40860 12001.…	1.12497	0.813892	1.27804	1.03819	0.828452	0.733652	0.869892	0.61112	0.886172	0.714905	1.08213	0.66604	1.21156	1.39599	1.20538	1.0657
CUST_42757_PI426222305	PGSC0003DMP400001534	PGSC0003DMG400000804	PGSC0003DMC400001534	PGSC0003DMT400002108	chr05	Conserved gene of unknown function	35.2	not assigned.unknown	moderately similar to ( 406) AT3G25680 | Symbols: | FUNCTIONS IN: molecular_function unknown; INVOLVED IN: biological_process unknown; LOCATED IN: chloroplast; EXPRESSED IN: 21 plant structures; EXPRESSED DURING: 13 growth stages; CONTAINS InterPro DOMAIN/s: S-layer homology region (InterPro:IPR001119); BEST Arabidopsis thaliana protein match is: unknown protein (TAIR:AT5G23890.1); Has 2048 Blast…	0.742034	0.702248	0.808757	1.1425	1.0051	1.00879	1.05133	0.829788	1.19028	1.08661	1.14847	1.15827	1.28395	1.03555	1.10409	1.20984
CUST_16970_PI426222305	PGSC0003DMP400032717	PGSC0003DMG400018775	PGSC0003DMC400032717	PGSC0003DMT400048317	chr03	Conserved gene of unknown function	35.2	not assigned.unknown	weakly similar to ( 144) AT5G38720 | Symbols: | unknown protein | chr5:15508417-15510472 REVERSEweakly similar to ( 164) loc_os02g49620 12002.m09996 protein expressed protein PGSC0003DMT400048317	0.600196	0.648327	0.879922	1.71058	0.732748	0.842168	1.03522	1.13059	1.05871	1.08287	1.23801	2.01168	1.08431	1.29331	1.77977	1.84963
CUST_38432_PI426222305	PGSC0003DMP400050361	PGSC0003DMG402028903	PGSC0003DMC400050361	PGSC0003DMT400074362		24 kDa seed maturation protein				0.903559	0.942693	0.956517	0.924386	0.752001	0.784994	0.804277	1.10437	1.51075	1.4218	1.53819	1.48755	0.963553	1.43877	1.68026	1.21028
CUST_49488_PI426222305	PGSC0003DMP400034649	PGSC0003DMG400019963	PGSC0003DMC400034649	PGSC0003DMT400051399	chr03	ATP binding protein	29.5.9	protein.degradation.AAA type	moderately similar to ( 499) AT5G52882 | Symbols: | ATP binding / nucleoside-triphosphatase/ nucleotide binding | chr5:21434155-21438362 REVERSEweakly similar to ( 157) CDC48_SOYBN Cell division cycle protein 48 homolog (Valosin-containing protein homolog) (VCP) - Glycine max (Soybean)moderately similar to ( 454) loc_os01g12660 12001.m07879 protein ATP binding protein, putative, expressedSpoVK RP…	1.06616	1.22169	1.28631	3.1536	1.12686	0.885194	0.749123	0.873724	0.602644	1.47461	1.09258	2.51228	1.84467	8.7848	7.35705	1.9197
CUST_32685_PI426222305	PGSC0003DMP400031919	PGSC0003DMG401018318	PGSC0003DMC400031919	PGSC0003DMT400047187	chr07	Gene of unknown function	35.2	not assigned.unknown	PGSC0003DMT400047187	0.594082	0.960821	1.51355	1.88726	0.735501	0.791269	1.60399	2.45195	0.581062	0.680945	1.27576	1.53522	0.419804	0.704593	0.750988	1.29334
CUST_9336_PI426222305	PGSC0003DMP400004715	PGSC0003DMG400002631	PGSC0003DMC400004715	PGSC0003DMT400006786	chr03	Peroxisome assembly protein	29.5.11.4.2	protein.degradation.ubiquitin.E3.RING	very weakly similar to (85.5) AT1G79810 | Symbols: TED3, PEX2 | TED3 (REVERSAL OF THE DET PHENOTYPE 3); protein binding / zinc ion binding | chr1:30020169-30022156 FORWARDvery weakly similar to (82.8) loc_os05g19480 12005.m06351 protein peroxisome assembly factor 1, putative, expressed PGSC0003DMT400006786	0.35536	0.615125	0.982527	1.49319	0.848269	1.00771	0.8156	0.834637	0.909671	0.717706	1.17277	1.19239	1.45735	1.31949	1.78417	1.5787
CUST_18121_PI426222305	PGSC0003DMP400012501	PGSC0003DMG401007052	PGSC0003DMC400012501	PGSC0003DMT400018165	chr07	Callose synthase 8	3.6	minor CHO metabolism.callose	nearly identical (1479) AT3G14570 | Symbols: ATGSL04, gsl04, atgsl4 | ATGSL04 (glucan synthase-like 4); 1,3-beta-glucan synthase/ transferase, transferring glycosyl groups | chr3:4892643-4902628 FORWARDhighly similar to ( 962) loc_os03g03610 12003.m34995 protein CALS1, putative, expressedGlucan_synthase PGSC0003DMT400018165	1.47169	0.834905	0.851505	0.70517	0.81788	0.812433	0.643948	0.859862	1.2064	1.11408	1.88243	1.32965	0.669808	0.670297	0.725105	0.550204
CUST_8426_PI426222305	PGSC0003DMP400020027	PGSC0003DMG400011311	PGSC0003DMC400020027	PGSC0003DMT400029422	chr01	Epoxide hydrolase 1	26.1	misc.misc2	moderately similar to ( 405) AT4G02340 | Symbols: | epoxide hydrolase, putative | chr4:1035722-1037403 FORWARDmoderately similar to ( 376) loc_os05g19150 12005.m06318 protein epoxide hydrolase 2, putative, expressedMhpC PRK03592 PGSC0003DMT400029422	1.18427	1.88174	0.237863	0.260914	1.10181	1.63116	0.206828	0.154929	2.74684	2.685	0.189663	0.604344	2.80578	1.08479	0.898655	0.339745
CUST_39116_PI426222305	PGSC0003DMP400068707	PGSC0003DMG400046603	PGSC0003DMC400068707	PGSC0003DMT400097032	chr05	Gag-pol polyprotein	35.2	not assigned.unknown	PGSC0003DMT400097032	1.04722	1.00363	1.00787	1.31959	1.00942	0.922764	0.928231	1.12633	0.592448	0.997679	1.10986	2.31152	1.46401	6.68399	3.52235	1.44811
CUST_23704_PI426222305	PGSC0003DMP400021353	PGSC0003DMG400012073	PGSC0003DMC400021353	PGSC0003DMT400031487	chr11	Camphor resistance CrcB family protein	35.2	not assigned.unknown	moderately similar to ( 409) AT2G41705 | Symbols: | camphor resistance CrcB family protein | chr2:17398083-17399910 FORWARDmoderately similar to ( 295) loc_os10g41749 12010.m065342 protein crcB-like protein, expressed PGSC0003DMT400031487	0.882703	0.917749	1.5424	1.29654	0.873443	0.85466	1.32044	1.93047	0.545624	0.976072	0.889953	1.3445	0.80848	1.85046	2.04573	3.01719
CUST_1221_PI426222305	PGSC0003DMP400035108	PGSC0003DMG401020221	PGSC0003DMC400035108	PGSC0003DMT400052094	chr02	Sister chromatid cohesion 1 protein	28.1	DNA.synthesis/chromatin structure	weakly similar to ( 135) AT5G40840 | Symbols: SYN2 | SYN2 | chr5:16359611-16362823 REVERSEweakly similar to ( 111) loc_os04g41110 12004.m35162 protein N terminus of Rad21 / Rec8 like protein, expressed PGSC0003DMT400052094	1.14599	1.34525	1.15013	1.03955	0.651057	0.607931	0.814267	1.17932	0.561322	1.00593	0.820159	0.976519	1.1255	1.43744	1.24969	0.986277
CUST_34737_PI426222305	PGSC0003DMP400006768	PGSC0003DMG400003798	PGSC0003DMC400006768	PGSC0003DMT400009710	chr09	High affinity inorganic phosphate transporter	34.7	transport.phosphate	moderately similar to ( 313) AT3G54700 | Symbols: | carbohydrate transmembrane transporter/ phosphate transmembrane transporter/ sugar:hydrogen symporter | chr3:20248463-20250070 REVERSEmoderately similar to ( 292) loc_os04g10750 12004.m101431 protein inorganic phosphate transporter 1-5, putative, expressed PGSC0003DMT400009710	0.924802	1.23522	0.995719	1.15669	0.829304	0.889307	0.896055	1.03768	1.77836	0.876417	1.73683	4.66391	1.0237	1.28548	2.67671	0.891812
CUST_25329_PI426222305	PGSC0003DMP400023591	PGSC0003DMG400013330	PGSC0003DMC400023591	PGSC0003DMT400034690	chr11	Transmembrane transporter	35.2	not assigned.unknown	highly similar to ( 955) AT2G01970 | Symbols: | endomembrane protein 70, putative | chr2:452197-454819 REVERSEhighly similar to ( 913) loc_os03g13380 12003.m06783 protein transmembrane 9 superfamily protein member 1 precursor, putative, expressedEMP70 PGSC0003DMT400034690	1.01137	0.956496	0.739555	0.78181	1.22049	1.21135	0.775977	1.02983	0.776083	1.04059	0.584913	0.921383	1.0922	1.47636	1.26727	1.25094
CUST_8555_PI426222305	PGSC0003DMP400020020	PGSC0003DMG400011307	PGSC0003DMC400020020	PGSC0003DMT400029413	chr01	Gene of unknown function	35.2	not assigned.unknown	PGSC0003DMT400029413	1.12344	0.999189	1.0743	0.64127	0.58579	0.701258	0.493247	0.872952	1.04519	1.91554	1.40351	1.28539	0.602204	1.22989	1.07982	0.877637
CUST_32321_PI426222305	PGSC0003DMP400018774	PGSC0003DMG400010624	PGSC0003DMC400018774	PGSC0003DMT400027559	chr04	Peptidylprolyl isomerase	31.3.1	cell.cycle.peptidylprolyl isomerase	moderately similar to ( 480) AT3G25230 | Symbols: ROF1, ATFKBP62, FKBP62 | ROF1 (ROTAMASE FKBP 1); FK506 binding / calmodulin binding / peptidyl-prolyl cis-trans isomerase | chr3:9188257-9191175 FORWARDmoderately similar to ( 471) FKB70_WHEAT 70 kDa peptidyl-prolyl isomerase (EC 5.2.1.8) (Peptidyl-prolyl cis-trans isomerase) (PPIase) (Rotamase) - Triticum aestivum (Wheat)highly similar to ( 503) …	1.01418	1.11627	1.03798	1.19802	0.603651	0.787224	0.901212	1.11717	0.801241	0.849635	0.849682	1.20935	1.02337	1.75987	1.11699	1.46564
CUST_47436_PI426222305	PGSC0003DMP400043693	PGSC0003DMG400025170	PGSC0003DMC400043693	PGSC0003DMT400064804	chr01	Gene of unknown function	35.2	not assigned.unknown	weakly similar to ( 191) AT5G15070 | Symbols: | acid phosphatase/ oxidoreductase/ transition metal ion binding | chr5:4876898-4885615 FORWARDweakly similar to ( 181) loc_os03g48300 12003.m35353 protein acid phosphatase, putative, expressed PGSC0003DMT400064804	0.911404	0.759961	0.764934	1.07705	0.736488	0.915285	0.527351	1.03684	0.638335	0.963402	0.897045	2.0281	1.10986	1.44253	1.62409	1.81935
CUST_18311_PI426222305	PGSC0003DMP400036946	PGSC0003DMG400021318	PGSC0003DMC400036946	PGSC0003DMT400054934	chr01	Gene of unknown function	35.2	not assigned.unknown	PGSC0003DMT400054934	0.530707	0.519869	0.720756	1.13379	0.919645	0.757523	1.22234	1.45373	0.745167	1.0668	0.963869	2.01552	1.53369	0.938742	0.983579	1.14063
CUST_1036_PI426222305	PGSC0003DMP400002344	PGSC0003DMG403001309	PGSC0003DMC400002344	PGSC0003DMT400003300	chr02	Histidine acid phosphatase	35.2	not assigned.unknown	weakly similar to ( 144) AT5G15070 | Symbols: | acid phosphatase/ oxidoreductase/ transition metal ion binding | chr5:4876898-4885615 FORWARDweakly similar to ( 120) loc_os03g48300 12003.m35353 protein acid phosphatase, putative, expressed PGSC0003DMT400003300	0.80386	1.36209	0.83074	1.20774	0.859316	0.799548	0.780055	1.42804	1.06872	1.09131	2.34604	4.18529	0.988036	1.04591	2.24384	1.42296
CUST_51890_PI426222305	PGSC0003DMP400019334	PGSC0003DMG404010943	PGSC0003DMC400019334	PGSC0003DMT400028410	chr10	Conserved gene of unknown function	20.1.7	stress.biotic.PR-proteins	weakly similar to ( 103) AT1G69545 | Symbols: | leucine-rich repeat family protein | chr1:26148836-26150947 REVERSEweakly similar to ( 105) loc_os01g71106 12001.m97573 protein NBS-LRR disease resistance protein, putative, expressed PGSC0003DMT400028410	0.889919	0.770621	1.22123	1.3599	0.735581	0.858318	0.874684	0.965528	1.27779	0.916643	1.06358	1.43527	1.1913	1.18897	0.939095	1.09794
CUST_41633_PI426222305	PGSC0003DMP400037338	PGSC0003DMG400021539	PGSC0003DMC400037338	PGSC0003DMT400055473	chr04	NRAMP2	34.12	transport.metal	highly similar to ( 766) AT1G47240 | Symbols: NRAMP2, ATNRAMP2 | NRAMP2; inorganic anion transmembrane transporter/ metal ion transmembrane transporter | chr1:17309043-17311308 REVERSEhighly similar to ( 683) loc_os12g39180 12012.m07703 protein metal transporter Nramp2, putative, expressedNramp PRK00701 MntH PGSC0003DMT400055473	0.91771	0.71082	0.7603	1.14443	0.977672	0.899789	1.01194	1.07734	2.04164	1.44542	1.33764	1.00046	1.07667	0.774956	0.461156	1.24643
CUST_26945_PI426222305	PGSC0003DMP400045265	PGSC0003DMG400026087	PGSC0003DMC400045265	PGSC0003DMT400067106	chr06	Flavin monooxygenase	26.7	misc.oxidases - copper, flavone etc.	moderately similar to ( 270) AT4G32540 | Symbols: YUC, YUC1 | YUC1 (YUCCA 1); FAD binding / NADP or NADPH binding / flavin-containing monooxygenase/ oxidoreductase | chr4:15700904-15702870 FORWARDmoderately similar to ( 235) loc_os01g45760 12001.m10776 protein disulfide oxidoreductase/ monooxygenase/ oxidoreductase, putative, expressed PGSC0003DMT400067106	1.03754	1.38562	0.931457	0.831781	2.08025	2.07007	1.21832	1.0394	0.631487	1.20899	0.839458	1.03527	2.06827	1.83142	2.01344	0.825773
CUST_18951_PI426222305	PGSC0003DMP400068428	PGSC0003DMG400046324	PGSC0003DMC400068428	PGSC0003DMT400096753	chr07	Receptor-like kinase	30.2.17	signalling.receptor kinases.DUF 26	moderately similar to ( 415) AT4G32300 | Symbols: SD2-5 | SD2-5 (S-DOMAIN-2 5); carbohydrate binding / kinase/ protein kinase | chr4:15599970-15602435 FORWARDmoderately similar to ( 287) KPRO_MAIZE Putative receptor protein kinase ZmPK1 precursor (EC 2.7.11.1) - Zea mays (Maize)highly similar to ( 687) loc_os04g23640 12004.m07505 protein ATP binding protein, putative, expressedPkinase S_TKc S_TKc…	1.13797	0.93814	1.1298	1.25687	1.15995	1.04551	1.18057	0.908051	1.07816	0.597005	0.773568	0.791037	1.49713	1.04568	1.10306	0.640947
CUST_2218_PI426222305	PGSC0003DMP400048819	PGSC0003DMG401028101	PGSC0003DMC400048819	PGSC0003DMT400072214	chr10	Methylenetetrahydrofolate dehydrogenase	25.5	C1-metabolism.Methylenetetrahydrofolate dehydrogenase & Methenyltetrahydrofolate cyclohydrolase	weakly similar to ( 155) AT3G12290 | Symbols: | tetrahydrofolate dehydrogenase/cyclohydrolase, putative | chr3:3919591-3921326 FORWARDweakly similar to ( 116) loc_os05g05830 12005.m083615 protein C-1-tetrahydrofolate synthase, cytoplasmic, putative, expressedTHF_DHG_CYH FolD PRK10792 PGSC0003DMT400072214	1.3673	1.00468	1.35352	1.16327	0.982602	0.955756	0.590177	0.493458	0.868107	1.07346	0.693868	0.882965	0.86864	0.965559	0.897737	0.810887
CUST_4786_PI426222305	PGSC0003DMP400007406	PGSC0003DMG400004143	PGSC0003DMC400007406	PGSC0003DMT400010609	chr04	SF16 protein	30.3	signalling.calcium	moderately similar to ( 223) AT5G03040 | Symbols: iqd2 | iqd2 (IQ-domain 2); calmodulin binding | chr5:710380-712406 REVERSEmoderately similar to ( 244) loc_os05g03190 12005.m04853 protein IQD1, putative, expressed PGSC0003DMT400010609	1.60321	0.811417	0.636635	0.771509	2.55175	1.81193	0.929508	0.83652	2.13695	1.30353	0.502827	0.618454	2.06369	1.02643	1.22285	1.06246
CUST_40481_PI426222305	PGSC0003DMP400020316	PGSC0003DMG400011479	PGSC0003DMC400020316	PGSC0003DMT400029873	chr04	Glycogenin	2.1.2	major CHO metabolism.synthesis.starch	highly similar to ( 645) AT5G18480 | Symbols: PGSIP6 | PGSIP6 (PLANT GLYCOGENIN-LIKE STARCH INITIATION PROTEIN 6); transferase, transferring glycosyl groups / transferase, transferring hexosyl groups | chr5:6131307-6133787 REVERSEhighly similar to ( 650) loc_os02g41520 12002.m09188 protein glycosyl transferase family 8 protein, expressedGlyco_transf_8 PGSC0003DMT400029873	1.02573	0.960404	0.846624	1.28852	0.862193	0.788434	0.875648	0.965031	1.4672	1.11072	1.08356	1.09651	1.02039	0.832473	0.7529	1.29543
CUST_29327_PI426222305	PGSC0003DMP400046300	PGSC0003DMG400026655	PGSC0003DMC400046300	PGSC0003DMT400068527	chr08	Binding protein				0.299721	0.520838	1.01776	2.32562	0.42131	0.666376	1.58374	1.24118	0.441531	0.663096	1.5052	2.20773	0.829493	1.28864	1.3006	2.42894
CUST_16086_PI426222305	PGSC0003DMP400027134	PGSC0003DMG400015483	PGSC0003DMC400027134	PGSC0003DMT400040025	chr02	Anaphase-promoting complex	31.2	cell.division	very weakly similar to (89.0) AT2G18290 | Symbols: APC10 | anaphase-promoting complex, subunit 10 family / APC10 family | chr2:7948522-7950096 REVERSE PGSC0003DMT400040025	0.552138	0.71223	0.54201	1.27352	1.0392	1.12838	1.489	1.44478	0.970896	1.00227	0.574723	1.00749	0.983927	1.78005	1.52316	1.54874
CUST_21379_PI426222305	PGSC0003DMP400047340	PGSC0003DMG400027240	PGSC0003DMC400047340	PGSC0003DMT400070041	chr04	Hydrolase, hydrolyzing O-glycosyl compounds	10.6.1	cell wall.degradation.cellulases and beta -1,4-glucanases	highly similar to ( 753) AT5G20950 | Symbols: | glycosyl hydrolase family 3 protein | chr5:7107609-7110775 REVERSEhighly similar to ( 787) loc_os03g53800 12003.m101132 protein periplasmic beta-glucosidase precursor, putative, expressedGlyco_hydro_3 BglX Glyco_hydro_3_C PGSC0003DMT400070041	1.05781	0.783173	0.96321	1.17293	0.852637	1.18602	0.878699	0.859882	0.686236	1.33322	1.26667	1.63269	1.75691	1.92726	3.0203	1.41465
CUST_12813_PI426222305	PGSC0003DMP400042702	PGSC0003DMG400024671	PGSC0003DMC400042702	PGSC0003DMT400063419	chr03	Gene of unknown function	35.2	not assigned.unknown	PGSC0003DMT400063419	1.04726	1.29708	1.10965	1.13492	0.855798	0.805681	0.87666	0.824079	0.968447	1.31701	1.00064	1.43253	1.28892	1.83153	1.38582	1.12607
CUST_18399_PI426222305	PGSC0003DMP400036973	PGSC0003DMG400021336	PGSC0003DMC400036973	PGSC0003DMT400054975	chr01	Conserved gene of unknown function	35.2	not assigned.unknown	moderately similar to ( 216) AT5G06440 | Symbols: | unknown protein | chr5:1964641-1966807 REVERSEmoderately similar to ( 235) loc_os11g36070 12011.m61778 protein expressed protein PGSC0003DMT400054975	1.1394	1.44609	1.60498	0.85136	0.589273	0.842261	0.930972	1.34064	0.758801	1.30474	1.78421	1.26341	0.618263	0.925502	0.601775	0.799098
CUST_27581_PI426222305	PGSC0003DMP400005831	PGSC0003DMG400003238	PGSC0003DMC400005831	PGSC0003DMT400008391	chr10	Methionine aminopeptidase	29.5.7	protein.degradation.metalloprotease	weakly similar to ( 153) AT1G13270 | Symbols: MAP1C, MAP1B | MAP1C (METHIONINE AMINOPEPTIDASE 1B); aminopeptidase/ metalloexopeptidase | chr1:4544999-4547155 FORWARDweakly similar to ( 136) loc_os04g52100 12004.m10105 protein methionine aminopeptidase 1B, chloroplast precursor, putative, expressedMetAP1 PRK05716 PRK12896 Map PRK12318 PGSC0003DMT400008391	0.657157	0.591769	1.07	1.11811	0.85491	0.847339	1.24165	0.83209	1.23916	1.08275	1.08283	1.03331	1.32632	1.08385	1.46986	1.63961
CUST_44309_PI426222305	PGSC0003DMP400006977	PGSC0003DMG400003921	PGSC0003DMC400006977	PGSC0003DMT400010005	chr08	Conserved gene of unknown function	35.2	not assigned.unknown	PGSC0003DMT400010005	1.03399	0.93782	0.876849	0.619305	1.58116	1.41389	1.25767	0.52082	2.08167	1.35965	0.636256	0.382257	1.61141	1.01698	0.936407	0.151296
CUST_5145_PI426222305	PGSC0003DMP400006344	PGSC0003DMG400003554	PGSC0003DMC400006344	PGSC0003DMT400009139	chr09	Conserved gene of unknown function	35.2	not assigned.unknown	moderately similar to ( 228) AT5G66290 | Symbols: | unknown protein | chr5:26477917-26479441 REVERSEweakly similar to ( 187) loc_os03g51700 12003.m101482 protein expressed protein PGSC0003DMT400009139	0.699961	0.783533	0.563231	1.26806	0.920649	0.733189	1.02752	1.08733	1.29394	1.08308	0.83939	1.37031	1.34422	1.69541	1.52417	1.3642
CUST_36805_PI426222305	PGSC0003DMP400010992	PGSC0003DMG401006195	PGSC0003DMC400010992	PGSC0003DMT400015857	chr01	Protein farnesyltransferase alpha subunit	35.2	not assigned.unknown	moderately similar to ( 380) AT1G10095 | Symbols: | protein prenyltransferase | chr1:3297478-3300353 REVERSEmoderately similar to ( 289) loc_os01g49060 12001.m43149 protein protein prenyltransferase, putative, expressed PGSC0003DMT400015857	1.0262	1.02473	1.16225	1.32055	1.0931	1.02249	1.2442	1.80518	0.552267	0.75631	0.768093	1.02389	0.678029	1.05683	0.933052	0.871501
CUST_20988_PI426222305	PGSC0003DMP400032987	PGSC0003DMG400018950	PGSC0003DMC400032987	PGSC0003DMT400048754	chr04	Phytochrome-interacting factor	27.3.6	RNA.regulation of transcription.bHLH,Basic Helix-Loop-Helix family	weakly similar to ( 107) AT1G09530 | Symbols: PIF3, POC1, PAP3 | PIF3 (PHYTOCHROME INTERACTING FACTOR 3); DNA binding / protein binding / transcription factor/ transcription regulator | chr1:3077216-3079367 FORWARDweakly similar to ( 116) loc_os12g41650 12012.m073881 protein phytochrome-interacting factor 4, putative, expressed PGSC0003DMT400048754	0.811247	1.09464	0.876666	0.873255	0.957163	1.04877	0.798747	0.874656	1.23676	0.97222	0.996696	1.02328	1.44053	1.41822	1.17582	1.10919
CUST_179_PI426222305	PGSC0003DMP400013188	PGSC0003DMG400007443	PGSC0003DMC400013188	PGSC0003DMT400019247	chr01	Gene of unknown function	35.2	not assigned.unknown	PGSC0003DMT400019247	0.986983	1.03075	1.29473	1.53635	0.869489	0.888704	0.897042	1.06122	0.589539	1.23791	1.14091	1.4658	2.16821	4.10155	3.21806	1.14676
CUST_10385_PI426222305	PGSC0003DMP400047783	PGSC0003DMG400027477	PGSC0003DMC400047783	PGSC0003DMT400070684	chr07	Xylose isomerase	3.5.1	minor CHO metabolism.others.Xylose isomerase	highly similar to ( 776) AT5G57655 | Symbols: | xylose isomerase family protein | chr5:23347030-23349805 FORWARDhighly similar to ( 757) XYLA_HORVU Xylose isomerase (EC 5.3.1.5) - Hordeum vulgare (Barley)highly similar to ( 777) loc_os07g47290 12007.m29315 protein xylose isomerase, putative, expressedPRK05474 XylA PRK12465 PRK12677 PGSC0003DMT400070684	0.711047	0.742091	1.15674	1.75433	0.548017	0.537077	1.11061	2.71003	0.276395	0.347414	1.03947	2.24726	0.576506	1.5568	1.46236	4.47814
CUST_45512_PI426222305	PGSC0003DMP400025863	PGSC0003DMG401014680	PGSC0003DMC400025863	PGSC0003DMT400038070	chr01	N-acetylglucosaminyltransferase I	29.7.5	protein.glycosylation.alpha-1,3-mannosyl-glycoprotein-beta-1,2-N-acetylglucosaminyltransferase(GnTI)	very weakly similar to (97.1) AT4G38240 | Symbols: CGL1, CGL, GNTI | CGL1 (COMPLEX GLYCAN LESS 1); alpha-1,3-mannosylglycoprotein 2-beta-N-acetylglucosaminyltransferase/ protein N-acetylglucosaminyltransferase/ transferase, transferring glycosyl groups | chr4:17932006-17935209 REVERSEvery weakly similar to (89.7) loc_os02g58590 12002.m100746 protein N-acetylglucosaminyltransferase I, putative, ex…	0.82966	0.836267	1.09169	1.12039	0.822679	0.894567	0.992706	1.23212	0.871448	0.938668	1.03919	1.45448	1.07432	1.33138	1.17276	1.69341
CUST_51230_PI426222305	PGSC0003DMP400011758	PGSC0003DMG401006653	PGSC0003DMC400011758	PGSC0003DMT400017032		Disease resistance protein	30.2.11	signalling.receptor kinases.leucine rich repeat XI	moderately similar to ( 237) AT1G45616 | Symbols: AtRLP6 | AtRLP6 (Receptor Like Protein 6); protein binding | chr1:17183550-17186534 REVERSEweakly similar to ( 127) RPK1_IPONI Receptor-like protein kinase precursor (EC 2.7.11.1) - Ipomoea nil (Japanese morning glory) (Pharbitis nil)weakly similar to ( 184) loc_os12g12010 12012.m05176 protein verticillium wilt disease resistance protein precursor…	1.84556	0.828437	1.76425	1.66918	1.20339	0.981001	0.979667	0.322439	3.15291	0.925276	1.20072	1.34303	0.874778	1.04482	0.957318	0.365033
CUST_42665_PI426222305	PGSC0003DMP400035349	PGSC0003DMG400020352	PGSC0003DMC400035349	PGSC0003DMT400052431	chr09	OTU-like cysteine protease family protein	29.5.3	protein.degradation.cysteine protease	moderately similar to ( 265) AT2G38025 | Symbols: | FUNCTIONS IN: molecular_function unknown; INVOLVED IN: biological_process unknown; LOCATED IN: chloroplast; CONTAINS InterPro DOMAIN/s: Ovarian tumour, otubain (InterPro:IPR003323); BEST Arabidopsis thaliana protein match is: OTU-like cysteine protease family protein (TAIR:AT3G57810.3); Has 100 Blast hits to 100 proteins in 30 species: Archae - …	0.685207	0.792584	0.857915	1.3991	1.07674	1.02589	0.915483	0.917553	1.00805	1.1052	1.30901	1.6116	1.14294	0.992384	1.09892	1.18533
CUST_13573_PI426222305	PGSC0003DMP400011993	PGSC0003DMG402006783	PGSC0003DMC400011993	PGSC0003DMT400017455	chr01	RNA polymerase sigma subunit SigD	27.2	RNA.transcription	moderately similar to ( 290) AT5G13730 | Symbols: SIG4, SIGD | SIG4 (SIGMA FACTOR 4); DNA binding / DNA-directed RNA polymerase/ sigma factor/ transcription factor | chr5:4429132-4430744 REVERSEweakly similar to ( 161) loc_os08g14450 12008.m05569 protein RNA polymerase sigma factor rpoD1, putative, expressedRpoD PRK07406 PRK05901 PRK07598 PRK07405 PRK07921 PRK09210 PRK05949 PRK05657 PRK05658 PRK0…	0.876947	0.682737	0.930399	0.819385	1.54719	1.30985	1.02084	0.785747	1.20387	0.938139	0.87168	0.814583	1.87947	1.12691	1.35115	0.693574
CUST_3235_PI426222305	PGSC0003DMP400000471	PGSC0003DMG400000221	PGSC0003DMC400000471	PGSC0003DMT400000626	chr01	RING-H2 finger protein ATL3K	29.5.11.4.2	protein.degradation.ubiquitin.E3.RING	weakly similar to ( 196) AT2G25410 | Symbols: | protein binding / zinc ion binding | chr2:10814470-10815917 FORWARD PGSC0003DMT400000626	1.41105	1.93969	1.7652	0.811458	0.627282	0.740582	0.706143	0.697831	0.568982	1.05843	0.68537	1.07312	0.828847	1.41603	1.27947	0.831146
CUST_16998_PI426222305	PGSC0003DMP400032705	PGSC0003DMG400018766	PGSC0003DMC400032705	PGSC0003DMT400048297	chr03	Seed maturation protein PM41	35.2	not assigned.unknown	PGSC0003DMT400048297	0.165405	0.287502	1.42918	14.09	0.243206	0.381497	1.21763	7.71753	0.200547	0.654302	3.22326	15.294	0.419992	1.39622	1.84657	36.6523
CUST_12724_PI426222305	PGSC0003DMP400042300	PGSC0003DMG400024467	PGSC0003DMC400042300	PGSC0003DMT400062853	chr03	Putative anti-virus transcriptional factor	29.5.11.4.2	protein.degradation.ubiquitin.E3.RING	weakly similar to ( 197) AT3G48070 | Symbols: | protein binding / zinc ion binding | chr3:17750878-17752297 FORWARDweakly similar to ( 127) loc_os04g38970 12004.m08886 protein expressed protein PGSC0003DMT400062853	0.67722	0.81852	0.966	1.37048	0.851611	0.915971	1.12482	1.08142	0.865248	0.886132	1.20651	1.37877	1.02399	1.18299	1.19271	1.86238
CUST_21095_PI426222305	PGSC0003DMP400061131	PGSC0003DMG400039027	PGSC0003DMC400061131	PGSC0003DMT400089456	chr12	Potassium channel tetramerization domain-containing protein	34.15	transport.potassium	moderately similar to ( 465) AT4G30940 | Symbols: | potassium channel tetramerisation domain-containing protein | chr4:15055149-15056474 FORWARDmoderately similar to ( 393) loc_os04g42310 12004.m09202 protein K+ channel tetramerisation domain containing protein, expressed PGSC0003DMT400089456	0.984777	1.01079	1.0161	1.0858	0.854457	0.984478	0.935815	1.34012	0.597288	0.895809	0.980173	1.3524	0.991806	3.19522	2.89437	1.42433
CUST_24538_PI426222305	PGSC0003DMP400036554	PGSC0003DMG400021092	PGSC0003DMC400036554	PGSC0003DMT400054345	chr07	Alpha/beta hydrolase	28.2	DNA.repair	moderately similar to ( 419) AT5G38520 | Symbols: | hydrolase, alpha/beta fold family protein | chr5:15421605-15423234 FORWARDmoderately similar to ( 448) loc_os05g34630 12005.m07694 protein alpha/beta hydrolase fold, putative, expressedMhpC Abhydrolase_1 PGSC0003DMT400054345	1.01239	0.765825	0.816943	1.04135	1.25744	0.969672	0.821913	0.705575	1.47575	1.02844	1.10018	1.05386	1.51033	1.05379	1.23376	1.1012
CUST_46850_PI426222305	PGSC0003DMP400055209	PGSC0003DMG400032107	PGSC0003DMC400055209	PGSC0003DMT400081755	chr01	Pyruvate, phosphate dikinase, chloroplastic	6.5	gluconeogenese/ glyoxylate cycle.pyruvate dikinase	nearly identical (1245) AT4G15530 | Symbols: PPDK | PPDK (pyruvate orthophosphate dikinase); kinase/ pyruvate, phosphate dikinase | chr4:8864828-8870748 REVERSEnearly identical (1301) PPDK_MESCR Pyruvate, phosphate dikinase, chloroplast precursor (EC 2.7.9.1) (Pyruvate, orthophosphate dikinase) - Mesembryanthemum crystallinum (Common ice plant)nearly identical (1246) loc_os05g33570 12005.m083718 …	0.758789	0.806281	1.19767	2.5787	0.39851	0.335411	1.03969	1.8741	0.935222	0.60219	1.91602	2.1016	0.622446	1.47373	1.07518	2.72618
CUST_32475_PI426222305	PGSC0003DMP400007998	PGSC0003DMG400004525	PGSC0003DMC400007998	PGSC0003DMT400011508	chr12	ATP binding protein	35.2	not assigned.unknown	PGSC0003DMT400011508	1.08625	1.08155	0.632674	0.86109	1.11467	1.19895	0.481803	0.604889	1.12609	1.6016	1.10863	0.547473	2.00655	1.82825	1.04871	0.798343
CUST_1310_PI426222305	PGSC0003DMP400002329	PGSC0003DMG400001299	PGSC0003DMC400002329	PGSC0003DMT400003274	chr02	Ankyrin repeat domain protein	28.1	DNA.synthesis/chromatin structure	moderately similar to ( 351) AT2G47450 | Symbols: CAO, CPSRP43 | CAO (CHAOS); chromatin binding | chr2:19472781-19473902 FORWARDmoderately similar to ( 288) SR43C_ORYSA Probable signal recognition particle 43 kDa protein, chloroplast precursor - Oryza sativa (Rice)moderately similar to ( 288) loc_os03g03990 12003.m05931 protein CAO, putative, expressedANK PGSC0003DMT400003274	0.559295	0.519477	0.89513	1.50996	0.870955	0.931052	1.43007	1.15104	0.763508	0.864821	1.18277	1.73723	0.958945	1.09774	1.23886	1.46832
CUST_18975_PI426222305	PGSC0003DMP400035459	PGSC0003DMG400020417	PGSC0003DMC400035459	PGSC0003DMT400052598	chr07	Triacylglycerol lipase	11.9.2.1	lipid metabolism.lipid degradation.lipases.triacylglycerol lipase	moderately similar to ( 498) AT2G42690 | Symbols: | lipase, putative | chr2:17776356-17777682 REVERSEmoderately similar to ( 407) loc_os01g51360 12001.m43495 protein triacylglycerol lipase, putative, expressedLipase_3 Lipase_3 PGSC0003DMT400052598	0.636466	0.900778	0.472393	1.07544	1.32302	1.30876	0.658592	0.821278	1.74891	1.81105	0.708	1.42959	2.05781	1.92168	2.34162	0.960448
CUST_9069_PI426222305	PGSC0003DMP400008986	PGSC0003DMG400005042	PGSC0003DMC400008986	PGSC0003DMT400012937	chr03	Conserved gene of unknown function	20.2.99	stress.abiotic.unspecified	moderately similar to ( 278) AT1G11360 | Symbols: | universal stress protein (USP) family protein | chr1:3822171-3822899 REVERSEmoderately similar to ( 229) loc_os07g36600 12007.m28991 protein USP family protein, putative, expressedUSP_Like Usp PGSC0003DMT400012937	1.11394	1.29638	0.928266	0.884853	1.14834	0.857585	0.85492	0.987305	3.85537	1.97273	0.895443	1.0235	1.73154	2.16146	2.0915	0.99783
CUST_40149_PI426222305	PGSC0003DMP400003760	PGSC0003DMG402002094	PGSC0003DMC400003760	PGSC0003DMT400005368	chr06	Transcription factor, partial	35.2	not assigned.unknown	weakly similar to ( 133) AT2G38695 | Symbols: | unknown protein | chr2:16177946-16180236 FORWARDweakly similar to ( 130) loc_os09g27070 12009.m05859 protein expressed protein PGSC0003DMT400005368	0.761651	0.544888	0.951534	1.2092	0.95584	0.854072	1.04824	0.757727	1.17674	1.14512	1.01759	1.76442	0.944173	0.970753	1.16772	1.83732
CUST_27553_PI426222305	PGSC0003DMP400009634	PGSC0003DMG400005456	PGSC0003DMC400009634	PGSC0003DMT400013941	chr10	Protein phosphatase 2c	29.4	protein.postranslational modification	moderately similar to ( 426) AT4G33920 | Symbols: | protein phosphatase 2C family protein / PP2C family protein | chr4:16260876-16262703 FORWARDmoderately similar to ( 397) loc_os12g39120 12012.m07697 protein catalytic/ protein phosphatase type 2C, putative, expressedPP2Cc PP2Cc PP2C PGSC0003DMT400013941	0.769449	0.78681	1.00774	1.8524	0.821554	0.615459	1.37898	1.47663	0.745425	0.638793	0.791619	1.7036	1.19761	1.18874	1.70729	2.22395
CUST_34774_PI426222305	PGSC0003DMP400006828	PGSC0003DMG400003839	PGSC0003DMC400006828	PGSC0003DMT400009805	chr09	Inorganic phosphate transporter	34.7	transport.phosphate	moderately similar to ( 351) AT3G54700 | Symbols: | carbohydrate transmembrane transporter/ phosphate transmembrane transporter/ sugar:hydrogen symporter | chr3:20248463-20250070 REVERSEmoderately similar to ( 338) loc_os04g10750 12004.m101431 protein inorganic phosphate transporter 1-5, putative, expressed PGSC0003DMT400009805	0.541511	0.98239	0.687836	2.04454	0.892017	0.766847	0.585753	0.721226	1.37787	1.02177	2.42619	5.97613	1.13452	4.57829	5.64271	1.06116
CUST_4683_PI426222305	PGSC0003DMP400040051	PGSC0003DMG401023118	PGSC0003DMC400040051	PGSC0003DMT400059509	chr04	Cytochrome P450-type monooxygenase 97A29	35.2	not assigned.unknown	PGSC0003DMT400059509	0.804399	0.62287	1.1566	1.10625	1.31439	1.21344	0.960042	0.923094	1.06092	0.896375	0.904662	1.64036	1.09466	1.31567	1.2977	2.48863
CUST_12790_PI426222305	PGSC0003DMP400042357	PGSC0003DMG400024494	PGSC0003DMC400042357	PGSC0003DMT400062936	chr03	Phosphoglycerate mutase	35.2	not assigned.unknown	moderately similar to ( 329) AT5G62840 | Symbols: | phosphoglycerate/bisphosphoglycerate mutase family protein | chr5:25228296-25229672 REVERSEmoderately similar to ( 272) loc_os01g47190 12001.m10914 protein phosphoglycerate mutase family protein, expressed PGSC0003DMT400062936	0.773348	0.519015	0.53398	0.810048	2.6644	1.87895	1.14144	0.887872	1.57104	1.41136	1.1516	1.21327	1.15208	1.03452	1.28355	1.24594
CUST_38638_PI426222305	PGSC0003DMP400051573	PGSC0003DMG401029613	PGSC0003DMC400051573	PGSC0003DMT400076159	chr09	Gene of unknown function	35.2	not assigned.unknown	PGSC0003DMT400076159	0.475336	0.474089	1.30702	1.78881	0.717037	0.675349	1.52972	2.19199	0.273574	0.51738	1.36496	1.60818	0.46538	1.10225	1.1607	2.45089
CUST_12059_PI426222305	PGSC0003DMP400051907	PGSC0003DMG402029795	PGSC0003DMC400051907	PGSC0003DMT400076618	chr12	Sun (Fmu) protein	27.4	RNA.RNA binding	moderately similar to ( 393) AT3G13180 | Symbols: | NOL1/NOP2/sun family protein / antitermination NusB domain-containing protein | chr3:4236326-4239966 REVERSEmoderately similar to ( 256) loc_os09g30100 12009.m060003 protein ribosomal RNA small subunit methyltransferase B, putative, expressedSun Nol1_Nop2_Fmu PRK10901 yebU PGSC0003DMT400076618	0.808519	0.491768	0.725079	1.03058	0.564969	0.856475	0.613083	1.26926	0.367021	1.12033	1.31981	2.22301	0.910367	1.43396	2.53348	1.8301
CUST_7785_PI426222305	PGSC0003DMP400017562	PGSC0003DMG400009946	PGSC0003DMC400017562	PGSC0003DMT400025763	chr04	Conserved gene of unknown function	35.2	not assigned.unknown	PGSC0003DMT400025763	0.559442	0.67093	0.59718	1.5857	0.873489	1.02492	0.636271	0.956492	1.88177	1.62429	1.17824	1.32378	1.62703	1.11092	1.68785	1.23113
CUST_6391_PI426222305	PGSC0003DMP400009944	PGSC0003DMG400005646	PGSC0003DMC400009944	PGSC0003DMT400014393	chr03	Histidyl-tRNA synthetase	29.1.21	protein.aa activation.histidine-tRNA ligase	moderately similar to ( 429) AT3G46100 | Symbols: ATHRS1 | ATHRS1 (HISTIDYL-TRNA SYNTHETASE 1); histidine-tRNA ligase | chr3:16928444-16930984 REVERSEmoderately similar to ( 350) loc_os02g51830 12002.m10214 protein histidyl-tRNA synthetase, putative, expressedHisS hisS PRK12420 HisRS-like_core hisZ PGSC0003DMT400014393	1.30386	0.668154	0.458803	0.564216	1.4481	1.33653	0.804339	0.487983	1.41842	1.47362	0.448732	1.02	1.84484	1.78864	1.38718	0.982199
CUST_17638_PI426222305	PGSC0003DMP400067188	PGSC0003DMG400045084	PGSC0003DMC400067188	PGSC0003DMT400095513	chr07	Gene of unknown function	35.2	not assigned.unknown	PGSC0003DMT400095513	0.909822	1.09674	0.976554	0.874046	1.7276	1.21063	2.37963	2.6571	0.618801	0.965485	0.96711	2.14204	0.836543	1.81157	2.35276	0.869938
CUST_45036_PI426222305	PGSC0003DMP400018643	PGSC0003DMG400010542	PGSC0003DMC400018643	PGSC0003DMT400027337	chr10	177 protein	30.11	signalling.light	moderately similar to ( 225) AT2G42610 | Symbols: LSH10 | LSH10 (LIGHT SENSITIVE HYPOCOTYLS 10) | chr2:17748005-17748538 FORWARDweakly similar to ( 181) loc_os01g61310 12001.m12257 protein conserved hypothetical proteinDUF640 PGSC0003DMT400027337	1.66361	1.68663	0.585319	0.574618	1.22286	0.94168	0.486014	0.24394	3.50905	2.502	0.879059	0.639949	1.1898	1.60053	1.16059	0.136352
CUST_40763_PI426222305	PGSC0003DMP400049739	PGSC0003DMG401028564	PGSC0003DMC400049739	PGSC0003DMT400073518	chr01	FIO1 (FIONA1)	35.2	not assigned.unknown	moderately similar to ( 227) AT2G21070 | Symbols: FIO1 | FIO1 (FIONA1); methyltransferase | chr2:9040940-9042606 FORWARDmoderately similar to ( 218) loc_os02g02880 12002.m100076 protein expressed proteinMethyltransf_10 PRK11727 COG3129 PGSC0003DMT400073518	0.380128	0.893242	0.48344	1.784	0.642507	0.700722	0.875158	0.905135	1.42595	1.39701	1.23754	2.47468	0.974292	0.685903	0.794317	2.13379
CUST_42543_PI426222305	PGSC0003DMP400053663	PGSC0003DMG400030811	PGSC0003DMC400053663	PGSC0003DMT400079160	chr04	Phosphate-induced protein	30.1.1	signalling.in sugar and nutrient physiology	moderately similar to ( 370) AT5G64260 | Symbols: EXL2 | EXL2 (EXORDIUM LIKE 2) | chr5:25703980-25704897 FORWARDmoderately similar to ( 321) loc_os08g37840 12008.m07769 protein PHI-1, putative, expressedPhi_1 PGSC0003DMT400079160	0.76483	0.8127	0.813605	0.905002	1.64777	1.05768	3.1198	0.850218	1.78714	1.46983	1.46936	1.49789	2.22601	2.22445	3.53838	0.72736
CUST_25325_PI426222305	PGSC0003DMP400023430	PGSC0003DMG404013246	PGSC0003DMC400023430	PGSC0003DMT400034466	chr11	Ubiquitin-protein ligase	35.2	not assigned.unknown	PGSC0003DMT400034466	0.402686	0.502517	0.752742	1.88957	0.741289	0.799292	1.63667	1.5228	1.18287	0.947568	1.15729	1.97762	1.01557	0.728748	0.915743	2.17741
CUST_8050_PI426222305	PGSC0003DMP400051155	PGSC0003DMG400029372	PGSC0003DMC400051155	PGSC0003DMT400075533	chr12	UDP-sugar transporter	34	transport	moderately similar to ( 385) AT4G31600 | Symbols: | UDP-glucuronic acid/UDP-N-acetylgalactosamine transporter-related | chr4:15315365-15316909 REVERSEmoderately similar to ( 368) loc_os06g08860 12006.m05605 protein UDP-glucuronic acid/UDP-N-acetylgalactosamine transporter, putative, expressed PGSC0003DMT400075533	0.919172	0.866939	0.851714	1.14349	0.989089	0.985135	1.03066	0.7742	1.67061	1.18649	0.982531	1.19665	1.38546	1.00091	1.00281	0.950575
CUST_21949_PI426222305	PGSC0003DMP400037942	PGSC0003DMG400021909	PGSC0003DMC400037942	PGSC0003DMT400056385	chr09	Transporter	29.5.2	protein.degradation.autophagy	weakly similar to ( 152) AT3G07525 | Symbols: ATG10, ATATG10 | ATG10 (autophagy 10); transporter/ ubiquitin activating enzyme | chr3:2399277-2400380 REVERSEweakly similar to ( 130) loc_os04g41990 12004.m09173 protein autophagy-related protein 10, putative, expressedAutophagy_C PGSC0003DMT400056385	0.466416	0.783363	0.799178	1.07096	0.915872	0.556516	1.15484	0.690163	1.5369	0.847881	0.813845	0.978416	1.05245	1.29714	1.65761	1.86785
CUST_18006_PI426222305	PGSC0003DMP400021904	PGSC0003DMG400012390	PGSC0003DMC400021904	PGSC0003DMT400032251	chr07	Ubiquitin-conjugating enzyme E2 36	29.5.11.3	protein.degradation.ubiquitin.E2	moderately similar to ( 289) AT1G16890 | Symbols: UBC36, UBC13B | ubiquitin-conjugating enzyme, putative | chr1:5776550-5778327 REVERSEweakly similar to ( 120) UBC2_WHEAT Ubiquitin-conjugating enzyme E2-17 kDa (EC 6.3.2.19) (Ubiquitin-protein ligase) (Ubiquitin carrier protein) - Triticum aestivum (Wheat)moderately similar to ( 286) loc_os01g48280 12001.m43137 protein ubiquitin-conjugating enzyme…	1.6816	1.65196	1.16394	0.804045	0.708437	0.932701	0.803201	0.739915	0.733265	1.22945	0.403087	1.17795	1.35804	1.64898	0.740441	1.00289
CUST_5072_PI426222305	PGSC0003DMP400006494	PGSC0003DMG400003634	PGSC0003DMC400006494	PGSC0003DMT400009347	chr09	Methionine sulfoxide reductase	29.4	protein.postranslational modification	moderately similar to ( 331) AT2G18030 | Symbols: | peptide methionine sulfoxide reductase family protein | chr2:7840207-7841496 FORWARDvery weakly similar to ( 100) MSRA_FRAAN Peptide methionine sulfoxide reductase (EC 1.8.4.11) (Protein-methionine-S-oxide reductase) (Peptide-methionine (S)-S-oxide reductase) (Peptide Met(O) reductase) (Fruit-ripening protein E4) - Fragaria ananassa (Strawberry)…	1.0822	0.997505	0.940248	1.46378	1.04607	0.813919	0.746112	0.820662	1.45225	0.951001	1.22797	1.27019	1.06504	0.85379	0.899654	1.22109
CUST_19404_PI426222305	PGSC0003DMP400049204	PGSC0003DMG400028305	PGSC0003DMC400049204	PGSC0003DMT400072738	chr05	Cytochrome P450	26.1	misc.cytochrome P450	moderately similar to ( 330) AT2G26710 | Symbols: BAS1, CYP734A1, CYP72B1 | BAS1 (PHYB ACTIVATION TAGGED SUPPRESSOR 1); oxygen binding / steroid hydroxylase | chr2:11380700-11383413 FORWARDmoderately similar to ( 297) C72A1_CATRO Cytochrome P450 72A1 (EC 1.3.3.9) (CYPLXXII) (Secologanin synthase) (SLS) - Catharanthus roseus (Rosy periwinkle) (Madagascar periwinkle)moderately similar to ( 340) loc…	0.452744	0.564861	1.01456	1.10966	0.778479	1.22851	1.69034	1.7801	1.0754	0.699041	1.32884	1.44684	0.863042	0.901006	0.934485	1.11924
CUST_32079_PI426222305	PGSC0003DMP400040039	PGSC0003DMG400023114	PGSC0003DMC400040039	PGSC0003DMT400059492	chr10	Ribosomal protein S26	29.2.1.2.1.26	protein.synthesis.ribosomal protein.eukaryotic.40S subunit.S26	weakly similar to ( 115) AT3G56340 | Symbols: | 40S ribosomal protein S26 (RPS26C) | chr3:20892309-20893343 REVERSEvery weakly similar to (93.2) RS26_ORYSA 40S ribosomal protein S26 (S31) - Oryza sativa (Rice)very weakly similar to (95.1) loc_os05g39960 12005.m27888 protein 40S ribosomal protein S26, putative, expressedRibosomal_S26e RPS26B PGSC0003DMT400059492	0.733942	0.752408	0.825393	1.077	0.93116	0.996946	1.19444	0.964195	0.994141	1.24059	0.996343	1.51544	1.0504	1.02272	0.812544	0.925641
CUST_10050_PI426222305	PGSC0003DMP400019188	PGSC0003DMG400010859	PGSC0003DMC400019188	PGSC0003DMT400028158	chr08	Lipoxygenase	17.7.1.2	hormone metabolism.jasmonate.synthesis-degradation.lipoxygenase	nearly identical (1249) AT1G55020 | Symbols: LOX1 | LOX1; lipoxygenase | chr1:20525798-20530143 FORWARDnearly identical (1426) LOX1_SOLTU Lipoxygenase 1 (EC 1.13.11.12) - Solanum tuberosum (Potato)nearly identical (1091) loc_os03g49380 12003.m35371 protein lipoxygenase 4, putative, expressedLipoxygenase PLAT_LH2 LH2 PLAT PGSC0003DMT400028158	1.01059	5.17144	1.40919	2.0084	0.73388	0.960156	1.81001	0.519177	0.797036	0.578218	0.732576	0.534485	0.546923	1.56239	1.39984	0.508844
CUST_48988_PI426222305	PGSC0003DMP400037875	PGSC0003DMG400021865	PGSC0003DMC400037875	PGSC0003DMT400056270	chr10	OB-fold nucleic acid binding domain containing protein				1.15742	0.990303	0.979156	1.42645	0.98315	0.85524	0.808531	0.862443	1.24946	1.18226	1.02145	1.31986	1.09564	0.903676	0.844542	1.02891
CUST_10856_PI426222305	PGSC0003DMP400021548	PGSC0003DMG401012192	PGSC0003DMC400021548	PGSC0003DMT400031780	chr08	Zinc finger protein	29.5.11.4.2	protein.degradation.ubiquitin.E3.RING	weakly similar to ( 194) AT3G61460 | Symbols: BRH1 | BRH1 (BRASSINOSTEROID-RESPONSIVE RING-H2); protein binding / zinc ion binding | chr3:22741701-22742213 REVERSEweakly similar to ( 117) loc_os04g49000 12004.m09835 protein RING zinc finger protein-like, putative, expressed PGSC0003DMT400031780	0.658189	1.18977	1.04919	1.27544	0.709356	0.773058	1.32361	1.04355	1.12508	1.11472	1.69164	1.17728	0.903794	0.991198	0.792251	0.861517
CUST_45555_PI426222305	PGSC0003DMP400054053	PGSC0003DMG401031037	PGSC0003DMC400054053	PGSC0003DMT400079685	chr03	ATP binding protein	29.4	protein.postranslational modification	highly similar to ( 613) AT1G73460 | Symbols: | protein kinase family protein | chr1:27620122-27624899 FORWARDhighly similar to ( 532) loc_os03g51020 12003.m10084 protein ATP binding protein, putative, expressed PGSC0003DMT400079685	0.67096	0.867481	0.866918	0.971906	0.797875	0.987765	0.902632	0.767413	0.755036	1.35958	0.841205	1.60256	1.46335	2.55414	2.28589	0.998685
CUST_27813_PI426222305	PGSC0003DMP400023318	PGSC0003DMG400013179	PGSC0003DMC400023318	PGSC0003DMT400034281	chr12	Phytol kinase 1, chloroplast	11.3.3	lipid metabolism.Phospholipid synthesis.phosphatidate cytidylyltransferase	weakly similar to ( 138) AT5G58560 | Symbols: | phosphatidate cytidylyltransferase family protein | chr5:23670513-23672570 FORWARDweakly similar to ( 142) PHYK3_SOYBN Probable phytol kinase 3, chloroplast precursor (EC 2.7.-.-) - Glycine max (Soybean)weakly similar to ( 129) loc_os01g61560 12001.m43251 protein phytol kinase 2, chloroplast precursor, putative, expressed PGSC0003DMT400034281	0.469504	0.528538	1.01385	1.89899	0.741342	0.805988	1.56008	1.45295	0.826295	0.745763	1.37891	2.65379	0.915981	1.05215	1.22554	2.70217
CUST_37640_PI426222305	PGSC0003DMP400033524	PGSC0003DMG400019294	PGSC0003DMC400033524	PGSC0003DMT400049666	chr07	NAC domain-containing protein	33.99	development.unspecified	moderately similar to ( 294) AT1G52890 | Symbols: ANAC019 | ANAC019 (Arabidopsis NAC domain containing protein 19); transcription factor | chr1:19697292-19698444 REVERSEmoderately similar to ( 215) NAC68_ORYSA NAC domain-containing protein 68 (ONAC068) - Oryza sativa (Rice)moderately similar to ( 215) loc_os01g60020 12001.m12134 protein NAC domain-containing protein 68, putative, expressedNAM PGS…	0.621584	0.788478	0.615852	2.59909	0.890234	0.794344	0.549624	1.82493	0.836805	0.871087	1.48555	2.78402	1.04765	0.759776	1.01986	5.07843
CUST_47820_PI426222305	PGSC0003DMP400046157	PGSC0003DMG401026561	PGSC0003DMC400046157	PGSC0003DMT400068318	chr02	Protein bem46	35.2	not assigned.unknown	weakly similar to ( 148) AT4G24760 | Symbols: | unknown protein | chr4:12761482-12763564 REVERSEweakly similar to ( 130) loc_os06g42730 12006.m08804 protein esterase/lipase/thioesterase, putative, expressed PGSC0003DMT400068318	0.7813	0.812319	0.981086	1.51342	1.09238	1.62478	1.16817	1.50849	0.611986	0.769793	0.895639	1.31729	1.44022	1.62216	1.29657	1.79626
CUST_40569_PI426222305	PGSC0003DMP400013203	PGSC0003DMG400007449	PGSC0003DMC400013203	PGSC0003DMT400019265	chr08	Gene of unknown function	35.2	not assigned.unknown	PGSC0003DMT400019265	0.606601	0.85768	0.53196	0.688971	1.08987	1.44071	1.13943	1.03074	0.612071	1.99686	1.38252	1.36207	0.750583	2.34568	1.53679	0.992928
CUST_9023_PI426222305	PGSC0003DMP400039126	PGSC0003DMG400022564	PGSC0003DMC400039126	PGSC0003DMT400058131	chr03	Small nuclear ribonucleoprotein	27.1	RNA.processing	weakly similar to ( 184) AT1G20580 | Symbols: | small nuclear ribonucleoprotein, putative / snRNP, putative / Sm protein, putative | chr1:7128979-7130371 FORWARDweakly similar to ( 184) loc_os02g01250 12002.m05475 protein small nuclear ribonucleoprotein Sm D3, putative, expressedSm_D3 PGSC0003DMT400058131	0.874081	0.986784	0.976409	1.55182	0.768977	0.908466	0.576711	0.93299	0.868622	1.10663	1.08487	1.73994	1.28152	1.12561	1.08913	1.43036
CUST_24194_PI426222305	PGSC0003DMP400056588	PGSC0003DMG400034484	PGSC0003DMC400056588	PGSC0003DMT400084913	chr07	Integrase core domain containing protein	35.2	not assigned.unknown	PGSC0003DMT400084913	0.888401	1.32502	0.86846	2.49739	1.23972	1.19534	1.3102	1.08119	0.883698	2.32779	1.84355	3.3694	3.21769	18.4005	11.6996	1.31811
CUST_15350_PI426222305	PGSC0003DMP400037274	PGSC0003DMG400021502	PGSC0003DMC400037274	PGSC0003DMT400055381	chr01	Conserved gene of unknown function	35.2	not assigned.unknown	PGSC0003DMT400055381	0.905029	0.896216	1.26057	1.04837	1.56865	1.28473	1.9338	3.33027	0.675208	0.623765	0.861319	1.48606	0.785904	1.24742	1.63754	0.93103
CUST_41284_PI426222305	PGSC0003DMP400050250	PGSC0003DMG401028844	PGSC0003DMC400050250	PGSC0003DMT400074219	chr03	Cell division control protein	26.27	misc.calcineurin-like phosphoesterase family protein	highly similar to ( 529) AT1G53710 | Symbols: | hydrolase/ protein serine/threonine phosphatase | chr1:20053662-20056271 REVERSEmoderately similar to ( 482) loc_os03g27950 12003.m101363 protein hydrolase/ protein serine/threonine phosphatase, putative, expressed PGSC0003DMT400074219	0.980127	1.08196	0.83556	0.979295	0.889227	1.07988	0.872642	0.635937	0.788425	1.20499	0.563096	0.967832	1.12213	1.89935	1.14231	1.20387
CUST_23796_PI426222305	PGSC0003DMP400014415	PGSC0003DMG400008198	PGSC0003DMC400014415	PGSC0003DMT400021169	chr08	Conserved gene of unknown function	28.1.1.4	DNA.synthesis/chromatin structure.retrotransposon/transposase.hat-like transposase	very weakly similar to (89.7) AT5G33406 | Symbols: | protein dimerization | chr5:12676126-12678403 REVERSE PGSC0003DMT400021169	0.77604	0.827592	0.773032	1.50573	0.973797	0.655042	0.993161	1.10125	0.958266	0.936784	1.52198	1.93325	0.981477	1.06534	1.0743	2.01676
CUST_38852_PI426222305	PGSC0003DMP400010605	PGSC0003DMG400005972	PGSC0003DMC400010605	PGSC0003DMT400015313	chr04	Conserved gene of unknown function	35.2	not assigned.unknown	moderately similar to ( 380) AT1G15060 | Symbols: | LOCATED IN: chloroplast; EXPRESSED IN: 23 plant structures; EXPRESSED DURING: 14 growth stages; CONTAINS InterPro DOMAIN/s: Uncharacterised conserved protein UCP031088, alpha/beta hydrolase, At1g15070 (InterPro:IPR016969); BEST Arabidopsis thaliana protein match is: unknown protein (TAIR:AT1G73750.1); Has 120 Blast hits to 104 proteins in 29 spe…	0.788172	0.779416	0.877321	1.48754	0.882878	0.749684	0.94687	1.21675	0.921736	0.828006	1.06699	1.43935	0.904462	1.14326	1.40782	2.6195
CUST_51778_PI426222305	PGSC0003DMP400006172	PGSC0003DMG400003469	PGSC0003DMC400006172	PGSC0003DMT400008915	chr06	Phosphonopyruvate decarboxylase	4.1.12	glycolysis.cytosolic branch.phosphoglycerate mutase	highly similar to ( 603) AT3G30841 | Symbols: | 2,3-biphosphoglycerate-independent phosphoglycerate mutase-related / phosphoglyceromutase-related | chr3:12591595-12593401 FORWARDhighly similar to ( 508) loc_os12g35040 12012.m07297 protein 2,3-bisphosphoglycerate-independent phosphoglycerate mutase, putative, expressedPRK04024 COG3635 PRK04135 PRK04200 PGSC0003DMT400008915	0.668754	0.644147	0.747146	1.24751	0.905073	0.976908	1.01697	0.692103	2.00316	1.42832	0.938871	1.56721	1.09045	0.98413	1.07616	1.0744
CUST_10536_PI426222305	PGSC0003DMP400021510	PGSC0003DMG400012172	PGSC0003DMC400021510	PGSC0003DMT400031724	chr08	Transcription factor	20.1	stress.biotic	moderately similar to ( 452) AT1G64140 | Symbols: | FUNCTIONS IN: molecular_function unknown; INVOLVED IN: biological_process unknown; EXPRESSED IN: sperm cell, male gametophyte, pollen tube; EXPRESSED DURING: L mature pollen stage, M germinated pollen stage; BEST Arabidopsis thaliana protein match is: loricrin-related (TAIR:AT5G64550.1); Has 2298 Blast hits to 1429 proteins in 121 species: Archa…	0.536399	0.639417	0.976685	1.58063	0.555164	0.670401	1.02282	1.00876	1.00323	0.807889	1.21932	1.51333	0.917234	1.04229	1.04341	1.70154
CUST_6101_PI426222305	PGSC0003DMP400059845	PGSC0003DMG400037741	PGSC0003DMC400059845	PGSC0003DMT400088170	chr09	Gene of unknown function	35.2	not assigned.unknown	PGSC0003DMT400088170	1.73257	1.34949	1.30091	1.98871	2.90267	4.31092	0.813501	0.909532	0.963897	1.12149	0.781405	1.04425	5.08561	4.66592	4.4215	0.941967
CUST_2413_PI426222305	PGSC0003DMP400049141	PGSC0003DMG400028267	PGSC0003DMC400049141	PGSC0003DMT400072642	chr10	Transferase, transferring glycosyl groups	10.2	cell wall.cellulose synthesis	weakly similar to ( 115) AT5G03760 | Symbols: ATCSLA09, CSLA09, ATCSLA9, CSLA9, RAT4 | ATCSLA09; mannan synthase/ transferase, transferring glycosyl groups | chr5:985910-990087 REVERSEweakly similar to ( 117) loc_os06g42020 12006.m08734 protein CSLA9 - cellulose synthase-like family A, expressed PGSC0003DMT400072642	1.31942	0.664777	0.621833	0.391669	2.08875	1.71611	0.729489	0.283541	2.63265	1.96751	0.618685	0.692051	2.51633	1.33093	1.16016	0.319589
CUST_48431_PI426222305	PGSC0003DMP400037581	PGSC0003DMG400021674	PGSC0003DMC400037581	PGSC0003DMT400055805	chr10	Secretory carrier membrane protein	34.99	transport.misc	moderately similar to ( 243) AT1G03550 | Symbols: | secretory carrier membrane protein (SCAMP) family protein | chr1:885851-887778 REVERSEmoderately similar to ( 235) loc_os07g37740 12007.m08024 protein SC3 protein, putative, expressedSCAMP PGSC0003DMT400055805	0.946708	0.647516	0.885723	1.02483	1.0629	1.18289	0.974055	0.786157	1.14235	1.15949	0.925346	1.22736	1.33501	1.32732	1.25171	1.44873
CUST_24672_PI426222305	PGSC0003DMP400024598	PGSC0003DMG400013960	PGSC0003DMC400024598	PGSC0003DMT400036264	chr03	Gene of unknown function	35.2	not assigned.unknown	PGSC0003DMT400036264	0.984652	1.09353	1.52662	1.84201	0.793885	0.864355	0.869476	1.073	0.697075	0.85768	0.91069	1.41822	1.08853	1.61788	4.09758	1.44837
CUST_50416_PI426222305	PGSC0003DMP400007619	PGSC0003DMG402004281	PGSC0003DMC400007619	PGSC0003DMT400010932	chr12	Gene of unknown function	35.2	not assigned.unknown	PGSC0003DMT400010932	0.681159	0.674726	1.07972	1.47299	0.77823	0.775222	1.15748	1.27154	0.801109	0.705785	1.0312	1.53317	1.19327	1.10484	1.16378	1.70864
CUST_29224_PI426222305	PGSC0003DMP400003361	PGSC0003DMG400001882	PGSC0003DMC400003361	PGSC0003DMT400004748	chr04	Cyclin dependent kinase C	35.2	not assigned.unknown	PGSC0003DMT400004748	0.787066	0.846527	0.971295	1.38521	0.716882	0.724738	1.09339	1.16006	0.954735	0.936837	1.3405	1.3642	1.1207	1.04184	1.10087	1.45783
CUST_12342_PI426222305	PGSC0003DMP400042800	PGSC0003DMG400024716	PGSC0003DMC400042800	PGSC0003DMT400063576	chr02	Translationally-controlled tumor protein homolog	35.2	not assigned.unknown	moderately similar to ( 247) AT3G16640 | Symbols: TCTP | TCTP (TRANSLATIONALLY CONTROLLED TUMOR PROTEIN) | chr3:5669709-5670729 REVERSEmoderately similar to ( 301) TCTP_SOLTU Translationally-controlled tumor protein homolog (TCTP) (p23) - Solanum tuberosum (Potato)moderately similar to ( 258) loc_os11g43900 12011.m08225 protein translationally-controlled tumor protein, putative, expressedTCTP PGS…	0.584378	0.721086	1.3957	1.55142	0.640452	0.687914	1.23891	1.21123	0.4459	0.531714	1.07537	1.24084	0.777829	0.884153	0.920471	1.10423
CUST_15163_PI426222305	PGSC0003DMP400038604	PGSC0003DMG400022283	PGSC0003DMC400038604	PGSC0003DMT400057391	chr07	Cysteine synthase	13.1.5.3.1	amino acid metabolism.synthesis.serine-glycine-cysteine group.cysteine.OASTL	moderately similar to ( 483) AT1G55880 | Symbols: | pyridoxal-5'-phosphate-dependent enzyme, beta family protein | chr1:20899619-20901140 REVERSEweakly similar to ( 115) CYSK_WHEAT Cysteine synthase (EC 2.5.1.47) (O-acetylserine sulfhydrylase) (O-acetylserine (Thiol)-lyase) (CSase A) (OAS-TL A) - Triticum aestivum (Wheat)moderately similar to ( 457) loc_os03g11660 12003.m06618 protein cysteine sy…	1.02306	0.853907	0.851827	1.80743	1.34024	0.835536	1.35372	1.51996	0.613062	1.1208	1.01929	1.07778	1.64373	3.14968	2.41251	2.13113
CUST_27968_PI426222305	PGSC0003DMP400055381	PGSC0003DMG400032182	PGSC0003DMC400055381	PGSC0003DMT400081975	chr01	Non-specific lipid-transfer protein	26.21	misc.protease inhibitor/seed storage/lipid transfer protein (LTP) family protein	weakly similar to ( 146) AT2G44300 | Symbols: | lipid transfer protein-related | chr2:18307468-18308286 REVERSEweakly similar to ( 128) loc_os07g09970 12007.m05452 protein lipid binding protein, putative, expressed PGSC0003DMT400081975	1.21029	0.907374	0.853877	0.888337	1.61281	1.21574	0.985478	0.696513	1.81991	1.1018	1.17542	0.980449	1.22347	0.818857	0.839635	0.513839
CUST_51223_PI426222305	PGSC0003DMP400061748	PGSC0003DMG400039644	PGSC0003DMC400061748	PGSC0003DMT400090073		TRNA delta(2)-isopentenylpyrophosphate transferase	17.4.1	hormone metabolism.cytokinin.synthesis-degradation	weakly similar to ( 162) AT5G19040 | Symbols: ATIPT5, IPT5 | IPT5; ATP binding / tRNA isopentenyltransferase/ transferase, transferring alkyl or aryl (other than methyl) groups | chr5:6362389-6363381 REVERSEweakly similar to ( 142) loc_os03g59570 12003.m10854 protein cytokinin synthase, putative, expressed PGSC0003DMT400090073	0.888149	0.939334	1.86614	2.00109	0.780595	0.849885	0.85492	1.12852	0.674784	0.829695	1.13433	3.18896	0.861062	1.27106	1.95389	4.46654
CUST_19890_PI426222305	PGSC0003DMP400036037	PGSC0003DMG400020720	PGSC0003DMC400036037	PGSC0003DMT400053412	chr01	SAM (And some other nucleotide) binding motif	13.1.3.4.13	amino acid metabolism.synthesis.aspartate family.methionine.methionine S-methyltransferase	nearly identical (1539) AT5G49810 | Symbols: MMT | MMT; S-adenosylmethionine-dependent methyltransferase | chr5:20239418-20246046 FORWARDnearly identical (1502) MMT1_HORVU Methionine S-methyltransferase (EC 2.1.1.12) (AdoMet:Met S-methyltransferase) (Hv-MMT1) - Hordeum vulgare (Barley)nearly identical (1521) loc_os05g01470 12005.m27665 protein methionine S-methyltransferase, putative, expressed P…	1.44918	1.3535	1.16729	0.763038	0.993291	0.868879	0.571804	1.08267	1.14115	0.973526	0.770575	0.773491	1.21665	1.58731	1.17913	1.03874
CUST_41773_PI426222305	PGSC0003DMP400010849	PGSC0003DMG400006115	PGSC0003DMC400010849	PGSC0003DMT400015666	chr09	RNase H family protein	35.2	not assigned.unknown	PGSC0003DMT400015666	0.957404	0.995415	1.00065	0.890152	0.841463	1.02652	0.921584	1.06429	0.684734	0.888249	1.21549	1.19543	1.42905	2.2529	1.8795	1.0381
CUST_33705_PI426222305	PGSC0003DMP400053283	PGSC0003DMG400030596	PGSC0003DMC400053283	PGSC0003DMT400078619	chr02	SLL2-S9-protein	35.2	not assigned.unknown	moderately similar to ( 251) AT1G66680 | Symbols: AR401 | AR401 | chr1:24866352-24868888 REVERSEweakly similar to ( 167) loc_os01g03090 12001.m42844 protein SLL2, putative, expressed PGSC0003DMT400078619	0.721873	0.741657	0.822516	1.02358	0.738178	0.7955	1.74509	1.26739	1.02508	1.23219	0.802888	2.09273	1.17655	1.22683	1.2283	1.43983
CUST_24731_PI426222305	PGSC0003DMP400063407	PGSC0003DMG400041303	PGSC0003DMC400063407	PGSC0003DMT400091732	chr07	Gene of unknown function	35.2	not assigned.unknown	PGSC0003DMT400091732	0.899511	0.913378	0.994308	1.00193	1.47428	1.46753	1.52559	1.69966	0.534735	0.829288	2.61822	2.30932	0.824453	1.12603	0.932158	1.05504
CUST_52006_PI426222305	PGSC0003DMP400067916	PGSC0003DMG400045812	PGSC0003DMC400067916	PGSC0003DMT400096241	chr07	Tyrosine aminotransferase	35.2	not assigned.unknown	PGSC0003DMT400096241	0.944991	1.12201	1.06951	1.31555	1.00715	0.881716	1.15713	1.37696	0.614021	1.47007	1.06197	1.97164	1.28977	4.20544	13.3053	1.09834
CUST_34667_PI426222305	PGSC0003DMP400001334	PGSC0003DMG400000675	PGSC0003DMC400001334	PGSC0003DMT400001807	chr07	Conserved gene of unknown function	35.2	not assigned.unknown	PGSC0003DMT400001807	0.410019	1.20606	1.00752	1.35643	0.521622	0.520948	0.780892	1.18423	1.13608	0.994539	1.28538	1.58304	0.627053	0.491824	0.604502	1.2399
CUST_20360_PI426222305	PGSC0003DMP400033617	PGSC0003DMG400019345	PGSC0003DMC400033617	PGSC0003DMT400049804	chr09	Ethylene overproducer-like 1	35.2	not assigned.unknown	nearly identical (1225) AT4G02680 | Symbols: EOL1 | EOL1 (ETO1-LIKE 1); binding / protein binding | chr4:1181202-1184328 REVERSEnearly identical (1189) loc_os07g08120 12007.m079620 protein ethylene-overproduction protein 1, putative, expressed PGSC0003DMT400049804	1.50859	1.4796	0.925397	0.6999	1.02305	1.08562	0.712991	0.75811	0.704039	1.08713	0.554556	0.588699	1.34026	1.54432	1.15176	0.80708
CUST_14585_PI426222305	PGSC0003DMP400044962	PGSC0003DMG400025911	PGSC0003DMC400044962	PGSC0003DMT400066685	chr01	Methylketone synthase Ib	26.8	misc.nitrilases, *nitrile lyases, berberine bridge enzymes, reticuline oxidases, troponine reductases	moderately similar to ( 207) AT2G23610 | Symbols: ATMES3, MES3 | MES3 (METHYL ESTERASE 3); hydrolase, acting on ester bonds / methyl indole-3-acetate esterase/ methyl jasmonate esterase | chr2:10044410-10046403 REVERSEweakly similar to ( 196) PIR7A_ORYSA Probable esterase PIR7A (EC 3.1.-.-) - Oryza sativa (Rice)weakly similar to ( 196) loc_os01g70860 12001.m13131 protein esterase PIR7A, putative,…	3.84907	2.74827	0.745165	0.323646	6.81158	4.44738	0.309375	0.12775	2.08155	1.17356	0.294866	0.108226	3.02346	1.39523	0.834386	0.0932727
CUST_15450_PI426222305	PGSC0003DMP400049880	PGSC0003DMG400028630	PGSC0003DMC400049880	PGSC0003DMT400073703	chr12	Ubiquitin-protein ligase	29.5.11.4.3.2	protein.degradation.ubiquitin.E3.SCF.FBOX	very weakly similar to (87.0) AT1G13570 | Symbols: | F-box family protein | chr1:4642528-4643930 REVERSE PGSC0003DMT400073703	0.413916	0.46561	0.529778	1.39225	1.0078	1.1685	1.22432	0.923733	0.99742	0.859777	0.839174	1.54565	0.63115	0.630492	0.695377	1.54916
CUST_4278_PI426222305	PGSC0003DMP400002124	PGSC0003DMG400001148	PGSC0003DMC400002124	PGSC0003DMT400002933	chr11	RuBisCO large subunit-binding protein subunit alpha, chloroplastic	29.6	protein.folding	highly similar to ( 767) AT2G28000 | Symbols: CPN60A, CH-CPN60A, SLP | CPN60A (CHAPERONIN-60ALPHA); ATP binding / protein binding | chr2:11926603-11929184 FORWARDhighly similar to ( 768) RUBA_PEA RuBisCO large subunit-binding protein subunit alpha, chloroplast precursor (60 kDa chaperonin subunit alpha) (CPN-60 alpha) - Pisum sativum (Garden pea)highly similar to ( 733) loc_os12g17910 12012.m0574…	0.999142	0.776616	1.00479	1.25848	0.618783	0.776542	0.759444	0.966591	0.443555	1.20263	0.627334	1.54929	0.659598	1.48179	1.02258	1.85707
CUST_25638_PI426222305	PGSC0003DMP400019953	PGSC0003DMG400011266	PGSC0003DMC400019953	PGSC0003DMT400029318	chr10	Catechol O-methyltransferase	26.6	misc.O-methyl transferases	moderately similar to ( 393) AT5G54160 | Symbols: ATOMT1, OMT1 | ATOMT1 (O-METHYLTRANSFERASE 1); caffeate O-methyltransferase/ myricetin 3'-O-methyltransferase/ quercetin 3-O-methyltransferase | chr5:21982075-21984167 FORWARDmoderately similar to ( 418) COMT1_CATRO Caffeic acid 3-O-methyltransferase (EC 2.1.1.68) (S-adenosysl-L-methionine:caffeic acid 3-O-methyltransferase) (COMT) (CAOMT) - Catha…	3.69214	1.68727	1.07179	0.734311	2.46573	1.58178	0.74292	0.414228	2.08238	1.35039	0.533044	0.496814	2.37184	0.776151	0.925789	0.346278
CUST_35576_PI426222305	PGSC0003DMP400003297	PGSC0003DMG400001841	PGSC0003DMC400003297	PGSC0003DMT400004642	chr08	Ubiquitin-protein ligase	29.5.11.4.2	protein.degradation.ubiquitin.E3.RING	weakly similar to ( 159) AT1G32740 | Symbols: | protein binding / zinc ion binding | chr1:11844883-11846082 FORWARDweakly similar to ( 106) loc_os02g46220 12002.m09659 protein S-ribonuclease binding protein SBP1, putative, expressed PGSC0003DMT400004642	0.914621	0.766832	0.686913	1.19695	1.01469	1.04603	0.746229	0.653446	0.968669	1.07034	1.05756	1.24761	1.05824	1.45547	0.983291	1.06333
CUST_22228_PI426222305	PGSC0003DMP400032309	PGSC0003DMG400018540	PGSC0003DMC400032309	PGSC0003DMT400047701	chr03	Nucleic acid binding protein	35.2	not assigned.unknown	PGSC0003DMT400047701	0.854116	1.04182	0.814558	0.938285	1.78667	0.697377	0.69954	1.22302	2.18684	1.1804	1.38654	1.34879	1.6888	1.21042	1.18039	1.23513
CUST_20475_PI426222305	PGSC0003DMP400014471	PGSC0003DMG400008244	PGSC0003DMC400014471	PGSC0003DMT400021264	chr10	Acylamino-acid-releasing enzyme	29.5	protein.degradation	highly similar to ( 718) AT5G36210 | Symbols: | serine-type peptidase | chr5:14248202-14253272 REVERSEhighly similar to ( 682) loc_os06g11190 12006.m05836 protein acyl-peptide hydrolase-like, putative, expressedDAP2 Peptidase_S9 PGSC0003DMT400021264	0.975056	1.21004	1.00823	1.17837	0.839897	0.910365	0.935207	1.39259	0.606312	1.51201	1.03014	1.84688	1.43106	4.31938	3.95736	1.28721
CUST_26944_PI426222305	PGSC0003DMP400045308	PGSC0003DMG400026111	PGSC0003DMC400045308	PGSC0003DMT400067162	chr06	Lipoate-protein ligase	35.2	not assigned.unknown	moderately similar to ( 326) AT3G29010 | Symbols: | catalytic | chr3:11006945-11007977 FORWARDmoderately similar to ( 313) loc_os08g33810 12008.m07371 protein lipoate protein ligase-like protein, putative, expressedLplA PGSC0003DMT400067162	0.922079	1.44421	0.895103	1.72313	0.730551	0.789187	0.896848	1.22562	2.45582	1.97794	1.21796	1.06787	0.94039	0.977248	1.50805	0.92813
CUST_28582_PI426222305	PGSC0003DMP400006944	PGSC0003DMG400003901	PGSC0003DMC400006944	PGSC0003DMT400009963	chr08	UDP-glucoronosyl/UDP-glucosyl transferase family protein	26.2	misc.UDP glucosyl and glucoronyl transferases	moderately similar to ( 395) AT2G36800 | Symbols: DOGT1, UGT73C5 | DOGT1 (DON-GLUCOSYLTRANSFERASE 1); UDP-glycosyltransferase/ cis-zeatin O-beta-D-glucosyltransferase/ glucosyltransferase/ quercetin 4'-O-glucosyltransferase/ quercetin 7-O-glucosyltransferase/ trans-zeatin O-beta-D-glucosyltransferase/ transferase, transf | chr2:15423493-15424980 REVERSEweakly similar to ( 177) ZOX_PHAVU Zeatin O-…	1.21614	1.37303	2.05342	3.1505	0.886306	1.017	0.863801	0.707029	0.50765	0.922096	0.557805	0.971437	0.800334	1.73709	1.54073	0.695482
CUST_26423_PI426222305	PGSC0003DMP400025190	PGSC0003DMG400014298	PGSC0003DMC400025190	PGSC0003DMT400037097	chr03	Conserved gene of unknown function	35.2	not assigned.unknown	very weakly similar to (80.1) loc_os01g42720 12001.m150654 protein expressed protein PGSC0003DMT400037097	0.449854	0.523544	0.663685	1.33586	0.696669	0.633319	1.36266	1.46804	0.495577	1.36553	1.25958	3.84072	0.8131	1.68099	1.4614	2.0536
CUST_50875_PI426222305	PGSC0003DMP400048451	PGSC0003DMG400027861	PGSC0003DMC400048451	PGSC0003DMT400071616	chr04	Translation initiation factor	29.2.3	protein.synthesis.initiation	highly similar to ( 927) AT1G76810 | Symbols: | eukaryotic translation initiation factor 2 family protein / eIF-2 family protein | chr1:28831366-28836310 REVERSEweakly similar to ( 102) IF2C_PHAVU Translation initiation factor IF-2, chloroplast precursor (PvIF2cp) - Phaseolus vulgaris (Kidney bean) (French bean)highly similar to ( 879) loc_os05g51500 12005.m09213 protein eukaryotic translation in…	0.314931	0.338463	1.22792	2.14384	0.226813	0.289062	1.3648	1.94015	0.469438	0.286893	1.43198	2.34745	0.655976	0.772516	1.02253	2.81636
CUST_20170_PI426222305	PGSC0003DMP400034389	PGSC0003DMG400019791	PGSC0003DMC400034389	PGSC0003DMT400050970	chr03	DNA-binding protein smubp-2	28.1	DNA.synthesis/chromatin structure	moderately similar to ( 316) AT2G03270 | Symbols: | DNA-binding protein, putative | chr2:994071-995990 FORWARDmoderately similar to ( 326) loc_os03g38990 12003.m08993 protein DNA-binding protein SMUBP-2, putative, expressedCOG1112 PGSC0003DMT400050970	0.410728	0.502123	0.668765	1.5078	1.00592	0.944044	1.99112	2.0415	0.636781	1.53228	1.34724	1.13471	1.04781	1.05734	1.52495	1.09985
CUST_31411_PI426222305	PGSC0003DMP400049693	PGSC0003DMG402028532	PGSC0003DMC400049693	PGSC0003DMT400073445	chr06	Conserved gene of unknown function	35.2	not assigned.unknown	weakly similar to ( 127) AT5G32440 | Symbols: | LOCATED IN: chloroplast; EXPRESSED IN: 24 plant structures; EXPRESSED DURING: 15 growth stages; CONTAINS InterPro DOMAIN/s: Ubiquitin system component Cue (InterPro:IPR003892); Has 85 Blast hits to 85 proteins in 12 species: Archae - 0; Bacteria - 0; Metazoa - 1; Fungi - 0; Plants - 84; Viruses - 0; Other Eukaryotes - 0 (source: NCBI BLink). | chr5:…	1.87627	0.939133	0.94407	0.839822	2.15753	2.03539	0.869476	1.00411	2.74482	1.49736	0.91069	1.12493	0.827318	1.14393	0.931339	0.835526
CUST_30862_PI426222305	PGSC0003DMP400012890	PGSC0003DMG402007274	PGSC0003DMC400012890	PGSC0003DMT400018766	chr08	Isoamylase isoform 3	2.2.2.8	major CHO metabolism.degradation.starch.ISA3	moderately similar to ( 294) AT4G09020 | Symbols: ATISA3, ISA3 | ISA3 (ISOAMYLASE 3); alpha-amylase/ isoamylase | chr4:5784099-5788839 FORWARDmoderately similar to ( 283) loc_os09g29404 12009.m06091 protein glycogen operon protein glgX, putative, expressedPulA PGSC0003DMT400018766	0.957088	0.997287	0.921409	1.17508	1.07523	0.990463	0.716848	0.66492	1.4236	1.19896	1.16909	1.49349	1.40481	1.06592	1.05266	0.759406
CUST_47704_PI426222305	PGSC0003DMP400041226	PGSC0003DMG400023836	PGSC0003DMC400041226	PGSC0003DMT400061224	chr12	SAM (And some other nucleotide) binding motif; Methyltransferase small	35.2	not assigned.unknown	moderately similar to ( 331) AT3G13440 | Symbols: | methyltransferase/ nucleic acid binding | chr3:4378338-4379347 FORWARDmoderately similar to ( 263) loc_os03g60920 12003.m10979 protein hemK methyltransferase family member 2, putative, expressedHemK PGSC0003DMT400061224	1.04842	1.19019	1.08492	1.26794	1.08269	0.859638	0.864731	1.11195	0.560295	0.846602	1.20551	0.977814	1.38942	2.52774	2.88531	0.899791
CUST_41274_PI426222305	PGSC0003DMP400050295	PGSC0003DMG400028865	PGSC0003DMC400050295	PGSC0003DMT400074275	chr12	Zinc knuckle family protein	35.2	not assigned.unknown	PGSC0003DMT400074275	0.996892	1.05951	0.975593	1.78892	1.06226	1.14306	0.898495	1.01449	0.616319	1.65973	1.3249	2.62408	2.34033	7.89676	6.26474	1.75792
CUST_21255_PI426222305	PGSC0003DMP400013705	PGSC0003DMG400007786	PGSC0003DMC400013705	PGSC0003DMT400020098	chr12	2,4-D inducible glutathione S-transferase	26.9	misc.glutathione S transferases	moderately similar to ( 249) AT1G17180 | Symbols: ATGSTU25 | ATGSTU25 (GLUTATHIONE S-TRANSFERASE TAU 25); glutathione transferase | chr1:5872208-5872958 FORWARDmoderately similar to ( 254) GSTXA_TOBAC Probable glutathione S-transferase parA (EC 2.5.1.18) (Auxin-regulated protein parA) (STR246C protein) - Nicotiana tabacum (Common tobacco)moderately similar to ( 203) loc_os09g20220 12009.m05229 pr…	0.949101	0.898296	0.889771	3.18142	0.759521	0.816244	0.822964	1.40473	0.742173	0.822869	2.07223	3.73283	1.25692	1.12617	2.12953	3.73389
CUST_13081_PI426222305	PGSC0003DMP400005233	PGSC0003DMG400002905	PGSC0003DMC400005233	PGSC0003DMT400007521	chr01	Apocytochrome f	1.1.3.4	PS.lightreaction.cytochrome b6/f.apocytochrome f (CYF)	moderately similar to ( 289) ATCG00540 | Symbols: PETA | Encodes cytochrome f apoprotein; involved in photosynthetic electron transport chain; encoded by the chloroplast genome and is transcriptionally repressed by a nuclear gene HCF2. | chrC:61657-62619 FORWARDmoderately similar to ( 311) CYF_TOBAC Apocytochrome f precursor - Nicotiana tabacum (Common tobacco)moderately similar to ( 297) loc_osp…	1.1464	0.861847	1.27983	0.989918	0.96513	0.679184	0.987821	0.941116	0.898358	0.702903	1.20818	0.942674	1.01194	1.19042	1.42315	1.11389
CUST_28164_PI426222305	PGSC0003DMP400003051	PGSC0003DMG400001699	PGSC0003DMC400003051	PGSC0003DMT400004276	chr01	Conserved gene of unknown function	35.2	not assigned.unknown	PGSC0003DMT400004276	1.40059	1.46367	0.956232	1.87871	0.804112	0.87549	1.09959	1.01705	0.562096	1.4715	1.04377	2.52232	1.37265	8.80799	7.41479	2.02471
CUST_9050_PI426222305	PGSC0003DMP400039111	PGSC0003DMG400022556	PGSC0003DMC400039111	PGSC0003DMT400058109	chr03	NTGP2	30.5	signalling.G-proteins	moderately similar to ( 350) AT3G51300 | Symbols: ARAC11, ROP1, ROP1AT, ATRAC11, ATROP1 | ROP1 (RHO-RELATED PROTEIN FROM PLANTS 1); GTP binding / GTPase activating protein binding / GTPase/ protein binding | chr3:19043197-19044215 FORWARDmoderately similar to ( 353) RAC1_BETVU Rac-like GTP-binding protein RHO1 (RHO1Bv) - Beta vulgaris (Sugar beet)moderately similar to ( 345) loc_os02g02840 12002.…	1.04106	0.935203	0.876282	1.05813	1.14544	0.945488	0.808451	0.673043	1.77036	1.21892	1.01113	0.989456	1.4996	1.14302	1.00934	0.949851
CUST_17197_PI426222305	PGSC0003DMP400033828	PGSC0003DMG401019457	PGSC0003DMC400033828	PGSC0003DMT400050100	chr01	Prefoldin subunit	35.2	not assigned.unknown	weakly similar to ( 139) AT1G08780 | Symbols: AIP3, PDF4 | AIP3 (ABI3-INTERACTING PROTEIN 3); unfolded protein binding | chr1:2809925-2811126 REVERSEweakly similar to ( 135) loc_os03g43020 12003.m09353 protein prefoldin subunit 4, putative, expressed PGSC0003DMT400050100	0.88665	0.955332	1.06188	1.37601	0.810961	0.893481	1.08971	0.904208	0.869034	0.8184	0.828266	1.42986	1.19557	1.1883	1.30785	1.66599
CUST_12301_PI426222305	PGSC0003DMP400042958	PGSC0003DMG400024784	PGSC0003DMC400042958	PGSC0003DMT400063773	chr01	DnaJ	20.2.1	stress.abiotic.heat	weakly similar to ( 119) AT1G56300 | Symbols: | DNAJ heat shock N-terminal domain-containing protein | chr1:21079022-21080168 REVERSEvery weakly similar to (97.4) loc_os03g18870 12003.m07307 protein chaperone protein dnaJ, putative, expressedDnaJ DnaJ PGSC0003DMT400063773	1.02624	0.826298	0.689153	0.832158	1.42358	1.11489	0.871107	0.369274	2.15593	1.61897	1.01074	1.0862	1.15188	0.564396	0.992979	0.835612
CUST_15404_PI426222305	PGSC0003DMP400049886	PGSC0003DMG400028633	PGSC0003DMC400049886	PGSC0003DMT400073710	chr12	WRKYd transcription factor	27.3.32	RNA.regulation of transcription.WRKY domain transcription factor family	weakly similar to ( 153) AT1G80840 | Symbols: WRKY40, ATWRKY40 | WRKY40; transcription factor | chr1:30383834-30385356 FORWARDweakly similar to ( 146) loc_os09g25060 12009.m05659 protein OsWRKY76 - Superfamily of rice TFs having WRKY and zinc finger domains, expressedWRKY PGSC0003DMT400073710	1.35589	0.943068	0.818889	0.713864	2.15095	1.8461	0.93919	0.666975	1.32785	1.31563	0.729103	0.652004	2.26969	1.27459	1.14516	0.549511
CUST_5267_PI426222305	PGSC0003DMP400002715	PGSC0003DMG400001509	PGSC0003DMC400002715	PGSC0003DMT400003809	chr09	Kinase	29.4	protein.postranslational modification	highly similar to ( 640) AT2G17520 | Symbols: IRE1A, ATIRE1-2, IRE1-2 | IRE1A; endoribonuclease/ kinase | chr2:7617504-7620929 FORWARDhighly similar to ( 528) loc_os07g28820 12007.m07153 protein ire1 homolog-1, putative, expressedRibonuc_2-5A S_TKc S_TKc Pkinase PTKc Pkinase_Tyr TyrKc SPS1 PTKc_Csk_like PGSC0003DMT400003809	0.685139	0.771668	0.793386	1.18984	0.854098	0.857683	0.95795	1.18222	1.01883	1.04953	1.47358	1.54196	1.0294	1.44406	1.76825	1.5867
CUST_46171_PI426222305	PGSC0003DMP400067531	PGSC0003DMG400045427	PGSC0003DMC400067531	PGSC0003DMT400095856		Gene of unknown function	35.2	not assigned.unknown	PGSC0003DMT400095856	1.1332	1.20436	1.95703	1.15151	0.550077	0.781913	0.613029	1.10845	0.364565	0.987208	0.875207	0.964264	1.59587	3.53535	2.3996	0.774641
CUST_34219_PI426222305	PGSC0003DMP400020834	PGSC0003DMG400011751	PGSC0003DMC400020834	PGSC0003DMT400030676	chr07	2-oxoglutarate-dependent dioxygenase	17.5.1	hormone metabolism.ethylene.synthesis-degradation	weakly similar to ( 189) AT5G24530 | Symbols: DMR6 | DMR6 (DOWNY MILDEW RESISTANT 6); oxidoreductase/ oxidoreductase, acting on paired donors, with incorporation or reduction of molecular oxygen, 2-oxoglutarate as one donor, and incorporation of one atom each of oxygen into both donors | chr5:8378964-8383154 FORWARDweakly similar to ( 145) FL3H_MALDO Naringenin,2-oxoglutarate 3-dioxygenase (EC 1.…	1.03227	0.900906	1.17917	0.990345	1.27853	0.875356	1.01031	0.963243	0.56779	2.117	2.38568	2.51781	1.82291	2.5102	3.46617	0.818176
CUST_47724_PI426222305	PGSC0003DMP400041247	PGSC0003DMG400023849	PGSC0003DMC400041247	PGSC0003DMT400061280	chr12	Pleiotropic drug resistance protein 1	34.16	transport.ABC transporters and multidrug resistance systems	nearly identical (2071) AT1G15520 | Symbols: PDR12, ATPDR12 | PDR12 (PLEIOTROPIC DRUG RESISTANCE 12); ATPase, coupled to transmembrane movement of substances | chr1:5331993-5338175 REVERSEnearly identical (2384) PDR1_TOBAC Pleiotropic drug resistance protein 1 (NtPDR1) - Nicotiana tabacum (Common tobacco)nearly identical (2007) loc_os01g42380 12001.m10504 protein PDR5-like ABC transporter, putati…	0.617084	0.790073	0.816378	1.25626	0.954904	0.998854	1.00035	0.763956	0.978063	0.944983	2.37121	2.29772	1.03284	0.885197	1.07139	0.887974
CUST_50313_PI426222305	PGSC0003DMP400027811	PGSC0003DMG400015872	PGSC0003DMC400027811	PGSC0003DMT400041023	chr04	NBS-LRR type resistance protein	20.1	stress.biotic	moderately similar to ( 209) AT1G53350 | Symbols: | ATP binding | chr1:19903899-19907515 FORWARDmoderately similar to ( 205) loc_os08g05800 12008.m04721 protein retrotransposon protein, putative, unclassifiedNB-ARC PGSC0003DMT400041023	1.45715	0.888866	0.943646	0.728193	1.50968	1.35157	0.706151	0.36405	5.28431	2.36845	0.50509	0.502491	2.10948	0.959259	0.809718	0.45546
CUST_38325_PI426222305	PGSC0003DMP400015016	PGSC0003DMG400008548	PGSC0003DMC400015016	PGSC0003DMT400022048	chr12	Conserved gene of unknown function	35.2	not assigned.unknown	PGSC0003DMT400022048	1.04893	0.994861	0.976149	1.23762	0.924575	0.964145	0.872381	0.815576	0.992799	1.05844	0.72055	1.01414	1.24747	1.16532	0.956822	1.33323
CUST_9637_PI426222305	PGSC0003DMP400004421	PGSC0003DMG400002499	PGSC0003DMC400004421	PGSC0003DMT400006397	chr03	Endosomal P24A protein	35.2	not assigned.unknown	highly similar to ( 737) AT3G13772 | Symbols: | endomembrane protein 70, putative | chr3:4521712-4524394 REVERSEhighly similar to ( 686) loc_os06g37160 12006.m08251 protein transmembrane 9 superfamily protein member 4, putative, expressedEMP70 PGSC0003DMT400006397	1.13396	0.953179	0.770885	1.15052	1.15565	0.98538	0.715952	0.786339	1.37251	1.3143	0.959748	1.46932	1.03346	1.02963	1.03221	1.03059
CUST_31121_PI426222305	PGSC0003DMP400013390	PGSC0003DMG400007569	PGSC0003DMC400013390	PGSC0003DMT400019578	chr12	ATP-dependent RNA helicase	28.1	DNA.synthesis/chromatin structure	weakly similar to ( 147) AT2G30800 | Symbols: HVT1, ATVT-1 | HVT1 (HELICASE IN VASCULAR TISSUE AND TAPETUM); ATP binding / helicase/ nucleic acid binding | chr2:13120585-13126635 REVERSEweakly similar to ( 178) loc_os01g56190 12001.m11775 protein RNA helicase A, putative, expressed PGSC0003DMT400019578	1.28728	1.20922	1.19518	1.07565	0.681496	0.773927	0.781762	1.10636	0.847046	0.718479	0.845714	0.848022	0.942588	1.01364	0.928839	0.814177
CUST_51499_PI426222305	PGSC0003DMP400017171	PGSC0003DMG400009729	PGSC0003DMC400017171	PGSC0003DMT400025174		SET domain containing protein	35.2	not assigned.unknown	moderately similar to ( 346) AT1G24610 | Symbols: | SET domain-containing protein | chr1:8720906-8722711 REVERSEmoderately similar to ( 295) loc_os02g50100 12002.m10044 protein SET domain containing protein, expressed PGSC0003DMT400025174	0.898447	0.813161	0.803849	0.893378	1.46105	1.23705	0.989813	0.841268	1.32054	1.08307	0.750315	0.913424	1.32086	1.30448	1.60874	1.07569
CUST_274_PI426222305	PGSC0003DMP400063777	PGSC0003DMG400041673	PGSC0003DMC400063777	PGSC0003DMT400092102	chr04	Gene of unknown function	35.2	not assigned.unknown	PGSC0003DMT400092102	0.85529	0.94302	1.03366	1.44439	1.18775	0.809606	1.98011	1.11021	0.53959	1.53286	0.961032	2.05436	3.39168	6.16631	4.44042	1.27619
CUST_3056_PI426222305	PGSC0003DMP400000168	PGSC0003DMG400000071	PGSC0003DMC400000168	PGSC0003DMT400000228	chr01	ATRAD3	35.2	not assigned.unknown	highly similar to ( 567) AT4G01240 | Symbols: | unknown protein | chr4:517795-521972 REVERSEmoderately similar to ( 379) loc_os06g27980 12006.m07343 protein expressed protein PGSC0003DMT400000228	1.03344	0.644106	0.792529	2.21961	0.49598	0.77244	0.831606	0.835979	0.917006	1.29968	2.11364	3.03421	0.769492	1.1665	1.05888	1.42044
CUST_24534_PI426222305	PGSC0003DMP400036562	PGSC0003DMG402021097	PGSC0003DMC400036562	PGSC0003DMT400054355	chr02	PTAC12	27.3	RNA.regulation of transcription	highly similar to ( 532) AT2G34640 | Symbols: PTAC12 | PTAC12 (PLASTID TRANSCRIPTIONALLY ACTIVE12) | chr2:14582061-14584345 REVERSEmoderately similar to ( 472) loc_os01g56350 12001.m43211 protein expressed protein PGSC0003DMT400054355	0.604694	0.606378	1.37142	2.13855	0.624122	0.573212	1.16902	1.12225	0.513009	0.661983	1.29314	1.68626	0.784268	1.00298	1.3039	2.40124
CUST_49217_PI426222305	PGSC0003DMP400015344	PGSC0003DMG400008725	PGSC0003DMC400015344	PGSC0003DMT400022515	chr09	Gene of unknown function	35.2	not assigned.unknown	PGSC0003DMT400022515	1.01918	0.586462	0.644774	0.922228	0.950706	1.06424	1.20566	1.46883	0.64022	0.885952	0.734095	1.368	1.17083	2.86027	2.64271	1.44002
CUST_51258_PI426222305	PGSC0003DMP400048747	PGSC0003DMG400028057	PGSC0003DMC400048747	PGSC0003DMT400072117		Disease resistance protein RPS5	35.2	not assigned.unknown	PGSC0003DMT400072117	0.954161	1.31351	0.949035	0.839144	1.31023	0.878484	1.10412	0.943204	1.06432	0.834939	1.07621	0.938942	2.10791	2.06673	2.57433	0.83215
CUST_14961_PI426222305	PGSC0003DMP400038582	PGSC0003DMG400022269	PGSC0003DMC400038582	PGSC0003DMT400057353	chr07	Hydroxyproline-rich glycoprotein family protein	35.2	not assigned.unknown	very weakly similar to (84.0) loc_os09g08680 12009.m04135 protein expressed proteinDUF1296 PGSC0003DMT400057353	0.57574	0.520669	1.71839	2.62343	0.702987	0.587224	1.54251	1.46041	0.67588	0.60054	1.18586	1.83826	0.384797	0.296316	0.701094	1.29503
CUST_52386_PI426222305	PGSC0003DMP400057985	PGSC0003DMG400035881	PGSC0003DMC400057985	PGSC0003DMT400086310		Isopentenyl transferase IPT4	17.4.1	hormone metabolism.cytokinin.synthesis-degradation	very weakly similar to (90.5) AT3G23630 | Symbols: ATIPT7, IPT7 | ATIPT7; ATP binding / tRNA isopentenyltransferase/ transferase, transferring alkyl or aryl (other than methyl) groups | chr3:8488878-8489867 FORWARDvery weakly similar to (81.6) loc_os03g59570 12003.m10854 protein cytokinin synthase, putative, expressed PGSC0003DMT400086310	1.481	1.31598	1.73295	3.06054	0.608144	0.592577	0.509146	1.31605	0.71187	0.584697	0.665904	2.15888	0.553256	1.34971	1.70213	2.23812
CUST_49959_PI426222305	PGSC0003DMP400048143	PGSC0003DMG401027685	PGSC0003DMC400048143	PGSC0003DMT400071185	chr06	Uncharacterized CRM domain-containing protein, chloroplastic	27.1.1	RNA.processing.splicing	moderately similar to ( 236) AT3G25440 | Symbols: | RNA binding | chr3:9224294-9225505 FORWARDmoderately similar to ( 241) loc_os04g41550 12004.m09133 protein CFM6, putative, expressed PGSC0003DMT400071185	0.609863	0.633676	0.750932	1.43842	0.926439	0.935124	1.24176	1.09742	0.955023	0.971866	1.43162	1.59249	1.08588	0.833736	1.1892	1.64712
CUST_35363_PI426222305	PGSC0003DMP400011859	PGSC0003DMG400006706	PGSC0003DMC400011859	PGSC0003DMT400017189	chr07	Conserved gene of unknown function	35.2	not assigned.unknown	PGSC0003DMT400017189	0.84792	0.909923	1.07959	1.26139	0.830523	0.771463	1.04646	1.44829	1.03468	1.03008	1.4851	1.68022	0.642258	0.897132	0.786452	1.10844
CUST_46203_PI426222305	PGSC0003DMP400007951	PGSC0003DMG400004483	PGSC0003DMC400007951	PGSC0003DMT400011429	chr08	Monoglyceride lipase	11.9.2	lipid metabolism.lipid degradation.lipases	moderately similar to ( 275) AT5G11650 | Symbols: | hydrolase, alpha/beta fold family protein | chr5:3745069-3746816 FORWARDmoderately similar to ( 274) loc_os01g10250 12001.m42910 protein monoglyceride lipase, putative, expressed PGSC0003DMT400011429	0.965673	0.956215	0.849393	1.22879	0.864409	0.926175	0.973621	0.87969	1.31357	1.11619	0.913385	0.868324	1.50614	1.33218	1.12892	1.14843
CUST_32169_PI426222305	PGSC0003DMP400002293	PGSC0003DMG400001268	PGSC0003DMC400002293	PGSC0003DMT400003214	chr08	Gene of unknown function	35.2	not assigned.unknown	PGSC0003DMT400003214	0.382078	0.822541	1.44613	3.73452	0.432561	0.550501	1.02126	1.08286	1.60439	1.86161	1.17966	1.83614	0.203379	1.23991	0.908971	0.2228
CUST_32218_PI426222305	PGSC0003DMP400008826	PGSC0003DMG400004952	PGSC0003DMC400008826	PGSC0003DMT400012710	chr04	Branched-chain amino acid aminotransferase	35.2	not assigned.unknown	PGSC0003DMT400012710	2.36016	1.33486	1.2428	0.869543	1.82498	1.07795	1.211	0.676242	4.12852	1.35461	0.697881	0.42512	1.33682	0.731193	0.737586	0.490821
CUST_4435_PI426222305	PGSC0003DMP400047690	PGSC0003DMG400027416	PGSC0003DMC400047690	PGSC0003DMT400070542	chr11	Acyltransferase	35.2	not assigned.unknown	moderately similar to ( 306) AT5G19485 | Symbols: | transferase | chr5:6573907-6576352 REVERSEmoderately similar to ( 293) loc_os06g23160 12006.m06968 protein translation initiation factor eIF-2B gamma subunit, putative, expressedGCD1 PGSC0003DMT400070542	0.689927	0.885719	1.03107	1.43264	0.658379	0.8958	0.893793	0.624499	1.16129	1.23442	0.895352	1.4752	1.49987	1.0917	1.53998	1.47414
CUST_29135_PI426222305	PGSC0003DMP400014138	PGSC0003DMG400008031	PGSC0003DMC400014138	PGSC0003DMT400020754	chr04	Tubulin gamma complex-associated protein	31.1	cell.organisation	weakly similar to ( 194) AT1G80260 | Symbols: emb1427 | emb1427 (embryo defective 1427); tubulin binding | chr1:30175924-30180511 FORWARDweakly similar to ( 185) loc_os12g41290 12012.m07911 protein transferase, transferring glycosyl groups, putative, expressed PGSC0003DMT400020754	1.05185	0.895592	0.758853	0.994329	1.14673	0.835807	0.74214	0.738469	1.47435	1.11573	1.00714	0.955889	1.30123	1.04816	0.9983	1.11088
CUST_10086_PI426222305	PGSC0003DMP400048709	PGSC0003DMG401028027	PGSC0003DMC400048709	PGSC0003DMT400072040	chr11	FK506 binding protein	29.6	protein.folding	moderately similar to ( 292) AT5G13410 | Symbols: | immunophilin / FKBP-type peptidyl-prolyl cis-trans isomerase family protein | chr5:4299830-4301706 REVERSEmoderately similar to ( 283) loc_os07g04160 12007.m29054 protein FK506 binding protein, putative, expressed PGSC0003DMT400072040	0.972192	0.639244	0.818391	0.852214	1.49779	1.02117	0.999379	0.734406	1.41101	1.10961	1.06866	1.04168	1.33346	0.97954	1.09459	0.923833
CUST_20665_PI426222305	PGSC0003DMP400008165	PGSC0003DMG400004615	PGSC0003DMC400008165	PGSC0003DMT400011757	chr12	Poly(A) polymerase	27.1	RNA.processing	highly similar to ( 568) AT3G06560 | Symbols: | polynucleotide adenylyltransferase/ protein binding | chr3:2044443-2047034 FORWARDmoderately similar to ( 424) loc_os03g19920 12003.m07405 protein poly, putative, expressedPAP_central PAP1 PGSC0003DMT400011757	0.908051	1.60051	0.786983	1.244	0.528898	0.569064	0.647905	0.860094	0.98331	1.50279	1.539	2.25402	1.33002	2.64195	2.45314	0.526359
CUST_43611_PI426222305	PGSC0003DMP400043650	PGSC0003DMG400025149	PGSC0003DMC400043650	PGSC0003DMT400064747	chr02	Conserved gene of unknown function	35.2	not assigned.unknown	weakly similar to ( 129) AT1G13030 | Symbols: | sphere organelles protein-related | chr1:4444284-4447278 REVERSEvery weakly similar to (92.0) loc_os12g19070 12012.m05860 protein conserved hypothetical protein PGSC0003DMT400064747	0.660633	0.851379	0.882766	1.26741	1.24656	1.18358	1.16042	1.33461	0.866	0.730766	0.915888	1.03751	0.994785	0.942368	1.03984	1.46908
CUST_38093_PI426222305	PGSC0003DMP400036811	PGSC0003DMG400021248	PGSC0003DMC400036811	PGSC0003DMT400054730	chr10	Glycolate oxidase	1.2.2	PS.photorespiration.glycolate oxydase	highly similar to ( 632) AT3G14420 | Symbols: | (S)-2-hydroxy-acid oxidase, peroxisomal, putative / glycolate oxidase, putative / short chain alpha-hydroxy acid oxidase, putative | chr3:4821899-4823899 FORWARDhighly similar to ( 628) GOX_SPIOL Peroxisomal (S)-2-hydroxy-acid oxidase (EC 1.1.3.15) (Glycolate oxidase) (GOX) (Short chain alpha-hydroxy acid oxidase) - Spinacia oleracea (Spinach)highly…	2.04674	1.63772	0.476568	0.692346	2.42442	2.06366	0.463007	0.495892	2.11548	1.38158	0.271096	0.343964	2.57733	1.32283	0.829179	0.80457
CUST_25868_PI426222305	PGSC0003DMP400034884	PGSC0003DMG400020109	PGSC0003DMC400034884	PGSC0003DMT400051812	chr06	Conserved gene of unknown function	35.2	not assigned.unknown	moderately similar to ( 219) AT3G07350 | Symbols: | unknown protein | chr3:2347674-2348570 FORWARDweakly similar to ( 122) loc_os03g58230 12003.m10734 protein plant-specific domain TIGR01615 family protein, expressedDUF506 PGSC0003DMT400051812	0.941047	0.992451	1.00324	0.887173	0.817179	0.889716	0.894987	1.03358	3.09472	1.78315	1.12883	1.56206	2.07423	2.07433	2.77051	0.888706
CUST_779_PI426222305	PGSC0003DMP400022405	PGSC0003DMG400012647	PGSC0003DMC400022405	PGSC0003DMT400032928	chr02	Conserved gene of unknown function	35.2	not assigned.unknown	weakly similar to ( 173) AT3G27340 | Symbols: | unknown protein | chr3:10121303-10122692 FORWARDweakly similar to ( 195) loc_os02g10430 12002.m33600 protein expressed proteinCOG3536 DUF971 PGSC0003DMT400032928	0.326105	0.542678	1.00226	1.91769	0.584873	0.745312	1.57736	1.50893	0.609583	0.80966	1.19443	2.26891	0.893101	1.19732	1.24591	2.36934
CUST_7994_PI426222305	PGSC0003DMP400051064	PGSC0003DMG400029327	PGSC0003DMC400051064	PGSC0003DMT400075403	chr12	Transcription factor	27.3.62	RNA.regulation of transcription.Nucleosome/chromatin assembly factor group	moderately similar to ( 272) AT1G76110 | Symbols: | high mobility group (HMG1/2) family protein / ARID/BRIGHT DNA-binding domain-containing protein | chr1:28555287-28557465 REVERSEmoderately similar to ( 219) loc_os09g37250 12009.m06672 protein ARID/BRIGHT DNA binding domain containing proteinBRIGHT PGSC0003DMT400075403	0.715318	0.640798	1.20413	0.654578	1.21573	1.51581	2.20914	0.776183	1.58595	2.01572	1.12473	3.43282	1.04873	2.5387	2.059	0.573417
CUST_12557_PI426222305	PGSC0003DMP400004928	PGSC0003DMG400002750	PGSC0003DMC400004928	PGSC0003DMT400007105	chr01	Glucose-6-phosphate 1-dehydrogenase	7.1.1	OPP.oxidative PP.G6PD	highly similar to ( 666) AT1G09420 | Symbols: G6PD4 | G6PD4 (GLUCOSE-6-PHOSPHATE DEHYDROGENASE 4); glucose-6-phosphate dehydrogenase | chr1:3038640-3041715 REVERSEhighly similar to ( 507) G6PDC_SOLTU Glucose-6-phosphate 1-dehydrogenase, chloroplast precursor (EC 1.1.1.49) (G6PD) - Solanum tuberosum (Potato)highly similar to ( 650) loc_os03g20300 12003.m101117 protein glucose-6-phosphate 1-dehydro…	0.855	0.812699	1.00573	0.720559	2.09031	1.30881	1.91598	1.5504	0.626106	1.04249	1.07481	1.12496	0.930326	2.54978	2.47242	1.07345
CUST_26187_PI426222305	PGSC0003DMP400028363	PGSC0003DMG400016240	PGSC0003DMC400028363	PGSC0003DMT400041850	chr11	Beta-hexosaminidase				2.41763	1.38131	0.769277	0.184932	2.11928	1.25352	0.508661	0.13393	3.87973	2.36538	0.852883	0.299701	2.2091	1.16123	1.01245	0.24914
CUST_40129_PI426222305	PGSC0003DMP400010491	PGSC0003DMG400005916	PGSC0003DMC400010491	PGSC0003DMT400015149	chr06	LSM Sm family member	27.1	RNA.processing	weakly similar to ( 147) AT1G65700 | Symbols: | small nuclear ribonucleoprotein, putative / snRNP, putative / Sm protein, putative | chr1:24434463-24435870 REVERSEweakly similar to ( 148) loc_os05g51650 12005.m27993 protein LSM Sm-like protein family member, putative, expressedLSm8 PGSC0003DMT400015149	0.45173	0.469665	0.774948	1.36756	0.872835	1.26587	1.4694	2.34073	0.608572	1.0245	0.979365	1.45762	0.921912	1.57074	1.18216	1.37585
CUST_33889_PI426222305	PGSC0003DMP400008618	PGSC0003DMG402004858	PGSC0003DMC400008618	PGSC0003DMT400012403	chr06	C2H2L domain class transcription factor	35.2	not assigned.unknown	PGSC0003DMT400012403	0.675108	0.868833	1.39235	1.14248	0.727819	0.535408	0.781045	1.71907	0.792257	1.94714	1.81644	3.38345	0.498414	1.15503	1.15099	1.30799
CUST_6823_PI426222305	PGSC0003DMP400009874	PGSC0003DMG400005611	PGSC0003DMC400009874	PGSC0003DMT400014303	chr03	Esterase/lipase/thioesterase family protein	11.9.2	lipid metabolism.lipid degradation.lipases	highly similar to ( 528) AT1G52760 | Symbols: | esterase/lipase/thioesterase family protein | chr1:19651378-19652576 FORWARDmoderately similar to ( 384) loc_os02g11720 12002.m06421 protein catalytic/ hydrolase, putative, expressedPldB PGSC0003DMT400014303	0.956559	0.715803	0.681486	0.923193	1.13132	1.35123	0.986523	0.684408	1.81273	1.62482	0.823423	1.51957	2.14129	1.26285	1.10718	0.857002
CUST_14605_PI426222305	PGSC0003DMP400044968	PGSC0003DMG400025917	PGSC0003DMC400044968	PGSC0003DMT400066695	chr11	Methylketone synthase Ib	26.8	misc.nitrilases, *nitrile lyases, berberine bridge enzymes, reticuline oxidases, troponine reductases	weakly similar to ( 197) AT3G50440 | Symbols: ATMES10, MES10 | MES10 (METHYL ESTERASE 10); hydrolase/ hydrolase, acting on ester bonds / methyl jasmonate esterase | chr3:18717392-18718435 REVERSEweakly similar to ( 185) PIR7A_ORYSA Probable esterase PIR7A (EC 3.1.-.-) - Oryza sativa (Rice)weakly similar to ( 186) loc_os01g70860 12001.m13131 protein esterase PIR7A, putative, expressed PGSC0003DMT4…	0.933136	0.765221	0.985533	0.718909	2.38693	2.32263	1.31026	0.763809	5.19671	3.25079	0.837585	1.20834	1.2938	0.978079	1.52364	0.933204
CUST_29178_PI426222305	PGSC0003DMP400014010	PGSC0003DMG400007965	PGSC0003DMC400014010	PGSC0003DMT400020560	chr04	Triacylglycerol lipase	11.9.2.1	lipid metabolism.lipid degradation.lipases.triacylglycerol lipase	moderately similar to ( 469) AT5G42930 | Symbols: | triacylglycerol lipase | chr5:17210738-17214152 REVERSEmoderately similar to ( 434) loc_os02g52830 12002.m10313 protein triacylglycerol lipase, putative, expressedLipase_3 Lipase_3 Lipase PGSC0003DMT400020560	2.49975	2.54782	0.916266	0.878382	1.01895	0.932147	0.833404	0.957725	2.33661	0.992522	1.06939	1.63594	0.994893	1.19368	1.46468	0.881759
CUST_50924_PI426222305	PGSC0003DMP400009645	PGSC0003DMG400005465	PGSC0003DMC400009645	PGSC0003DMT400013957		Cytochrome b5	21.2	redox.ascorbate and glutathione	very weakly similar to (98.2) AT5G53560 | Symbols: ATB5-A, B5 #2, ATCB5-E, CB5-E | CB5-E (CYTOCHROME B5 ISOFORM E); heme binding | chr5:21759628-21760353 FORWARDvery weakly similar to (84.0) CYB5_TOBAC Cytochrome b5 - Nicotiana tabacum (Common tobacco)very weakly similar to (87.0) loc_os02g43360 12002.m09371 protein cytochrome b5, putative, expressed PGSC0003DMT400013957	0.834699	0.999138	1.29143	2.08091	0.591628	0.854514	0.682914	0.880584	0.648526	1.1288	0.869017	1.2821	1.05642	1.43251	1.44066	1.82131
CUST_13298_PI426222305	PGSC0003DMP400039973	PGSC0003DMG400023070	PGSC0003DMC400039973	PGSC0003DMT400059380	chr12	Conserved gene of unknown function	35.2	not assigned.unknown	PGSC0003DMT400059380	0.323062	0.582151	1.42241	2.1843	0.234791	0.307566	1.58378	2.45057	0.222914	0.49245	1.49515	2.31562	0.348482	1.21944	1.28554	5.2171
CUST_19706_PI426222305	PGSC0003DMP400041152	PGSC0003DMG400023777	PGSC0003DMC400041152	PGSC0003DMT400061114	chr01	Conserved gene of unknown function	35.2	not assigned.unknown	PGSC0003DMT400061114	1.02815	1.24155	1.51006	1.41568	0.688831	0.655422	0.862589	0.965249	1.06367	0.444713	0.777391	1.11169	0.759714	1.42959	1.11124	1.30731
CUST_47368_PI426222305	PGSC0003DMP400014579	PGSC0003DMG400008311	PGSC0003DMC400014579	PGSC0003DMT400021424	chr02	50 kDa ketoavyl-ACP synthase	11.1.3	lipid metabolism.FA synthesis and FA elongation.ketoacyl ACP synthase	highly similar to ( 783) AT5G46290 | Symbols: KAS I | KAS I (3-KETOACYL-ACYL CARRIER PROTEIN SYNTHASE I); catalytic/ fatty-acid synthase | chr5:18774439-18776629 REVERSEhighly similar to ( 701) KASC1_HORVU 3-oxoacyl-[acyl-carrier-protein] synthase I, chloroplast precursor (EC 2.3.1.41) (Beta-ketoacyl-ACP synthase I) (KAS I) - Hordeum vulgare (Barley)highly similar to ( 719) loc_os06g09630 12006.m…	1.72656	0.980217	0.623385	0.381453	2.62735	2.10348	0.782627	0.519099	2.58725	1.87962	0.699431	0.63828	2.45781	1.15283	1.02601	0.530779
CUST_28179_PI426222305	PGSC0003DMP400003054	PGSC0003DMG401001701	PGSC0003DMC400003054	PGSC0003DMT400004282	chr01	Conserved gene of unknown function	35.2	not assigned.unknown	weakly similar to ( 127) AT5G06970 | Symbols: | FUNCTIONS IN: molecular_function unknown; INVOLVED IN: biological_process unknown; LOCATED IN: cellular_component unknown; EXPRESSED IN: 22 plant structures; EXPRESSED DURING: 13 growth stages; CONTAINS InterPro DOMAIN/s: Munc13 homology 1 (InterPro:IPR014770), Protein of unknown function DUF810 (InterPro:IPR008528), Munc13 homology 2 (InterPro:IPR0…	0.429006	0.746115	0.460325	0.964261	0.736103	0.887652	1.56619	2.0862	0.740729	1.39716	1.66072	1.59519	0.921981	1.66135	1.91109	1.48286
CUST_38015_PI426222305	PGSC0003DMP400055117	PGSC0003DMG400031839	PGSC0003DMC400055117	PGSC0003DMT400081440	chr09	RING-H2 finger protein ATL2	35.2	not assigned.unknown	PGSC0003DMT400081440	0.936154	0.793951	0.877087	1.72558	0.929496	0.815002	0.758665	0.988742	1.03533	1.41987	1.7518	3.64471	1.85218	5.05624	4.14702	1.12244
CUST_22951_PI426222305	PGSC0003DMP400040987	PGSC0003DMG400023691	PGSC0003DMC400040987	PGSC0003DMT400060907	chr10	Thioredoxin reductase	21.1	redox.thioredoxin	highly similar to ( 778) AT2G41680 | Symbols: NTRC | NTRC (NADPH-DEPENDENT THIOREDOXIN REDUCTASE C); thioredoxin-disulfide reductase | chr2:17376349-17379028 REVERSEhighly similar to ( 776) loc_os07g46410 12007.m08858 protein bifunctional thioredoxin reductase/thioredoxin, putative, expressedTrxB PRK10262 AhpF TRX_NTR Pyr_redox_2 Lpd PRK11749 PRK12831 gltD PGSC0003DMT400060907	0.648177	1.00899	0.973508	0.620854	0.797321	0.667415	0.834439	0.70368	0.834453	0.62653	0.868114	1.5258	1.43584	2.23834	1.72282	1.42044
CUST_51804_PI426222305	PGSC0003DMP400026574	PGSC0003DMG400015144	PGSC0003DMC400026574	PGSC0003DMT400039169		Gene of unknown function	35.2	not assigned.unknown	PGSC0003DMT400039169	0.749007	0.778745	1.49259	1.11447	2.40185	1.87952	2.87628	3.25914	0.547956	1.68263	1.19127	3.18288	0.738522	1.19221	1.94753	0.942673
CUST_43781_PI426222305	PGSC0003DMP400027219	PGSC0003DMG400015533	PGSC0003DMC400027219	PGSC0003DMT400040143	chr11	ZPT2-13	27.3.11	RNA.regulation of transcription.C2H2 zinc finger family	weakly similar to ( 118) AT2G37430 | Symbols: | zinc finger (C2H2 type) family protein (ZAT11) | chr2:15706454-15706990 FORWARDweakly similar to ( 107) loc_os03g17150 12003.m07146 protein ZFP16-1, putative, expressed PGSC0003DMT400040143	0.600222	1.31051	1.53664	2.84429	1.51375	0.977385	2.12106	2.2267	0.662652	0.789407	0.377619	0.51844	3.49455	1.75049	3.48617	0.289664
CUST_26660_PI426222305	PGSC0003DMP400000685	PGSC0003DMG400000347	PGSC0003DMC400000685	PGSC0003DMT400000925	chr12	Iaa-amino acid hydrolase 11	17.2.1	hormone metabolism.auxin.synthesis-degradation	highly similar to ( 603) AT1G51760 | Symbols: IAR3, JR3 | IAR3 (IAA-ALANINE RESISTANT 3); IAA-Ala conjugate hydrolase/ metallopeptidase | chr1:19199562-19201424 FORWARDhighly similar to ( 575) loc_os01g37960 12001.m10082 protein IAA-amino acid hydrolase ILR1-like 4 precursor, putative, expressedAbgB Peptidase_M20 PGSC0003DMT400000925	0.849458	0.806578	0.804407	1.53405	0.94484	0.762523	0.741455	0.876598	1.25968	1.06027	0.7193	1.66284	1.02163	1.47936	1.20247	1.40108
CUST_37857_PI426222305	PGSC0003DMP400007674	PGSC0003DMG400004317	PGSC0003DMC400007674	PGSC0003DMT400011028	chr08	Stellacyanin	26.19	misc.plastocyanin-like	weakly similar to ( 161) AT1G64640 | Symbols: | plastocyanin-like domain-containing protein | chr1:24022482-24023151 REVERSEweakly similar to ( 129) loc_os03g02400 12003.m05782 protein early nodulin-like protein 1 precursor, putative, expressedCu_bind_like PGSC0003DMT400011028	0.960853	1.14729	1.13342	0.821445	1.41626	1.35834	1.10084	1.30737	0.687382	1.0524	0.888898	1.34609	2.01181	3.27993	2.14046	0.950046
CUST_14453_PI426222305	PGSC0003DMP400044780	PGSC0003DMG401025828	PGSC0003DMC400044780	PGSC0003DMT400066425	chr01	Enoyl-CoA-hydratase	13.2.6.3	amino acid metabolism.degradation.aromatic aa.tryptophan	moderately similar to ( 231) AT2G30660 | Symbols: | 3-hydroxyisobutyryl-coenzyme A hydrolase, putative / CoA-thioester hydrolase, putative | chr2:13058500-13061665 REVERSEmoderately similar to ( 206) loc_os12g16350 12012.m073804 protein CHY1, putative, expressedPRK06493 PRK07828 PRK06952 PRK06028 PRK07759 PRK05617 CaiD PGSC0003DMT400066425	0.805588	0.922556	0.999602	0.955364	0.902671	1.26965	1.75533	1.75201	0.718434	0.919262	1.13532	1.62619	0.325894	0.864537	1.25183	0.990044
CUST_28259_PI426222305	PGSC0003DMP400030039	PGSC0003DMG400017199	PGSC0003DMC400030039	PGSC0003DMT400044285	chr09	Conserved gene of unknown function	31.1	cell.organisation	weakly similar to ( 116) AT2G33385 | Symbols: arpc2b | arpc2b (actin-related protein C2B); structural molecule | chr2:14147604-14149769 REVERSEweakly similar to ( 106) loc_os04g43290 12004.m101581 protein ARPC2B, putative, expressed PGSC0003DMT400044285	2.44468	1.24044	1.27127	0.740369	1.23298	0.932142	0.426682	0.265784	1.50965	0.876456	0.359019	0.472528	2.57498	0.984764	1.93465	0.275616
CUST_10894_PI426222305	PGSC0003DMP400060882	PGSC0003DMG400038778	PGSC0003DMC400060882	PGSC0003DMT400089207	chr09	Gene of unknown function	35.2	not assigned.unknown	PGSC0003DMT400089207	0.941364	0.995716	1.63402	1.69361	0.821503	0.907513	1.17117	1.05419	0.602822	1.39758	1.21687	1.03532	1.00297	4.41038	5.08021	1.69592
CUST_4116_PI426222305	PGSC0003DMP400005857	PGSC0003DMG400003257	PGSC0003DMC400005857	PGSC0003DMT400008432	chr01	Taxane 13-alpha-hydroxylase cytochrome P450	26.1	misc.cytochrome P450	moderately similar to ( 434) AT5G36110 | Symbols: CYP716A1 | CYP716A1; electron carrier/ heme binding / iron ion binding / monooxygenase/ oxygen binding | chr5:14195377-14197613 FORWARDmoderately similar to ( 203) C724B_ORYSA Cytochrome P450 724B1 (EC 1.14.-.-) (OsDWARF11) (Dwarf protein 11) - Oryza sativa (Rice)moderately similar to ( 327) loc_os07g33580 12007.m07618 protein taxane 10-beta-hydro…	0.342407	0.505281	1.26444	10.8713	0.387646	0.529284	0.350997	4.9089	0.219477	0.533612	6.42749	9.43265	0.7005	1.78585	2.63167	11.3534
CUST_45660_PI426222305	PGSC0003DMP400053749	PGSC0003DMG400030854	PGSC0003DMC400053749	PGSC0003DMT400079267	chr08	Adenosine monophosphate binding protein 1 AMPBP1	11.1.8	lipid metabolism.FA synthesis and FA elongation.acyl coa ligase	highly similar to ( 731) AT1G20560 | Symbols: AAE1 | AAE1 (ACYL ACTIVATING ENZYME 1); AMP binding | chr1:7119927-7121363 REVERSEweakly similar to ( 132) 4CL1_PETCR 4-coumarate--CoA ligase 1 (EC 6.2.1.12) (4CL 1) (4-coumaroyl-CoA synthase 1) - Petroselinum crispum (Parsley) (Petroselinum hortense)highly similar to ( 687) loc_os03g04120 12003.m05944 protein AMP binding protein, putative, expressedP…	0.732017	0.592411	0.992018	1.43352	0.934827	0.82394	1.00079	0.925433	1.10608	0.884503	1.03822	1.05854	1.16383	1.07395	1.31487	1.75953
CUST_28759_PI426222305	PGSC0003DMP400055770	PGSC0003DMG400033032	PGSC0003DMC400055770	PGSC0003DMT400083039	chr06	Zinc finger protein	29.5.11.4.2	protein.degradation.ubiquitin.E3.RING	moderately similar to ( 342) AT1G18910 | Symbols: | protein binding / zinc ion binding | chr1:6532706-6537993 REVERSEmoderately similar to ( 201) loc_os05g47780 12005.m27952 protein CHY zinc finger family protein, expressed PGSC0003DMT400083039	0.966797	1.00518	1.01047	1.50642	0.849719	0.925145	0.930626	1.07473	0.593977	0.959265	0.997994	1.89931	0.885503	3.62759	2.60835	1.65988
CUST_2284_PI426222305	PGSC0003DMP400048842	PGSC0003DMG400028115	PGSC0003DMC400048842	PGSC0003DMT400072243	chr10	GrpE protein homolog	29.6	protein.folding	weakly similar to ( 196) AT5G17710 | Symbols: EMB1241 | EMB1241 (embryo defective 1241); adenyl-nucleotide exchange factor/ chaperone binding / protein binding / protein homodimerization | chr5:5839560-5841639 REVERSEweakly similar to ( 179) loc_os02g39870 12002.m09073 protein protein grpE, putative, expressedGrpE GrpE PGSC0003DMT400072243	0.783587	0.46239	0.918294	1.37456	0.907349	0.847752	1.05195	0.916078	1.10266	1.01326	1.05363	2.48956	0.974315	1.14898	1.35074	2.23839
CUST_41436_PI426222305	PGSC0003DMP400064072	PGSC0003DMG400041968	PGSC0003DMC400064072	PGSC0003DMT400092397	chr02	Integrase	35.2	not assigned.unknown	PGSC0003DMT400092397	0.793883	0.960831	1.54981	1.91518	0.68086	0.674662	1.52255	1.91895	0.346678	0.668896	0.718784	1.26258	0.738007	0.8856	1.01231	1.15916
CUST_9726_PI426222305	PGSC0003DMP400056464	PGSC0003DMG400034360	PGSC0003DMC400056464	PGSC0003DMT400084789	chr03	Conserved gene of unknown function	35.2	not assigned.unknown	PGSC0003DMT400084789	1.12723	1.05168	1.08164	1.91667	1.08838	1.22976	1.04806	1.22785	0.621501	1.68301	0.909114	2.82297	1.8761	7.03942	13.1829	1.63299
CUST_43454_PI426222305	PGSC0003DMP400044387	PGSC0003DMG400025616	PGSC0003DMC400044387	PGSC0003DMT400065812	chr05	UDP-galactose transporter	34.11	transport.NDP-sugars at the ER	highly similar to ( 547) AT1G14360 | Symbols: ATUTR3, UTR3 | UTR3 (UDP-GALACTOSE TRANSPORTER 3); pyrimidine nucleotide sugar transmembrane transporter | chr1:4911362-4913029 REVERSEmoderately similar to ( 454) loc_os06g39260 12006.m08464 protein solute carrier family 35 member B1, putative, expressedUAA PGSC0003DMT400065812	1.75126	0.837057	0.791124	0.922471	1.945	1.30084	0.624553	0.481687	1.56811	0.905974	1.07759	1.10168	2.36339	1.05427	1.6356	0.983685
CUST_28302_PI426222305	PGSC0003DMP400030180	PGSC0003DMG400017264	PGSC0003DMC400030180	PGSC0003DMT400044489	chr09	Gene of unknown function	35.2	not assigned.unknown	PGSC0003DMT400044489	0.934654	0.971762	0.976871	0.869	0.894159	1.12464	1.65975	1.13704	0.743836	1.65531	2.22103	2.73882	0.960418	1.18101	1.98282	0.978013
CUST_40875_PI426222305	PGSC0003DMP400057054	PGSC0003DMG400034950	PGSC0003DMC400057054	PGSC0003DMT400085379	chr08	Gene of unknown function	35.2	not assigned.unknown	PGSC0003DMT400085379	1.07116	1.01561	1.01194	0.9053	1.04138	0.901638	1.13891	1.04743	0.588313	1.12025	0.960945	1.56409	1.47445	3.53852	3.44145	1.07185
CUST_23172_PI426222305	PGSC0003DMP400018175	PGSC0003DMG400010288	PGSC0003DMC400018175	PGSC0003DMT400026631	chr09	High affinity inorganic phosphate transporter	34.7	transport.phosphate	highly similar to ( 570) AT3G54700 | Symbols: | carbohydrate transmembrane transporter/ phosphate transmembrane transporter/ sugar:hydrogen symporter | chr3:20248463-20250070 REVERSEhighly similar to ( 536) loc_os08g45000 12008.m08471 protein inorganic phosphate transporter 1-7, putative, expressedSugar_tr PGSC0003DMT400026631	0.975135	1.04759	1.02601	0.919889	0.958003	0.949478	0.931055	1.06904	0.778473	0.965399	2.29703	3.99625	0.912438	1.27192	2.01973	0.910825
CUST_51889_PI426222305	PGSC0003DMP400019336	PGSC0003DMG404010943	PGSC0003DMC400019336	PGSC0003DMT400028412	chr10	Conserved gene of unknown function	20.1.7	stress.biotic.PR-proteins	weakly similar to ( 103) AT1G69545 | Symbols: | leucine-rich repeat family protein | chr1:26148836-26150947 REVERSEweakly similar to ( 105) loc_os01g71106 12001.m97573 protein NBS-LRR disease resistance protein, putative, expressed PGSC0003DMT400028412	0.915408	0.818102	1.15566	1.46166	0.844963	0.772952	0.989829	0.868744	1.28197	0.871455	1.09265	1.44521	1.1174	1.1082	1.01527	1.16808
CUST_37595_PI426222305	PGSC0003DMP400033401	PGSC0003DMG401019226	PGSC0003DMC400033401	PGSC0003DMT400049478	chr07	Fertilization-independent endosperm protein	27.3.65	RNA.regulation of transcription.Polycomb Group (PcG)	highly similar to ( 518) AT3G20740 | Symbols: FIE, FIS3, FIE1 | FIE (FERTILIZATION-INDEPENDENT ENDOSPERM); nucleotide binding / transcription factor/ transcription regulator | chr3:7249064-7252254 REVERSEhighly similar to ( 522) FIE2_MAIZE Polycomb group protein FIE2 (FERTILIZATION-INDEPENDENT ENDOSPERM 2) - Zea mays (Maize)highly similar to ( 531) loc_os08g04270 12008.m26569 protein polycomb gro…	0.738297	0.701044	0.72645	1.37413	0.991356	1.01012	1.02233	0.823992	1.46569	1.29952	0.819722	1.34208	1.5011	0.953065	1.12141	1.63034
CUST_3130_PI426222305	PGSC0003DMP400000178	PGSC0003DMG401000076	PGSC0003DMC400000178	PGSC0003DMT400000238	chr01	Protein ABIL1	31.1	cell.organisation	moderately similar to ( 316) AT2G46225 | Symbols: ABIL1 | ABIL1 (Abi-1-like 1) | chr2:18982113-18984074 FORWARDmoderately similar to ( 264) ABIL1_ORYSA Probable protein ABIL1 (Abl interactor-like protein 1) - Oryza sativa (Rice)moderately similar to ( 264) loc_os01g43420 12001.m10605 protein protein ABIL1, putative, expressed PGSC0003DMT400000238	1.51805	0.938852	0.658321	1.01005	1.73649	1.57223	1.00965	0.694277	1.53383	0.85893	0.999349	0.78767	1.23516	0.757988	0.661037	0.638251
CUST_27248_PI426222305	PGSC0003DMP400067191	PGSC0003DMG400045087	PGSC0003DMC400067191	PGSC0003DMT400095516	chr12	Gene of unknown function	35.2	not assigned.unknown	PGSC0003DMT400095516	0.750558	1.29592	0.678855	1.60209	0.649474	0.608422	0.642538	0.905856	0.677815	0.957039	1.52885	1.55367	1.36299	3.46545	4.48556	1.16594
CUST_2094_PI426222305	PGSC0003DMP400048826	PGSC0003DMG400028104	PGSC0003DMC400048826	PGSC0003DMT400072221	chr10	Nascent polypeptide associated complex alpha	29.2.4	protein.synthesis.elongation	weakly similar to ( 159) AT3G12390 | Symbols: | nascent polypeptide associated complex alpha chain protein, putative / alpha-NAC, putative | chr3:3942344-3943595 FORWARDmoderately similar to ( 201) loc_os01g71230 12001.m43374 protein nascent polypeptide-associated complex alpha subunit-like protein 3, putative, expressed PGSC0003DMT400072221	1.25537	1.15386	0.915614	0.826183	1.13647	1.36453	0.907178	0.767209	0.715982	1.28881	0.582914	0.85417	1.14323	1.36995	0.828702	0.965685
CUST_35446_PI426222305	PGSC0003DMP400022072	PGSC0003DMG400012476	PGSC0003DMC400022072	PGSC0003DMT400032481	chr08	Gene of unknown function	35.2	not assigned.unknown	PGSC0003DMT400032481	0.896922	0.878746	0.95159	1.06937	1.1022	0.902342	0.977157	0.934953	1.39466	1.20169	1.19576	1.41464	0.976564	0.90523	0.904817	1.26629
CUST_51686_PI426222305	PGSC0003DMP400011803	PGSC0003DMG402006673	PGSC0003DMC400011803	PGSC0003DMT400017098	chr09	RelA-SpoT RSH1	35.2	not assigned.unknown	moderately similar to ( 215) AT4G02260 | Symbols: RSH1, AT-RSH1, ATRSH1 | RSH1 (RELA-SPOT HOMOLOG 1); catalytic | chr4:985451-991178 FORWARDweakly similar to ( 187) loc_os03g22160 12003.m07619 protein relA-SpoT like protein RSH1, putative, expressed PGSC0003DMT400017098	0.551596	0.861562	1.00125	1.08751	0.939214	0.954434	0.722273	0.970384	0.998173	0.912513	1.17809	1.72065	0.99886	1.16069	1.38709	1.22962
CUST_15254_PI426222305	PGSC0003DMP400038477	PGSC0003DMG400022223	PGSC0003DMC400038477	PGSC0003DMT400057210	chr07	Cytochrome P450	26.1	misc.cytochrome P450	moderately similar to ( 233) AT2G42850 | Symbols: CYP718 | CYP718; electron carrier/ heme binding / iron ion binding / monooxygenase/ oxygen binding | chr2:17831662-17833309 FORWARDweakly similar to ( 164) C90D2_ORYSA Cytochrome P450 90D2 (EC 1.14.-.-) (C6-oxidase) - Oryza sativa (Rice)moderately similar to ( 320) loc_os07g33580 12007.m07618 protein taxane 10-beta-hydroxylase, putative, expressed…	0.852522	0.984669	1.2043	3.88223	0.931547	1.05562	0.820626	1.28089	0.523769	1.07972	1.02622	2.26968	1.2692	3.8277	4.26186	3.32281
CUST_28702_PI426222305	PGSC0003DMP400007285	PGSC0003DMG401004079	PGSC0003DMC400007285	PGSC0003DMT400010443	chr06	GEKO1	35.2	not assigned.unknown	moderately similar to ( 265) AT2G03800 | Symbols: GEK1 | GEK1 (GEKO1); D-aminoacyl-tRNA deacylase | chr2:1156782-1158695 FORWARDmoderately similar to ( 268) loc_os09g07320 12009.m21970 protein ethanol tolerance protein GEKO1, putative, expressedtRNA_deacylase PRK03995 COG1650 PGSC0003DMT400010443	0.775948	0.615731	1.10437	1.61913	0.948776	0.767264	0.935805	0.562332	1.3302	1.04023	1.26616	1.60153	1.3947	1.08057	1.15451	0.884919
CUST_30328_PI426222305	PGSC0003DMP400047100	PGSC0003DMG400027117	PGSC0003DMC400047100	PGSC0003DMT400069733	chr05	AP2-domain DNA-binding protein	27.3.3	RNA.regulation of transcription.AP2/EREBP, APETALA2/Ethylene-responsive element binding protein family	weakly similar to ( 117) AT5G05410 | Symbols: DREB2A, DREB2 | DREB2A; DNA binding / transcription activator/ transcription factor | chr5:1602650-1603657 FORWARDweakly similar to ( 118) loc_os01g07120 12001.m07339 protein dehydration-responsive element-binding protein 2A, putative, expressedAP2 AP2 PGSC0003DMT400069733	0.281033	0.545669	0.583612	2.01529	0.482714	0.619863	0.499734	1.44069	1.07832	0.93025	1.84975	1.64863	0.81759	0.3834	0.924712	1.96621
CUST_38237_PI426222305	PGSC0003DMP400045416	PGSC0003DMG400026175	PGSC0003DMC400045416	PGSC0003DMT400067317	chr07	TraB family protein	27.3.35	RNA.regulation of transcription.bZIP transcription factor family	moderately similar to ( 276) AT1G05270 | Symbols: | TraB family protein | chr1:1531806-1534305 REVERSEmoderately similar to ( 277) loc_os05g42010 12005.m08375 protein traB family protein, putative, expressedCOG1916 TraB PGSC0003DMT400067317	1.0409	1.0249	1.00511	1.48054	0.795851	1.4351	1.07107	1.0139	0.584572	0.89722	1.12688	1.95704	1.51415	3.33719	2.64951	1.65269
CUST_235_PI426222305	PGSC0003DMP400065197	PGSC0003DMG400043093	PGSC0003DMC400065197	PGSC0003DMT400093522	chr01	Gene of unknown function	35.2	not assigned.unknown	PGSC0003DMT400093522	1.01193	1.03422	1.01614	1.92518	0.933569	0.920356	0.887468	1.11804	0.592751	1.48699	0.915314	2.34553	2.38722	7.86167	4.30427	1.55911
CUST_30365_PI426222305	PGSC0003DMP400047122	PGSC0003DMG400027128	PGSC0003DMC400047122	PGSC0003DMT400069756	chr05	Binding protein	35.2	not assigned.unknown	moderately similar to ( 246) AT3G47080 | Symbols: | binding | chr3:17338415-17340129 REVERSEweakly similar to ( 154) loc_os01g63620 12001.m12477 protein expressed protein PGSC0003DMT400069756	0.658342	0.670139	1.51264	2.47015	0.575468	0.549818	1.19661	1.01453	0.72872	0.714843	1.37861	2.04645	0.96169	1.09408	1.2947	2.65186
CUST_36807_PI426222305	PGSC0003DMP400010976	PGSC0003DMG402006188	PGSC0003DMC400010976	PGSC0003DMT400015833	chr01	ATP binding protein	29.4.1.57	protein.postranslational modification.kinase.receptor like cytoplasmatic kinase VII	moderately similar to ( 487) AT2G16750 | Symbols: | protein kinase family protein | chr2:7271786-7274446 FORWARDmoderately similar to ( 201) NORK_MEDTR Nodulation receptor kinase precursor (EC 2.7.11.1) (Does not make infections protein 2) (Symbiosis receptor-like kinase) (MtSYMRK) - Medicago truncatula (Barrel medic)highly similar to ( 519) loc_os03g13820 12003.m101264 protein ATP binding protei…	1.56816	1.33623	0.73454	0.848326	1.56695	1.57791	0.385035	0.617362	1.30003	2.10293	0.727499	0.729504	2.77706	2.42887	1.51478	0.805662
CUST_34679_PI426222305	PGSC0003DMP400001320	PGSC0003DMG402000669	PGSC0003DMC400001320	PGSC0003DMT400001786	chr07	Glycine-rich RNA-binding protein	27.4	RNA.RNA binding	very weakly similar to (85.1) AT3G08000 | Symbols: | RNA-binding protein, putative | chr3:2555034-2555829 REVERSEvery weakly similar to (94.0) loc_os01g68524 12001.m150816 protein EMB2758, putative, expressed PGSC0003DMT400001786	0.295009	0.562581	1.05707	1.85784	0.510719	1.00579	1.34492	1.02386	0.861064	1.00587	0.993487	2.85919	1.00173	1.66197	1.09093	3.04126
CUST_51590_PI426222305	PGSC0003DMP400003863	PGSC0003DMG400002161	PGSC0003DMC400003863	PGSC0003DMT400005529	chr09	Conserved gene of unknown function	35.2	not assigned.unknown	PGSC0003DMT400005529	0.95651	1.05907	1.11932	1.20203	0.851256	1.13351	0.924226	1.05481	0.669901	0.916667	0.918538	0.990982	0.874541	1.40553	3.86179	0.906454
CUST_34732_PI426222305	PGSC0003DMP400006770	PGSC0003DMG400003799	PGSC0003DMC400006770	PGSC0003DMT400009714	chr09	Conserved gene of unknown function	35.2	not assigned.unknown	PGSC0003DMT400009714	0.837319	1.04335	0.742659	0.917087	1.01182	0.975198	1.01313	1.02293	0.378222	0.775989	1.14614	1.31724	1.61805	1.85652	2.37167	0.911853
CUST_50526_PI426222305	PGSC0003DMP400042014	PGSC0003DMG402024284	PGSC0003DMC400042014	PGSC0003DMT400062395	chr09	Gene of unknown function	35.2	not assigned.unknown	PGSC0003DMT400062395	1.05062	1.27414	1.01936	1.55868	0.639637	0.809864	0.860482	0.951539	0.793299	0.784791	0.938954	1.61962	1.09972	1.79545	1.38469	1.38399
CUST_26480_PI426222305	PGSC0003DMP400025272	PGSC0003DMG402014344	PGSC0003DMC400025272	PGSC0003DMT400037206	chr03	Zinc knuckle (CCHC-type) family protein	27.3.73	RNA.regulation of transcription.Zn-finger(CCHC)	moderately similar to ( 249) AT5G52380 | Symbols: | zinc knuckle (CCHC-type) family protein | chr5:21261521-21263061 REVERSEmoderately similar to ( 219) loc_os04g46920 12004.m35052 protein actin depolymerizing factor, putative, expressed PGSC0003DMT400037206	0.554475	0.62224	0.869666	1.13861	0.783997	0.915812	1.20649	1.31266	0.815254	0.993405	1.13582	1.50754	0.919502	1.36603	1.34265	1.58692
CUST_46483_PI426222305	PGSC0003DMP400011312	PGSC0003DMG400006379	PGSC0003DMC400011312	PGSC0003DMT400016323	chr04	Beta3-glucuronyltransferase	29.7	protein.glycosylation	moderately similar to ( 221) AT1G27600 | Symbols: | glycosyl transferase family 43 protein | chr1:9604083-9605881 REVERSEweakly similar to ( 139) loc_os10g13810 12010.m04634 protein galactosylgalactosylxylosylprotein 3-beta-glucuronosyltransferase 3, putative, expressedGlcAT-I Glyco_transf_43 PGSC0003DMT400016323	0.770367	1.06971	0.921992	0.571442	0.815586	0.842699	0.579348	1.25385	1.46656	0.91321	0.817526	1.43118	1.92442	1.78539	1.67091	0.907803
CUST_35256_PI426222305	PGSC0003DMP400004225	PGSC0003DMG401002368	PGSC0003DMC400004225	PGSC0003DMT400006097	chr12	Gene of unknown function	35.2	not assigned.unknown	PGSC0003DMT400006097	1.49734	1.13671	0.824021	0.892928	1.30578	1.07598	0.663537	0.582173	1.40196	1.01766	0.495528	0.575453	1.59456	1.07438	1.00189	0.861915
CUST_46817_PI426222305	PGSC0003DMP400001374	PGSC0003DMG400000702	PGSC0003DMC400001374	PGSC0003DMT400001865	chr01	Transcription regulatory protein SWI3	27.3.44	RNA.regulation of transcription.Chromatin Remodeling Factors	highly similar to ( 504) AT4G34430 | Symbols: CHB3, ATSWI3D | CHB3; DNA binding / transcription factor/ zinc ion binding | chr4:16461069-16464993 FORWARDmoderately similar to ( 369) loc_os04g01970 12004.m05513 protein SWI/SNF-related matrix-associated actin-dependent regulator of chromatin subfamily C member, putative, expressedRSC8 ZZ_RSC8 PGSC0003DMT400001865	0.90456	0.947885	0.561901	1.19566	0.998212	1.0854	0.558518	0.878375	1.31845	1.19206	0.929172	1.2463	0.969631	0.698189	0.700838	1.0359
CUST_18410_PI426222305	PGSC0003DMP400066214	PGSC0003DMG400044110	PGSC0003DMC400066214	PGSC0003DMT400094539	chr03	Amine oxidase	26.7	misc.oxidases - copper, flavone etc.	highly similar to ( 525) AT4G29720 | Symbols: ATPAO5 | ATPAO5 (Polyamine oxidase 5); amine oxidase/ electron carrier/ oxidoreductase | chr4:14553456-14555057 REVERSEvery weakly similar to (86.3) PAO_MAIZE Polyamine oxidase precursor (EC 1.5.3.11) - Zea mays (Maize)moderately similar to ( 342) loc_os01g51320 12001.m11313 protein peroxisomal N1-acetyl-spermine/spermidine oxidase, putative, expresse…	0.74983	0.77829	1.45588	2.39285	0.672262	0.717315	1.15212	1.06569	0.710377	0.69407	0.980003	1.69666	1.11631	1.02627	1.2902	1.98942
CUST_30120_PI426222305	PGSC0003DMP400026357	PGSC0003DMG400014989	PGSC0003DMC400026357	PGSC0003DMT400038785	chr01	Importin alpha 2	29.3.1	protein.targeting.nucleus	highly similar to ( 848) AT4G16143 | Symbols: IMPA-2 | IMPA-2 (IMPORTIN ALPHA ISOFORM 2); binding / protein transporter | chr4:9134450-9137134 REVERSEhighly similar to ( 841) IMA1A_ORYSA Importin alpha-1a subunit - Oryza sativa (Rice)highly similar to ( 841) loc_os01g14950 12001.m08096 protein importin alpha-1b subunit, putative, expressedSRP1 ARM IBB PGSC0003DMT400038785	0.593114	0.643251	0.997596	1.35482	0.721023	0.692807	1.08031	1.09865	1.11717	0.949644	1.33225	1.41241	0.902433	0.889521	0.835804	1.36587
CUST_10740_PI426222305	PGSC0003DMP400021467	PGSC0003DMG400012145	PGSC0003DMC400021467	PGSC0003DMT400031670	chr08	Conserved gene of unknown function	35.2	not assigned.unknown	PGSC0003DMT400031670	1.6953	1.51076	0.571333	0.714516	1.27953	1.12529	1.07575	0.312965	2.62292	1.17461	0.989104	0.409161	0.918085	0.990951	0.432704	0.317681
CUST_34939_PI426222305	PGSC0003DMP400049427	PGSC0003DMG400028410	PGSC0003DMC400049427	PGSC0003DMT400073048	chr02	Conserved gene of unknown function	35.2	not assigned.unknown	moderately similar to ( 363) AT1G29760 | Symbols: | FUNCTIONS IN: molecular_function unknown; INVOLVED IN: biological_process unknown; LOCATED IN: cellular_component unknown; EXPRESSED IN: 24 plant structures; EXPRESSED DURING: 15 growth stages; CONTAINS InterPro DOMAIN/s: Adipose-regulatory protein, Seipin (InterPro:IPR009617); BEST Arabidopsis thaliana protein match is: unknown protein (TAIR:AT…	0.684478	0.652669	0.794902	1.03715	1.00927	1.02336	0.980486	0.865798	1.30966	1.07806	0.940818	1.40655	1.31189	1.18479	1.12565	1.37373
CUST_47139_PI426222305	PGSC0003DMP400020671	PGSC0003DMG400011658	PGSC0003DMC400020671	PGSC0003DMT400030440	chr05	Conserved gene of unknown function	26.24	misc.GCN5-related N-acetyltransferase	weakly similar to ( 191) AT4G19985 | Symbols: | GCN5-related N-acetyltransferase (GNAT) family protein | chr4:10830542-10831711 REVERSEweakly similar to ( 148) loc_os05g44020 12005.m083778 protein acetyltransferase, GNAT family protein, expressed PGSC0003DMT400030440	0.606516	0.713053	0.732355	1.19248	1.04723	1.08502	1.02359	0.81997	1.26126	1.15201	0.953312	1.37827	1.51142	1.7164	1.83248	1.14529
CUST_8135_PI426222305	PGSC0003DMP400027089	PGSC0003DMG400015457	PGSC0003DMC400027089	PGSC0003DMT400039964	chr12	Syntaxin-61	31.4	cell.vesicle transport	moderately similar to ( 295) AT1G28490 | Symbols: SYP61, ATSYP61, OSM1 | SYP61 (SYNTAXIN OF PLANTS 61); SNAP receptor | chr1:10016634-10017842 FORWARDmoderately similar to ( 258) loc_os01g73230 12001.m13352 protein syntaxin-6, putative, expressedSyntaxin-6_N PGSC0003DMT400039964	0.668663	0.83997	0.920281	1.33001	0.796558	1.04845	0.982778	0.835889	1.21154	1.16582	0.807442	1.50289	1.61395	0.932638	1.15738	2.26334
CUST_48836_PI426222305	PGSC0003DMP400019154	PGSC0003DMG400010836	PGSC0003DMC400019154	PGSC0003DMT400028097	chr08	Lupus la ribonucleoprotein	27.3.99	RNA.regulation of transcription.unclassified	moderately similar to ( 348) AT4G32720 | Symbols: AtLa1 | AtLa1 (Arabidopsis thaliana La protein 1); RNA binding | chr4:15787313-15789498 FORWARDmoderately similar to ( 317) loc_os02g39700 12002.m33762 protein RNA-binding protein, putative, expressedLA RRM_3 PGSC0003DMT400028097	0.7685	0.783882	0.820908	1.0634	1.08212	1.23912	1.08539	0.956557	1.06346	1.11389	0.811462	0.918093	1.36259	1.04281	0.958194	1.13679
CUST_42900_PI426222305	PGSC0003DMP400039372	PGSC0003DMG400022707	PGSC0003DMC400039372	PGSC0003DMT400058471	chr01	AGO4-2	27.3.36	RNA.regulation of transcription.Argonaute	nearly identical (1391) AT2G27040 | Symbols: AGO4, OCP11 | AGO4 (ARGONAUTE 4); nucleic acid binding | chr2:11536795-11541503 REVERSEnearly identical (1344) loc_os01g16870 12001.m150417 protein argonaute-like protein, putative, expressedPiwi_ago-like Piwi Piwi_piwi-like_Euk Piwi-like PAZ PAZ_argonaute_like DUF1785 PGSC0003DMT400058471	0.550844	0.610853	0.754294	1.10441	0.636369	1.02448	0.990047	0.694089	1.13199	1.18506	0.684969	1.31687	1.31158	1.16199	0.972064	1.70449
CUST_18651_PI426222305	PGSC0003DMP400054004	PGSC0003DMG400031007	PGSC0003DMC400054004	PGSC0003DMT400079626	chr02	FK506-binding protein	29.6	protein.folding	moderately similar to ( 282) AT4G25340 | Symbols: | immunophilin-related / FKBP-type peptidyl-prolyl cis-trans isomerase-related | chr4:12959657-12962632 REVERSEvery weakly similar to (85.1) FKB15_VICFA FK506-binding protein 2 precursor (EC 5.2.1.8) (Peptidyl-prolyl cis-trans isomerase) (PPIase) (Rotamase) (15 kDa FKBP) (FKBP-15) - Vicia faba (Broad bean)moderately similar to ( 248) loc_os04g3689…	0.690657	0.83981	1.26662	1.82841	0.630666	0.661456	0.978574	1.1209	0.678073	0.957434	1.36724	1.67004	0.792088	1.03946	0.909454	1.30544
CUST_1102_PI426222305	PGSC0003DMP400001018	PGSC0003DMG400000513	PGSC0003DMC400001018	PGSC0003DMT400001378	chr02	Stachyose synthase	3.1.2.1	minor CHO metabolism.raffinose family.raffinose synthases.known	nearly identical (1139) AT5G40390 | Symbols: SIP1 | SIP1 (seed imbibition 1-like); galactinol-sucrose galactosyltransferase/ hydrolase, hydrolyzing O-glycosyl compounds | chr5:16161720-16165085 FORWARDhighly similar to ( 509) STSYN_PEA Stachyose synthase precursor (EC 2.4.1.67) (Galactinol--raffinose galactosyltransferase) - Pisum sativum (Garden pea)nearly identical (1082) loc_os01g07530 12001.m…	0.547839	0.514521	0.924527	3.06799	0.615792	0.377704	0.811501	2.89038	0.199116	0.542656	0.897405	2.39899	1.02897	3.42522	2.33724	3.99991
CUST_47910_PI426222305	PGSC0003DMP400006037	PGSC0003DMG402003373	PGSC0003DMC400006037	PGSC0003DMT400008696	chr06	Elongation factor 1-alpha	29.2.4	protein.synthesis.elongation	very weakly similar to (83.2) AT5G60390 | Symbols: | elongation factor 1-alpha / EF-1-alpha | chr5:24289226-24290675 FORWARDvery weakly similar to (87.4) EF1A_TOBAC Elongation factor 1-alpha (EF-1-alpha) (Vitronectin-like adhesion protein 1) (PVN1) - Nicotiana tabacum (Common tobacco) PGSC0003DMT400008696	0.623892	0.522734	0.843485	0.710041	1.31677	1.03804	1.63828	1.0278	1.02374	1.24911	1.36963	2.15072	0.516133	1.08428	1.50034	1.23583
CUST_19218_PI426222305	PGSC0003DMP400009795	PGSC0003DMG400005563	PGSC0003DMC400009795	PGSC0003DMT400014188	chr05	Acyltransferase	11.1.10	lipid metabolism.FA synthesis and FA elongation.beta ketoacyl CoA synthase	highly similar to ( 634) AT2G26640 | Symbols: KCS11 | KCS11 (3-KETOACYL-COA SYNTHASE 11); acyltransferase/ catalytic/ transferase, transferring acyl groups other than amino-acyl groups | chr2:11330094-11331623 FORWARDhighly similar to ( 643) loc_os05g49900 12005.m09060 protein fatty acid elongase, putative, expressedFAE1_CUT1_RppA CHS_like FabH BcsA KAS_III PGSC0003DMT400014188	0.972833	0.861395	1.17733	1.04114	1.74662	1.37863	1.4633	0.819225	0.675093	0.757047	0.749721	1.16804	0.797127	0.895412	0.941548	0.866019
CUST_28433_PI426222305	PGSC0003DMP400061037	PGSC0003DMG400038933	PGSC0003DMC400061037	PGSC0003DMT400089362	chr05	Gene of unknown function	35.2	not assigned.unknown	PGSC0003DMT400089362	0.911152	0.957643	0.952308	1.95758	0.952406	0.871897	0.975394	1.0529	0.575631	2.14343	1.21316	2.05759	1.67307	9.70542	7.01144	1.54024
CUST_4242_PI426222305	PGSC0003DMP400014219	PGSC0003DMG400008082	PGSC0003DMC400014219	PGSC0003DMT400020875	chr11	GATA-1 zinc finger protein	27.3.9	RNA.regulation of transcription.C2C2(Zn) GATA transcription factor family	weakly similar to ( 133) AT3G54810 | Symbols: BME3-ZF, BME3 | zinc finger (GATA type) family protein | chr3:20296957-20298236 FORWARDweakly similar to ( 126) loc_os02g56250 12002.m10648 protein GATA zinc finger family protein, expressed PGSC0003DMT400020875	0.894052	0.763454	0.944841	1.59433	0.906717	0.793655	0.934048	0.90922	1.02723	1.03199	1.19528	1.38588	1.06355	1.00196	1.01974	1.4235
CUST_12347_PI426222305	PGSC0003DMP400004969	PGSC0003DMG400002768	PGSC0003DMC400004969	PGSC0003DMT400007158	chr01	ATP-dependent Clp protease proteolytic subunit	29.5.5	protein.degradation.serine protease	moderately similar to ( 455) AT1G02560 | Symbols: CLPP5, NCLPP5, NCLPP1 | CLPP5 (NUCLEAR ENCODED CLP PROTEASE 5); serine-type endopeptidase | chr1:538000-539805 FORWARDweakly similar to ( 171) CLPP_CHLVU ATP-dependent Clp protease proteolytic subunit (EC 3.4.21.92) (Endopeptidase Clp) - Chlorella vulgaris (Green alga)moderately similar to ( 393) loc_os03g19510 12003.m07368 protein ATP-dependent C…	0.98078	0.669689	0.868379	1.03284	1.23682	1.10601	0.84117	0.541693	0.954825	1.105	0.495756	1.34538	1.4615	1.31827	1.11456	2.00122
CUST_14112_PI426222305	PGSC0003DMP400040574	PGSC0003DMG400023451	PGSC0003DMC400040574	PGSC0003DMT400060287	chr05	Cleft lip and palate transmembrane protein	35.2	not assigned.unknown	highly similar to ( 667) AT5G08500 | Symbols: | transmembrane CLPTM1 family protein | chr5:2748261-2751590 FORWARDhighly similar to ( 678) loc_os04g36050 12004.m08694 protein cleft lip and palate transmembrane 1 protein, putative, expressedCLPTM1 PGSC0003DMT400060287	0.577054	0.752177	0.891189	1.63009	0.751036	0.878597	1.23706	1.25287	0.840424	0.971494	1.27696	1.87283	1.05063	1.01877	0.972731	1.46172
CUST_19503_PI426222305	PGSC0003DMP400015922	PGSC0003DMG400009049	PGSC0003DMC400015922	PGSC0003DMT400023354	chr01	Conserved gene of unknown function	35.2	not assigned.unknown	moderately similar to ( 464) AT3G62370 | Symbols: | unknown protein | chr3:23080789-23083234 FORWARDmoderately similar to ( 453) loc_os03g19580 12003.m35183 protein expressed protein PGSC0003DMT400023354	0.717353	0.603449	0.934101	1.32202	0.865173	0.78436	1.09946	0.982731	1.09132	0.918895	1.03586	2.01496	0.985009	1.30804	1.19448	1.755
CUST_4291_PI426222305	PGSC0003DMP400005360	PGSC0003DMG400002983	PGSC0003DMC400005360	PGSC0003DMT400007721	chr11	Alr/erv	35.2	not assigned.unknown	moderately similar to ( 202) AT1G49880 | Symbols: | Erv1/Alr family protein | chr1:18464081-18465914 FORWARDweakly similar to ( 192) loc_os03g10850 12003.m06537 protein augmenter of liver regeneration, putative, expressedERV1 Evr1_Alr PGSC0003DMT400007721	0.509635	0.466196	0.928438	1.50643	0.70313	0.690723	1.24675	1.20591	1.03096	0.977908	1.3195	2.18614	0.825987	0.923967	1.13875	1.98111
CUST_24314_PI426222305	PGSC0003DMP400024512	PGSC0003DMG400013895	PGSC0003DMC400024512	PGSC0003DMT400036084	chr12	RabGAP/TBC domain-containing protein	30.5	signalling.G-proteins	highly similar to ( 670) AT3G07890 | Symbols: | RabGAP/TBC domain-containing protein | chr3:2516639-2518784 REVERSEhighly similar to ( 581) loc_os08g25010 12008.m06520 protein TBC1 domain family member 2, putative, expressedTBC COG5210 TBC PGSC0003DMT400036084	0.570168	0.704379	0.910245	1.26033	0.758924	0.955153	1.12978	1.15432	0.906609	1.02523	1.02652	1.53591	1.12306	1.52448	1.31711	1.30035
CUST_42859_PI426222305	PGSC0003DMP400036051	PGSC0003DMG400020729	PGSC0003DMC400036051	PGSC0003DMT400053430	chr06	TIR1	17.2.2	hormone metabolism.auxin.signal transduction	moderately similar to ( 422) AT3G62980 | Symbols: TIR1 | TIR1 (TRANSPORT INHIBITOR RESPONSE 1); auxin binding / protein binding / ubiquitin-protein ligase | chr3:23273479-23276181 REVERSEmoderately similar to ( 330) loc_os05g05800 12005.m05107 protein transport inhibitor response 1 protein, putative, expressed PGSC0003DMT400053430	0.888662	0.89043	0.885589	1.30188	0.878395	0.949938	1.00006	0.739555	1.16969	0.957978	1.39681	1.64237	1.58194	1.06317	1.11585	0.964057
CUST_34214_PI426222305	PGSC0003DMP400027893	PGSC0003DMG400015924	PGSC0003DMC400027893	PGSC0003DMT400041148	chr07	Pentatricopeptide repeat-containing protein	33.99	development.unspecified	highly similar to ( 735) AT3G59040 | Symbols: | pentatricopeptide (PPR) repeat-containing protein | chr3:21821495-21824233 REVERSEweakly similar to ( 151) RF1_ORYSA Rf1 protein, mitochondrial precursor (PPR protein) (Fertility restorer) (Restorer for CMS) - Oryza sativa (Rice)highly similar to ( 729) loc_os08g09270 12008.m05061 protein expressed protein PGSC0003DMT400041148	0.947146	0.862536	1.04269	0.926782	1.14743	0.928524	0.911712	1.02605	0.81466	0.845832	0.750182	1.06028	1.3233	1.32999	1.30693	1.28218
CUST_32514_PI426222305	PGSC0003DMP400030844	PGSC0003DMG401017656	PGSC0003DMC400030844	PGSC0003DMT400045514	chr09	Kinase	29.4.1.57	protein.postranslational modification.kinase.receptor like cytoplasmatic kinase VII	moderately similar to ( 236) AT5G48740 | Symbols: | leucine-rich repeat family protein / protein kinase family protein | chr5:19765324-19769314 REVERSEweakly similar to ( 125) NORK_MEDTR Nodulation receptor kinase precursor (EC 2.7.11.1) (Does not make infections protein 2) (Symbiosis receptor-like kinase) (MtSYMRK) - Medicago truncatula (Barrel medic)weakly similar to ( 125) loc_os12g37980 12012…	1.86035	1.28505	0.672736	0.458485	3.66482	2.81824	0.903496	0.492099	3.11493	1.78958	0.514568	0.455273	2.86665	0.538872	0.980387	0.193773
CUST_32009_PI426222305	PGSC0003DMP400055925	PGSC0003DMG400033140	PGSC0003DMC400055925	PGSC0003DMT400083248	chr06	DNA ligase	35.2	not assigned.unknown	moderately similar to ( 271) AT1G12790 | Symbols: | INVOLVED IN: biological_process unknown; LOCATED IN: cellular_component unknown; EXPRESSED IN: 23 plant structures; EXPRESSED DURING: 13 growth stages; CONTAINS InterPro DOMAIN/s: RuvA domain 2-like (InterPro:IPR010994); Has 10 Blast hits to 10 proteins in 3 species: Archae - 0; Bacteria - 0; Metazoa - 0; Fungi - 0; Plants - 10; Viruses - 0; Oth…	0.977514	1.19261	1.10423	2.08023	0.785678	0.900002	0.820206	1.39202	0.666152	0.871211	0.95543	1.50502	1.14088	1.57353	1.88738	1.62764
CUST_3615_PI426222305	PGSC0003DMP400027666	PGSC0003DMG400015774	PGSC0003DMC400027666	PGSC0003DMT400040793	chr02	Conserved gene of unknown function	35.2	not assigned.unknown	moderately similar to ( 446) AT2G15730 | Symbols: | unknown protein | chr2:6849797-6851881 FORWARDmoderately similar to ( 392) loc_os03g27760 12003.m08100 protein expressed protein PGSC0003DMT400040793	0.865461	1.25335	0.55513	1.05503	1.0426	1.42153	0.953766	1.82721	0.791843	0.765023	0.535501	1.295	1.67917	2.1829	1.27805	1.1717
CUST_11582_PI426222305	PGSC0003DMP400035268	PGSC0003DMG402020303	PGSC0003DMC400035268	PGSC0003DMT400052317	chr09	Conserved gene of unknown function	35.2	not assigned.unknown	moderately similar to ( 265) AT5G48340 | Symbols: | unknown protein | chr5:19590785-19592487 FORWARDmoderately similar to ( 223) loc_os01g67170 12001.m12820 protein expressed protein PGSC0003DMT400052317	0.683281	0.653696	0.789481	1.68002	0.761946	0.85514	1.03101	0.960854	1.29464	1.15674	1.15221	1.94255	1.28151	0.946751	1.15131	1.35876
CUST_17039_PI426222305	PGSC0003DMP400012665	PGSC0003DMG400007146	PGSC0003DMC400012665	PGSC0003DMT400018409	chr06	Shrunken seed protein (SSE1)	35.2	not assigned.unknown	weakly similar to ( 186) AT2G45690 | Symbols: SSE1, SSE, PEX16, ATPEX16 | SSE1 (SHRUNKEN SEED 1) | chr2:18823465-18825601 REVERSEweakly similar to ( 164) loc_os02g03070 12002.m100080 protein SSE1, putative, expressedPex16 PGSC0003DMT400018409	0.891674	0.518952	1.3052	1.11251	1.19494	1.01761	1.20658	0.472791	0.608705	1.02096	0.510742	0.910281	1.24306	1.10293	2.43394	1.53864
CUST_3426_PI426222305	PGSC0003DMP400063123	PGSC0003DMG400041019	PGSC0003DMC400063123	PGSC0003DMT400091448	chr10	Retrotransposon gag protein	35.2	not assigned.unknown	PGSC0003DMT400091448	0.933724	0.789459	0.849201	0.840646	0.885186	1.13417	1.05975	1.14147	0.951686	1.13131	1.3219	1.43666	0.688672	0.961919	0.757198	1.0566
CUST_19074_PI426222305	PGSC0003DMP400035471	PGSC0003DMG400020424	PGSC0003DMC400035471	PGSC0003DMT400052613	chr07	Class S F-box protein	29.5.11.4.3.2	protein.degradation.ubiquitin.E3.SCF.FBOX	weakly similar to ( 115) AT4G12560 | Symbols: | F-box family protein | chr4:7441815-7443157 FORWARD PGSC0003DMT400052613	0.656485	0.734974	0.66275	0.958606	0.842464	1.19675	1.10902	1.12836	0.865924	1.24308	1.13662	1.84467	1.25746	2.39907	2.35671	2.16141
CUST_3666_PI426222305	PGSC0003DMP400043301	PGSC0003DMG400024953	PGSC0003DMC400043301	PGSC0003DMT400064232	chr10	Heavy metal cation transport atpase	34.12	transport.metal	highly similar to ( 921) AT4G37270 | Symbols: HMA1, ATHMA1 | HMA1; ATPase/ cadmium-transporting ATPase/ calcium-transporting ATPase/ copper-exporting ATPase/ zinc transporting ATPase | chr4:17541987-17546352 REVERSEhighly similar to ( 883) loc_os06g47550 12006.m091770 protein cadmium/zinc-transporting ATPase HMA1, chloroplast precursor, putative, expressedZntA zntA PRK10671 MgtA E1-E2_ATPase KdpB…	1.00486	0.793076	0.859941	1.1693	1.05022	0.904624	0.885402	0.769538	2.3704	1.34453	1.11701	1.39289	1.50229	0.883999	1.15338	1.05059
CUST_24068_PI426222305	PGSC0003DMP400051808	PGSC0003DMG401029739	PGSC0003DMC400051808	PGSC0003DMT400076471	chr01	N-ethylmaleimide sensitive fusion protein	29.5.9	protein.degradation.AAA type	weakly similar to ( 166) AT4G04910 | Symbols: NSF | NSF (N-ethylmaleimide sensitive factor); ATP binding / binding / nucleoside-triphosphatase/ nucleotide binding | chr4:2489696-2495666 REVERSEweakly similar to ( 132) loc_os05g44310 12005.m08557 protein vesicle-fusing ATPase, putative, expressed PGSC0003DMT400076471	2.60535	2.02898	1.05031	0.578843	1.13077	0.95285	0.596268	0.778854	1.45941	1.56095	0.779067	0.500037	1.24918	1.20051	0.832957	0.487359
CUST_10632_PI426222305	PGSC0003DMP400021811	PGSC0003DMG400012326	PGSC0003DMC400021811	PGSC0003DMT400032107	chr08	Conserved gene of unknown function	29.3.1	protein.targeting.nucleus	weakly similar to ( 152) AT5G41470 | Symbols: | FUNCTIONS IN: molecular_function unknown; INVOLVED IN: biological_process unknown; EXPRESSED IN: cultured cell; BEST Arabidopsis thaliana protein match is: nuclear transport factor 2 (NTF2) family protein (TAIR:AT1G71480.1); Has 52 Blast hits to 52 proteins in 18 species: Archae - 0; Bacteria - 13; Metazoa - 0; Fungi - 0; Plants - 35; Viruses - 0; O…	3.23176	1.39276	0.902582	0.309988	6.47774	3.10101	1.37801	0.339255	5.04273	1.42152	0.684547	0.3657	2.73866	0.633282	1.3363	0.170256
CUST_19040_PI426222305	PGSC0003DMP400030235	PGSC0003DMG400017302	PGSC0003DMC400030235	PGSC0003DMT400044573	chr07	DNA binding protein	27.3.67	RNA.regulation of transcription.putative transcription regulator	moderately similar to ( 218) AT2G42940 | Symbols: | DNA-binding family protein | chr2:17862497-17863270 REVERSEweakly similar to ( 187) loc_os02g25020 12002.m07649 protein DNA binding protein, putative, expressedDUF296 PGSC0003DMT400044573	1.04904	1.06196	1.04304	1.46318	0.817991	1.19561	0.884331	1.02916	0.612007	1.16175	0.893156	1.77091	2.63635	3.01534	3.85759	0.902756
CUST_36192_PI426222305	PGSC0003DMP400004214	PGSC0003DMG400002362	PGSC0003DMC400004214	PGSC0003DMT400006082	chr05	GYF domain-containing protein	35.2	not assigned.unknown	weakly similar to ( 187) AT1G27430 | Symbols: | GYF domain-containing protein | chr1:9521045-9526928 REVERSEweakly similar to ( 140) loc_os01g69990 12001.m13048 protein GYF domain containing protein, expressed PGSC0003DMT400006082	0.552979	0.590339	0.675456	1.47713	0.859516	0.935478	1.09163	1.07436	1.32937	0.993549	1.14904	1.80147	0.962622	0.928649	1.12352	1.58725
CUST_21001_PI426222305	PGSC0003DMP400027727	PGSC0003DMG400015805	PGSC0003DMC400027727	PGSC0003DMT400040873	chr04	Late embryo abundance protein	35.2	not assigned.unknown	PGSC0003DMT400040873	0.473087	0.765145	0.955161	1.08933	0.861948	0.831622	0.993631	1.0086	0.813166	1.14503	1.44185	1.25135	1.28125	2.29258	2.03318	1.70284
CUST_47969_PI426222305	PGSC0003DMP400044342	PGSC0003DMG400025579	PGSC0003DMC400044342	PGSC0003DMT400065726	chr06	Conserved gene of unknown function	26.2	misc.UDP glucosyl and glucoronyl transferases	highly similar to ( 712) AT5G61840 | Symbols: GUT1 | GUT1; catalytic/ glucuronoxylan glucuronosyltransferase | chr5:24839365-24841703 REVERSEhighly similar to ( 704) loc_os01g70200 12001.m13068 protein secondary cell wall-related glycosyltransferase family 47, putative, expressedExostosin PGSC0003DMT400065726	0.829419	0.709531	0.872793	0.983115	1.1298	1.19535	0.99432	0.668685	1.35204	1.19434	0.799607	1.13993	1.65721	1.25077	1.198	1.09289
CUST_33921_PI426222305	PGSC0003DMP400008640	PGSC0003DMG401004867	PGSC0003DMC400008640	PGSC0003DMT400012436	chr06	Ubiquitin conjugating enzyme 2	29.5.11	protein.degradation.ubiquitin	moderately similar to ( 317) AT1G17280 | Symbols: UBC34 | UBC34 (ubiquitin-conjugating enzyme 34); ubiquitin-protein ligase | chr1:5917146-5919162 REVERSEmoderately similar to ( 257) loc_os06g09330 12006.m32002 protein ubiquitin-conjugating enzyme E2 J2, putative, expressedUBCc UQ_con COG5078 UBCc PGSC0003DMT400012436	0.764517	0.835465	0.797262	1.04368	1.20879	1.26478	1.27176	0.94468	1.40188	1.08358	0.678046	0.893611	1.60879	1.17756	1.07063	1.10065
CUST_39761_PI426222305	PGSC0003DMP400035793	PGSC0003DMG400020595	PGSC0003DMC400035793	PGSC0003DMT400053084	chr09	Caryophyllene/alpha-humulene synthase	16.1.5	secondary metabolism.isoprenoids.terpenoids	moderately similar to ( 244) AT5G23960 | Symbols: ATTPS21, TPS21 | TPS21 (TERPENE SYNTHASE 21); (-)-E-beta-caryophyllene synthase/ alpha-humulene synthase | chr5:8092969-8095128 FORWARDmoderately similar to ( 348) DCS1_GOSHI (+)-delta-cadinene synthase (EC 4.2.3.13) (D-cadinene synthase) - Gossypium hirsutum (Upland cotton)moderately similar to ( 202) loc_os03g22634 12003.m07664 protein terpene s…	1.25751	1.85348	0.85887	0.857735	0.76039	1.03252	0.479543	1.03342	0.597009	1.27649	0.713948	0.708311	1.03032	1.60857	1.29168	1.55989
CUST_45132_PI426222305	PGSC0003DMP400004233	PGSC0003DMG400002373	PGSC0003DMC400004233	PGSC0003DMT400006111	chr09	Gene of unknown function	35.2	not assigned.unknown	PGSC0003DMT400006111	1.75725	1.28781	0.791691	0.23462	1.75858	1.99145	0.919332	0.310651	1.80121	1.92585	0.632321	0.15962	1.86675	1.29002	0.737658	0.0818622
CUST_1191_PI426222305	PGSC0003DMP400022393	PGSC0003DMG400012639	PGSC0003DMC400022393	PGSC0003DMT400032909	chr02	Small GTP-binding protein	30.5	signalling.G-proteins	weakly similar to ( 164) AT4G35860 | Symbols: ATRABB1B, ATGB2, ATRAB2C | ATGB2 (GTP-BINDING 2); GTP binding | chr4:16987118-16988587 REVERSEweakly similar to ( 133) YPTC4_CHLRE GTP-binding protein YPTC4 - Chlamydomonas reinhardtiiweakly similar to ( 129) loc_os02g37420 12002.m08830 protein ras-related protein Rab-2-A, putative, expressedRab2 RAB Ras PGSC0003DMT400032909	0.850569	0.915224	0.744448	1.25058	1.04712	0.985785	0.834023	0.770424	1.56259	1.12349	1.12413	1.51116	1.22298	0.895536	0.913741	1.31124
CUST_43929_PI426222305	PGSC0003DMP400029912	PGSC0003DMG400017119	PGSC0003DMC400029912	PGSC0003DMT400044114	chr10	Flavonoid glucoyltransferase UGT73E2	26.2	misc.UDP glucosyl and glucoronyl transferases	highly similar to ( 508) AT2G36780 | Symbols: | UDP-glucoronosyl/UDP-glucosyl transferase family protein | chr2:15417618-15419108 REVERSEweakly similar to ( 174) ZOX_PHAVU Zeatin O-xylosyltransferase (EC 2.4.2.40) (Zeatin O-beta-D-xylosyltransferase) - Phaseolus vulgaris (Kidney bean) (French bean)moderately similar to ( 378) loc_os01g08110 12001.m07436 protein flavonol-3-O-glycoside-7-O-glucosyl…	0.392737	0.204052	1.97199	1.98463	0.481447	0.488551	1.15641	0.899391	0.202926	0.514749	3.933	2.68258	0.847815	1.53704	1.42478	1.59446
CUST_23218_PI426222305	PGSC0003DMP400054720	PGSC0003DMG400031424	PGSC0003DMC400054720	PGSC0003DMT400080691	chr03	Metal ion binding protein	35.2	not assigned.unknown	PGSC0003DMT400080691	0.751487	1.34237	1.01832	1.30004	0.584218	0.735239	0.961845	0.909849	0.64766	0.824531	1.16718	0.803792	1.11001	1.27843	1.09575	1.09139
CUST_4721_PI426222305	PGSC0003DMP400007399	PGSC0003DMG400004139	PGSC0003DMC400007399	PGSC0003DMT400010600	chr04	C2 domain-containing protein	20.2.2	stress.abiotic.cold	weakly similar to ( 136) AT1G04540 | Symbols: | C2 domain-containing protein | chr1:1237256-1239061 FORWARD PGSC0003DMT400010600	0.786836	0.956146	0.749092	1.29074	0.998555	1.10879	0.991005	1.70712	0.468008	1.49854	0.762397	2.70601	1.72485	6.43931	5.97804	1.1971
CUST_7182_PI426222305	PGSC0003DMP400058506	PGSC0003DMG400036402	PGSC0003DMC400058506	PGSC0003DMT400086831	chr04	Gene of unknown function	35.2	not assigned.unknown	PGSC0003DMT400086831	0.772262	0.812995	0.809403	1.35918	0.684157	1.36426	1.20026	1.18824	1.48979	2.30472	3.26491	3.95586	1.48233	3.79544	5.15036	0.846494
CUST_25822_PI426222305	PGSC0003DMP400034777	PGSC0003DMG400020060	PGSC0003DMC400034777	PGSC0003DMT400051659	chr06	Interferon-induced guanylate-binding protein	30.5	signalling.G-proteins	highly similar to ( 528) AT2G38840 | Symbols: | guanylate-binding family protein | chr2:16227329-16232115 FORWARDmoderately similar to ( 479) loc_os03g58240 12003.m10735 protein ATP binding protein, putative, expressed PGSC0003DMT400051659	0.867324	1.0717	0.938172	0.951072	0.99531	1.06905	0.63441	0.566307	1.51887	0.863688	0.711473	1.03786	1.32259	1.39939	1.65632	1.41509
CUST_1087_PI426222305	PGSC0003DMP400022392	PGSC0003DMG400012639	PGSC0003DMC400022392	PGSC0003DMT400032908	chr02	GTP-binding 2	30.5	signalling.G-proteins	moderately similar to ( 396) AT4G35860 | Symbols: ATRABB1B, ATGB2, ATRAB2C | ATGB2 (GTP-BINDING 2); GTP binding | chr4:16987118-16988587 REVERSEmoderately similar to ( 358) YPTC4_CHLRE GTP-binding protein YPTC4 - Chlamydomonas reinhardtiimoderately similar to ( 352) loc_os02g37420 12002.m08830 protein ras-related protein Rab-2-A, putative, expressedRab2 RAB Rab14 Rab Ras Rab11_like Rab4 Rab8_Rab1…	0.95494	0.92073	0.778923	1.19883	1.10359	1.02873	0.792636	0.793697	1.59023	1.22577	1.09809	1.54446	1.28721	1.02734	0.946034	1.32347
CUST_26479_PI426222305	PGSC0003DMP400025181	PGSC0003DMG400014292	PGSC0003DMC400025181	PGSC0003DMT400037081	chr03	ATP binding protein	29.3.4.99	protein.targeting.secretory pathway.unspecified	moderately similar to ( 330) AT5G52280 | Symbols: | protein transport protein-related | chr5:21226959-21230109 FORWARDmoderately similar to ( 230) loc_os10g36060 12010.m06420 protein chorion family 2 protein, expressed PGSC0003DMT400037081	1.1174	0.921839	0.763441	5.18238	0.686133	0.956116	1.88276	2.47644	0.744995	0.990292	0.797657	3.07847	1.24475	2.39855	2.06581	15.7691
CUST_46013_PI426222305	PGSC0003DMP400025939	PGSC0003DMG400014720	PGSC0003DMC400025939	PGSC0003DMT400038172	chr06	Hcr2-p5	35.2	not assigned.unknown	PGSC0003DMT400038172	2.32902	1.31687	1.44049	1.39672	0.91363	0.633518	0.333836	0.288062	2.27553	0.993491	1.01871	2.22438	0.72776	2.60304	1.98867	0.269297
CUST_30314_PI426222305	PGSC0003DMP400047272	PGSC0003DMG400027196	PGSC0003DMC400047272	PGSC0003DMT400069947	chr05	Protein phosphatase 2C	29.4	protein.postranslational modification	moderately similar to ( 393) AT3G11410 | Symbols: ATPP2CA, AHG3, PP2CA | PP2CA (ARABIDOPSIS THALIANA PROTEIN PHOSPHATASE 2CA); protein binding / protein serine/threonine phosphatase | chr3:3584181-3585649 REVERSEmoderately similar to ( 307) loc_os01g62760 12001.m12397 protein protein phosphatase 2C, putative, expressedPP2Cc PP2Cc PP2C PTC1 PGSC0003DMT400069947	0.419298	0.720266	0.890197	3.16596	0.689494	0.878116	1.24286	1.83005	0.584921	0.740999	1.26395	2.5289	1.07144	1.20967	1.23449	3.8962
CUST_39284_PI426222305	PGSC0003DMP400008904	PGSC0003DMG400004995	PGSC0003DMC400008904	PGSC0003DMT400012823	chr12	Conserved gene of unknown function	35.2	not assigned.unknown	moderately similar to ( 214) AT1G64430 | Symbols: | FUNCTIONS IN: molecular_function unknown; INVOLVED IN: biological_process unknown; EXPRESSED IN: carpel; EXPRESSED DURING: 4 anthesis; CONTAINS InterPro DOMAIN/s: Pentatricopeptide repeat (InterPro:IPR002885); Has 22 Blast hits to 22 proteins in 8 species: Archae - 0; Bacteria - 0; Metazoa - 1; Fungi - 0; Plants - 20; Viruses - 0; Other Eukaryot…	1.92888	1.26241	1.7461	0.829461	0.5964	0.630517	0.494923	0.736445	0.512563	1.28866	1.96756	1.25889	0.748073	1.43	1.23451	0.714362
CUST_47826_PI426222305	PGSC0003DMP400046171	PGSC0003DMG400026569	PGSC0003DMC400046171	PGSC0003DMT400068333	chr02	Conserved gene of unknown function	35.2	not assigned.unknown	weakly similar to ( 125) AT5G08060 | Symbols: | unknown protein | chr5:2580588-2580983 FORWARDweakly similar to ( 115) loc_os01g55770 12001.m11734 protein expressed protein PGSC0003DMT400068333	0.0808641	0.0840747	1.14621	5.0871	0.145687	0.342641	3.77814	8.0239	0.0843301	0.329747	6.37032	11.1776	0.112293	0.357278	0.910805	5.87581
CUST_5874_PI426222305	PGSC0003DMP400015611	PGSC0003DMG402008883	PGSC0003DMC400015611	PGSC0003DMT400022920	chr09	DNA binding protein	35.2	not assigned.unknown	PGSC0003DMT400022920	0.151594	0.254938	1.36112	5.20642	0.325072	0.482618	1.85104	4.58585	0.517362	0.62637	2.78131	4.40484	0.488292	0.919833	1.6142	6.78946
CUST_40187_PI426222305	PGSC0003DMP400003780	PGSC0003DMG400002108	PGSC0003DMC400003780	PGSC0003DMT400005398	chr06	Glycine-rich protein TomR2	35.2	not assigned.unknown	PGSC0003DMT400005398	4.18117	1.76387	0.954191	0.271445	2.32623	1.19232	0.38052	0.343765	6.83808	2.55514	0.619687	0.0829332	3.09102	0.976751	0.94858	0.0539829
CUST_23443_PI426222305	PGSC0003DMP400024251	PGSC0003DMG400013717	PGSC0003DMC400024251	PGSC0003DMT400035659	chr08	F-box family protein	35.2	not assigned.unknown	PGSC0003DMT400035659	0.378616	0.372574	0.840158	1.93781	0.54245	0.843256	1.17475	1.0974	0.767987	0.52746	1.79258	2.24007	1.01932	1.07704	1.32935	3.62003
CUST_12343_PI426222305	PGSC0003DMP400042920	PGSC0003DMG400024768	PGSC0003DMC400042920	PGSC0003DMT400063731	chr01	Ubiquitin-protein ligase	29.5.11.4.3.2	protein.degradation.ubiquitin.E3.SCF.FBOX	moderately similar to ( 308) AT5G27920 | Symbols: | F-box family protein | chr5:9942063-9944507 REVERSEmoderately similar to ( 284) loc_os12g36670 12012.m07452 protein ubiquitin-protein ligase, putative, expressed PGSC0003DMT400063731	1.03916	0.886198	0.611019	1.27686	1.03905	1.27275	1.06965	1.14665	1.89458	1.2311	0.651085	1.37554	0.948343	0.661079	0.522732	1.46268
CUST_19494_PI426222305	PGSC0003DMP400015862	PGSC0003DMG400009020	PGSC0003DMC400015862	PGSC0003DMT400023286	chr01	Nitrogen fixation protein nifU	29.8	protein.assembly and cofactor ligation	moderately similar to ( 212) AT4G01940 | Symbols: NFU1, AtCNFU1 | NFU1; structural molecule | chr4:842265-843388 REVERSEweakly similar to ( 200) loc_os03g20010 12003.m07414 protein NFU3, putative, expressedNifU PGSC0003DMT400023286	1.14222	1.0873	0.892022	0.905078	1.23838	1.16454	0.825676	0.450495	1.74717	1.3379	0.77176	0.96045	2.24404	1.46881	1.07997	0.7366
CUST_19557_PI426222305	PGSC0003DMP400015860	PGSC0003DMG400009019	PGSC0003DMC400015860	PGSC0003DMT400023284	chr01	ATP-dependent RNA helicase	27.1.2	RNA.processing.RNA helicase	nearly identical (1273) AT3G62310 | Symbols: | RNA helicase, putative | chr3:23057516-23060561 REVERSEnearly identical (1225) loc_os03g19960 12003.m07409 protein pre-mRNA-splicing factor ATP-dependent RNA helicase, putative, expressedHrpA PRK11131 PRK11664 DEXHc HA2 DUF1605 DEXDc DEXDc PGSC0003DMT400023284	0.590611	0.910034	0.573774	1.20505	0.799574	1.13459	0.895106	0.676288	1.34702	1.17399	0.743666	1.40346	2.08456	1.102	1.00355	1.3005
CUST_24597_PI426222305	PGSC0003DMP400036654	PGSC0003DMG400021143	PGSC0003DMC400036654	PGSC0003DMT400054479	chr07	Conserved gene of unknown function	29.5.11.4.2	protein.degradation.ubiquitin.E3.RING	highly similar to ( 515) AT2G38970 | Symbols: | zinc finger (C3HC4-type RING finger) family protein | chr2:16274135-16276651 FORWARDmoderately similar to ( 496) loc_os04g42980 12004.m09263 protein protein binding protein, putative, expressedvWA_C3HC4_type vWA_subgroup vWA_interalpha_trypsin_inhibitor VWA vWFA VWA PGSC0003DMT400054479	1.1431	0.982158	0.614213	0.813102	1.13101	1.02905	0.638806	0.66969	2.02933	1.3436	0.750204	0.891149	1.40724	0.943612	0.775905	0.918012
CUST_13359_PI426222305	PGSC0003DMP400061347	PGSC0003DMG400039243	PGSC0003DMC400061347	PGSC0003DMT400089672	chr02	Gene of unknown function	35.2	not assigned.unknown	PGSC0003DMT400089672	0.983255	1.02229	1.16295	0.916063	0.864184	0.940894	0.946468	1.09303	0.604088	1.02929	1.00812	1.2654	1.19286	3.67561	3.15594	1.11964
CUST_14594_PI426222305	PGSC0003DMP400044895	PGSC0003DMG400025882	PGSC0003DMC400044895	PGSC0003DMT400066583	chr01	Caffeoyl-CoA O-methyltransferase	35.2	not assigned.unknown	PGSC0003DMT400066583	1.37324	0.857812	0.802891	0.783198	1.76289	1.89331	1.29748	0.798503	2.27532	1.26851	1.19474	0.677794	1.28317	0.971638	0.723886	0.427425
CUST_41354_PI426222305	PGSC0003DMP400053927	PGSC0003DMG400030963	PGSC0003DMC400053927	PGSC0003DMT400079520	chr01	Transducin family protein	35.2	not assigned.unknown	moderately similar to ( 265) AT2G16405 | Symbols: | transducin family protein / WD-40 repeat family protein | chr2:7105915-7108787 REVERSEweakly similar to ( 169) loc_os01g56860 12001.m11843 protein WD-repeat protein 13, putative, expressed PGSC0003DMT400079520	1.23273	1.52324	0.677731	1.20727	0.905349	0.934842	0.717115	0.637232	0.985672	1.56103	0.613611	2.36832	2.07823	2.4427	3.50726	1.95539
CUST_1017_PI426222305	PGSC0003DMP400035061	PGSC0003DMG400020197	PGSC0003DMC400035061	PGSC0003DMT400052035	chr02	Histone H2A.Z-specific chaperone CHZ1	35.2	not assigned.unknown	PGSC0003DMT400052035	0.886927	0.979579	0.944674	1.28963	0.790899	1.4713	0.983465	1.70526	0.606099	0.99102	0.876305	1.31875	1.10822	2.18868	2.55076	1.7572
CUST_9540_PI426222305	PGSC0003DMP400004671	PGSC0003DMG400002612	PGSC0003DMC400004671	PGSC0003DMT400006725	chr03	Malic enzyme	8.2.10	TCA / org. transformation.other organic acid transformaitons.malic	moderately similar to ( 352) AT5G25880 | Symbols: ATNADP-ME3 | ATNADP-ME3 (NADP-malic enzyme 3); malate dehydrogenase (oxaloacetate-decarboxylating) (NADP+)/ malic enzyme/ oxidoreductase, acting on NADH or NADPH, NAD or NADP as acceptor | chr5:9024549-9028260 FORWARDmoderately similar to ( 384) MAOC_FLAPR NADP-dependent malic enzyme, chloroplast precursor (EC 1.1.1.40) (NADP-ME) - Flaveria pringl…	0.992509	0.922259	1.94307	1.46359	1.15869	1.03476	1.4565	0.829603	1.18041	0.883938	0.661428	0.760454	1.08602	0.713178	1.13848	0.849587
CUST_14925_PI426222305	PGSC0003DMP400038672	PGSC0003DMG403022314	PGSC0003DMC400038672	PGSC0003DMT400057471	chr07	Isoform 2 of Probable beta-1,3-galactosyltransferase 2	29.7	protein.glycosylation	highly similar to ( 660) AT1G05170 | Symbols: | galactosyltransferase family protein | chr1:1491460-1493931 REVERSEhighly similar to ( 617) loc_os03g38050 12003.m08906 protein beta-1,3-galactosyltransferase sqv-2, putative, expressedGalactosyl_T PGSC0003DMT400057471	1.13908	0.784301	0.724776	0.932326	1.33087	1.15003	0.863435	0.617764	2.03529	1.51928	0.81004	1.14128	1.75935	1.04997	1.08674	0.89372
CUST_37044_PI426222305	PGSC0003DMP400041713	PGSC0003DMG400024112	PGSC0003DMC400041713	PGSC0003DMT400061957	chr04	Gene of unknown function	35.2	not assigned.unknown	PGSC0003DMT400061957	0.787674	0.695469	1.32777	1.99957	0.698935	0.775192	1.21013	1.70425	0.681787	1.00047	1.233	1.47585	0.747483	1.23982	1.27255	3.6136
CUST_31826_PI426222305	PGSC0003DMP400035813	PGSC0003DMG400020605	PGSC0003DMC400035813	PGSC0003DMT400053118	chr03	MLO1	20.1.3.1	stress.biotic.signalling.MLO-like	weakly similar to ( 105) AT1G61560 | Symbols: MLO6, ATMLO6 | MLO6 (MILDEW RESISTANCE LOCUS O 6); calmodulin binding | chr1:22708875-22712032 REVERSEMlo PGSC0003DMT400053118	0.875537	0.910298	0.915084	2.63018	0.76951	0.912683	1.40763	1.55892	0.537908	0.836246	2.97532	2.56687	0.801916	1.53034	1.58214	11.609
CUST_38903_PI426222305	PGSC0003DMP400025741	PGSC0003DMG400014610	PGSC0003DMC400025741	PGSC0003DMT400037877	chr03	ERF transcription factor 5	17.5.2	hormone metabolism.ethylene.signal transduction	weakly similar to ( 122) AT3G23240 | Symbols: ERF1, ATERF1 | ERF1 (ETHYLENE RESPONSE FACTOR 1); DNA binding / transcription activator/ transcription factor | chr3:8295705-8296361 FORWARDvery weakly similar to (90.9) ERF2_NICSY Ethylene-responsive transcription factor 2 (Ethylene-responsive element-binding factor 2) (EREBP-2) (NsERF2) - Nicotiana sylvestris (Wood tobacco)weakly similar to ( 117) l…	3.98249	2.87814	0.944539	1.52448	0.860531	0.826717	0.917245	0.928988	1.43422	1.1435	1.17921	1.4345	2.17794	2.28565	4.00706	0.818426
CUST_51357_PI426222305	PGSC0003DMP400027989	PGSC0003DMG400015977	PGSC0003DMC400027989	PGSC0003DMT400041282	chr03	CBL-interacting protein kinase 07	29.4	protein.postranslational modification	moderately similar to ( 342) AT5G45820 | Symbols: CIPK20, SnRK3.6, PKS18 | CIPK20 (CBL-INTERACTING PROTEIN KINASE 20); kinase/ protein serine/threonine kinase | chr5:18587081-18588400 REVERSEmoderately similar to ( 275) CIPK1_ORYSA CIPK-like protein 1 (EC 2.7.11.1) (OsCK1) - Oryza sativa (Rice)moderately similar to ( 358) loc_os01g10890 12001.m07709 protein CBL-interacting serine/threonine-protei…	0.686127	0.718139	1.11045	1.56699	0.744181	0.784457	1.25381	1.82872	0.460167	0.519949	1.34697	1.56841	0.925744	1.22097	1.08554	1.35005
CUST_51907_PI426222305	PGSC0003DMP400009816	PGSC0003DMG400005572	PGSC0003DMC400009816	PGSC0003DMT400014213	chr01	ATP binding protein	31.1	cell.organisation	moderately similar to ( 254) AT2G21300 | Symbols: | kinesin motor family protein | chr2:9114396-9118292 REVERSEmoderately similar to ( 243) loc_os04g45580 12004.m09511 protein kinesin heavy chain, putative, expressed PGSC0003DMT400014213	0.981101	0.739105	0.667246	0.993467	1.48934	1.32187	0.856154	0.871337	1.38868	1.08859	0.71271	0.826205	1.35825	0.950077	0.955991	1.36371
CUST_16408_PI426222305	PGSC0003DMP400064733	PGSC0003DMG400042629	PGSC0003DMC400064733	PGSC0003DMT400093058	chr04	Serine-threonine protein kinase, plant-type	30.2.11	signalling.receptor kinases.leucine rich repeat XI	moderately similar to ( 233) AT3G47570 | Symbols: | leucine-rich repeat transmembrane protein kinase, putative | chr3:17527611-17530748 FORWARDweakly similar to ( 150) PSKR_DAUCA Phytosulfokine receptor precursor (EC 2.7.11.1) (Phytosulfokine LRR receptor kinase) - Daucus carota (Carrot)moderately similar to ( 308) loc_os01g49920 12001.m11177 protein receptor kinase-like protein, putative, expres…	0.942247	0.839444	0.954433	1.30021	0.68438	0.782169	1.07884	0.872922	1.18119	0.842812	1.40301	1.58674	0.956618	0.817276	0.935381	1.33517
CUST_23282_PI426222305	PGSC0003DMP400049970	PGSC0003DMG402028683	PGSC0003DMC400049970	PGSC0003DMT400073827	chr11	Pentatricopeptide repeat-containing protein	17.8.1	hormone metabolism.salicylic acid.synthesis-degradation	highly similar to ( 715) AT4G19440 | Symbols: | pentatricopeptide (PPR) repeat-containing protein | chr4:10602006-10604483 REVERSEmoderately similar to ( 303) RF1_ORYSA Rf1 protein, mitochondrial precursor (PPR protein) (Fertility restorer) (Restorer for CMS) - Oryza sativa (Rice)moderately similar to ( 478) loc_os08g19310 12008.m06001 protein conserved hypothetical protein PGSC0003DMT400073827	0.498338	0.46772	0.844622	2.05175	0.881112	0.54974	1.44955	0.696445	1.21148	1.3602	0.915579	2.28246	1.21141	1.44128	1.2877	2.43442
CUST_22374_PI426222305	PGSC0003DMP400026620	PGSC0003DMG400015171	PGSC0003DMC400026620	PGSC0003DMT400039237	chr03	ATP binding protein	30.2.17	signalling.receptor kinases.DUF 26	highly similar to ( 506) AT4G23180 | Symbols: CRK10, RLK4 | CRK10 (CYSTEINE-RICH RLK10); ATP binding / kinase/ protein kinase/ protein serine/threonine kinase/ protein tyrosine kinase | chr4:12138171-12140780 FORWARDmoderately similar to ( 204) PSKR_DAUCA Phytosulfokine receptor precursor (EC 2.7.11.1) (Phytosulfokine LRR receptor kinase) - Daucus carota (Carrot)moderately similar to ( 482) loc_o…	1.68511	1.18749	0.967799	0.775358	2.41579	2.19869	1.92134	0.522883	2.08576	0.804368	0.617773	0.382921	1.25809	1.00379	0.991955	0.382622
CUST_32241_PI426222305	PGSC0003DMP400008748	PGSC0003DMG400004921	PGSC0003DMC400008748	PGSC0003DMT400012589	chr04	ANT	27.3.3	RNA.regulation of transcription.AP2/EREBP, APETALA2/Ethylene-responsive element binding protein family	very weakly similar to (89.0) AT4G37750 | Symbols: ANT, DRG, CKC, CKC1 | ANT (AINTEGUMENTA); DNA binding / transcription factor | chr4:17739782-17742189 FORWARDweakly similar to ( 117) loc_os03g12950 12003.m06742 protein protein AINTEGUMENTA, putative, expressed PGSC0003DMT400012589	1.19905	1.23092	0.567652	0.332462	2.42394	2.18189	0.828424	0.568108	1.99332	1.67708	0.440737	0.279773	2.61838	1.24522	1.56255	0.369942
CUST_11479_PI426222305	PGSC0003DMP400035872	PGSC0003DMG400020645	PGSC0003DMC400035872	PGSC0003DMT400053190	chr03	Conserved gene of unknown function	35.2	not assigned.unknown	very weakly similar to (98.6) AT5G58250 | Symbols: | unknown protein | chr5:23559558-23560372 FORWARDvery weakly similar to ( 100) loc_os03g21370 12003.m07543 protein expressed protein PGSC0003DMT400053190	1.04159	0.642126	0.837484	0.688055	1.90801	1.38657	1.00703	0.504085	1.20961	1.23084	0.658215	0.933239	1.63652	1.18515	1.33158	0.943081
CUST_21638_PI426222305	PGSC0003DMP400034448	PGSC0003DMG400019834	PGSC0003DMC400034448	PGSC0003DMT400051079	chr02	Uracil-DNA glycosylase	28.1	DNA.synthesis/chromatin structure	moderately similar to ( 256) AT3G18630 | Symbols: | uracil DNA glycosylase family protein | chr3:6411325-6413002 REVERSEmoderately similar to ( 261) loc_os04g57730 12004.m10658 protein uracil-DNA glycosylase, putative, expressedPRK05254 Ung UDG PGSC0003DMT400051079	1.02803	0.477669	0.680468	0.797909	0.701734	0.833636	1.39858	1.35617	0.579139	0.687238	0.71697	0.927085	0.82358	1.87344	1.95309	1.50756
CUST_17766_PI426222305	PGSC0003DMP400045177	PGSC0003DMG400026042	PGSC0003DMC400045177	PGSC0003DMT400066991	chr01	Conserved gene of unknown function	31.1	cell.organisation	moderately similar to ( 208) AT4G01710 | Symbols: CRK, ARPC5 | CRK (CROOKED); actin binding | chr4:735776-736450 FORWARDweakly similar to ( 196) loc_os11g35360 12011.m28830 protein actin polymerization factor, putative, expressedP16-Arc PGSC0003DMT400066991	0.64914	0.846821	0.971303	0.467561	0.74661	0.742803	0.698282	0.698208	1.30218	1.23305	1.0019	1.13004	0.977033	2.13667	1.70275	1.0388
CUST_40331_PI426222305	PGSC0003DMP400040152	PGSC0003DMG400023195	PGSC0003DMC400040152	PGSC0003DMT400059672	chr12	DEAD-box ATP-dependent RNA helicase 39	28.1	DNA.synthesis/chromatin structure	moderately similar to ( 270) AT4G09730 | Symbols: | DEAD/DEAH box helicase, putative | chr4:6136333-6139510 FORWARDmoderately similar to ( 264) loc_os01g08930 12001.m07518 protein ATP-dependent RNA helicase rhlE, putative, expressedHELICc SrmB PRK11192 PRK11776 PRK01297 Helicase_C HELICc PGSC0003DMT400059672	1.00163	0.994503	0.959315	0.85367	1.17666	1.0686	0.977632	0.765022	1.05268	1.08092	0.824559	0.635303	1.48545	1.28108	1.0217	1.03894
CUST_28098_PI426222305	PGSC0003DMP400003191	PGSC0003DMG402001782	PGSC0003DMC400003191	PGSC0003DMT400004477	chr01	Pentatricopeptide repeat-containing protein	27.3.67	RNA.regulation of transcription.putative transcription regulator	moderately similar to ( 442) AT5G27460 | Symbols: | pentatricopeptide (PPR) repeat-containing protein | chr5:9693262-9694815 REVERSEmoderately similar to ( 411) loc_os02g55310 12002.m10557 protein expressed protein PGSC0003DMT400004477	0.705651	0.673288	0.945868	1.29218	0.598717	0.888164	0.83332	1.17937	0.739057	1.01959	1.25366	1.57155	1.02177	1.21514	1.15955	1.63674
CUST_786_PI426222305	PGSC0003DMP400002397	PGSC0003DMG400001338	PGSC0003DMC400002397	PGSC0003DMT400003381	chr02	Nam 14	33.99	development.unspecified	moderately similar to ( 245) AT5G61430 | Symbols: ANAC100, ATNAC5 | ANAC100 (ARABIDOPSIS NAC DOMAIN CONTAINING PROTEIN 100); transcription factor | chr5:24701328-24702553 REVERSEweakly similar to ( 137) NAC77_ORYSA NAC domain-containing protein 77 (ONAC077) (ONAC300) - Oryza sativa (Rice)weakly similar to ( 199) loc_os04g38720 12004.m08861 protein NAC domain protein NAC5, putative, expressedNAM P…	0.649439	1.02666	0.79385	1.56404	0.660986	0.565277	1.05652	1.47212	0.423498	0.712005	1.17973	1.96854	0.807626	2.37217	2.02346	2.25767
CUST_34170_PI426222305	PGSC0003DMP400020839	PGSC0003DMG400011754	PGSC0003DMC400020839	PGSC0003DMT400030682	chr07	Gamma aminobutyrate transaminase isoform1	19.3	tetrapyrrole synthesis.GSA	highly similar to ( 683) AT3G22200 | Symbols: POP2, GABA-T, HER1 | POP2 (POLLEN-PISTIL INCOMPATIBILITY 2); 4-aminobutyrate transaminase/ 4-aminobutyrate:pyruvate transaminase | chr3:7835286-7838863 FORWARDhighly similar to ( 698) loc_os04g52450 12004.m101652 protein aminotransferase y4uB, putative, expressedPRK06105 BioA PRK07482 PRK07480 PRK07036 PRK06541 PRK07481 PRK12403 PRK05965 PRK09221 Amin…	1.01202	1.01514	1.41599	1.81031	0.297567	0.477459	1.05301	1.22156	0.32573	0.489401	1.07555	0.992307	0.666091	1.2857	0.676193	1.77932
CUST_31424_PI426222305	PGSC0003DMP400028850	PGSC0003DMG400016498	PGSC0003DMC400028850	PGSC0003DMT400042532	chr06	Avr9/Cf-9 rapidly elicited protein 146	35.2	not assigned.unknown	weakly similar to ( 118) AT1G52140 | Symbols: | unknown protein | chr1:19407559-19408185 REVERSEvery weakly similar to (86.3) loc_os06g36070 12006.m08144 protein expressed protein PGSC0003DMT400042532	0.853827	0.862704	0.670489	1.47663	0.885361	0.82176	0.69541	0.871897	1.40093	1.22911	1.12865	1.13674	1.0576	0.75638	0.798364	1.36056
CUST_16747_PI426222305	PGSC0003DMP400046736	PGSC0003DMG400026921	PGSC0003DMC400046736	PGSC0003DMT400069214	chr06	Testis intracellular mediator protein	35.2	not assigned.unknown	weakly similar to ( 153) AT1G12650 | Symbols: | unknown protein | chr1:4306183-4307673 FORWARDweakly similar to ( 169) loc_os09g35670 12009.m22172 protein testis intracellular mediator protein, putative, expressedDUF947 PGSC0003DMT400069214	0.97669	1.01287	0.879741	1.39308	0.976052	1.15553	1.26423	1.1754	0.963057	0.965243	0.975719	0.861068	0.883255	0.958381	0.860488	1.05407
CUST_34238_PI426222305	PGSC0003DMP400030435	PGSC0003DMG400017412	PGSC0003DMC400030435	PGSC0003DMT400044882	chr05	184	35.2	not assigned.unknown	very weakly similar to (89.7) AT2G04235 | Symbols: | unknown protein | chr2:1449414-1455018 FORWARD PGSC0003DMT400044882	0.52308	0.735772	1.04378	1.7281	0.763593	0.787934	1.10297	1.35885	1.08392	0.791338	0.977886	1.43333	0.92992	1.26022	1.6188	2.99197
CUST_43324_PI426222305	PGSC0003DMP400043399	PGSC0003DMG400025006	PGSC0003DMC400043399	PGSC0003DMT400064367	chr10	WD-repeat protein	33.99	development.unspecified	moderately similar to ( 331) AT3G15470 | Symbols: | WD-40 repeat family protein | chr3:5216630-5219868 REVERSEmoderately similar to ( 266) loc_os04g58180 12004.m10700 protein signal transducer, putative, expressed PGSC0003DMT400064367	0.8759	0.940677	0.735689	0.701805	1.33146	1.1	0.72453	0.651804	1.63225	1.16184	0.956596	0.870036	1.5891	1.06546	0.9676	0.724183
CUST_5754_PI426222305	PGSC0003DMP400004867	PGSC0003DMG400002713	PGSC0003DMC400004867	PGSC0003DMT400007020	chr09	ACI14	29.4	protein.postranslational modification	moderately similar to ( 475) AT3G09970 | Symbols: | calcineurin-like phosphoesterase family protein | chr3:3063813-3065337 FORWARDmoderately similar to ( 417) loc_os04g33470 12004.m101525 protein ACI14, putative, expressed PGSC0003DMT400007020	0.798745	0.709265	0.845381	1.35874	0.942148	0.960392	0.874832	0.62155	1.77367	1.27147	0.870795	1.4459	1.30018	1.09261	1.08565	1.23142
CUST_14382_PI426222305	PGSC0003DMP400040573	PGSC0003DMG400023451	PGSC0003DMC400040573	PGSC0003DMT400060286	chr05	Cleft lip and palate transmembrane protein	35.2	not assigned.unknown	highly similar to ( 840) AT5G08500 | Symbols: | transmembrane CLPTM1 family protein | chr5:2748261-2751590 FORWARDhighly similar to ( 825) loc_os04g36050 12004.m08694 protein cleft lip and palate transmembrane 1 protein, putative, expressedCLPTM1 PGSC0003DMT400060286	0.566925	0.772606	0.918844	1.66196	0.810749	0.85791	1.24164	1.33424	0.844438	0.999451	1.30476	1.91942	1.05611	1.01245	0.966526	1.51368
CUST_5097_PI426222305	PGSC0003DMP400006512	PGSC0003DMG400003643	PGSC0003DMC400006512	PGSC0003DMT400009371	chr09	Oligopeptide transporter OPT family	34.13	transport.peptides and oligopeptides	moderately similar to ( 470) AT4G10770 | Symbols: ATOPT7, OPT7 | OPT7 (OLIGOPEPTIDE TRANSPORTER 7); oligopeptide transporter | chr4:6628646-6632517 REVERSEhighly similar to ( 514) loc_os06g03540 12006.m05086 protein oligopeptide transporter 9, putative, expressedOPT PGSC0003DMT400009371	0.846654	0.930064	1.0824	0.900215	1.19482	1.04402	0.817628	0.99388	0.553639	1.98235	1.62827	3.35253	1.4427	4.5356	2.98228	1.62945
CUST_12437_PI426222305	PGSC0003DMP400042750	PGSC0003DMG402024702	PGSC0003DMC400042750	PGSC0003DMT400063506	chr02	PWWP domain-containing protein	27.3.68	RNA.regulation of transcription.PWWP domain protein	weakly similar to ( 194) AT5G27650 | Symbols: | PWWP domain-containing protein | chr5:9785511-9789094 FORWARDweakly similar to ( 111) loc_os05g05660 12005.m05093 protein PWWP domain containing protein, expressed PGSC0003DMT400063506	0.753187	0.809933	0.980032	1.27941	0.907081	0.847231	0.988259	0.884307	1.3871	1.03226	1.04107	1.33496	1.23781	1.04406	1.00306	1.52148
CUST_40941_PI426222305	PGSC0003DMP400054135	PGSC0003DMG400031078	PGSC0003DMC400054135	PGSC0003DMT400079811	chr11	Nodulin family protein	33.99	development.unspecified	highly similar to ( 716) AT2G28120 | Symbols: | nodulin family protein | chr2:11985934-11987667 FORWARDhighly similar to ( 552) loc_os03g58580 12003.m10763 protein nitrate and chloride transporter, putative, expressedNodulin-like PGSC0003DMT400079811	0.941095	1.04927	1.03833	0.993828	1.02243	0.906371	0.915253	1.20967	0.690447	1.34454	0.925787	1.53637	1.27139	3.66103	4.69706	0.899274
CUST_21090_PI426222305	PGSC0003DMP400015054	PGSC0003DMG400008571	PGSC0003DMC400015054	PGSC0003DMT400022093	chr12	Integral membrane single C2 domain protein	30.3	signalling.calcium	weakly similar to ( 121) AT3G14590 | Symbols: NTMC2TYPE6.2, NTMC2T6.2 | NTMC2T6.2; CONTAINS InterPro DOMAIN/s: C2 membrane targeting protein (InterPro:IPR018029), C2 calcium/lipid-binding region, CaLB (InterPro:IPR008973), C2 calcium-dependent membrane targeting (InterPro:IPR000008); BEST Arabidopsis thaliana protein match is: NTMC2T6.1 (TAIR:AT1G53590.1); Has 3086 Blast hits to 2715 proteins in …	0.716707	0.740291	1.34919	3.56856	0.48778	0.562886	1.09854	2.03667	0.858781	0.763794	2.15428	3.30202	0.695337	0.909032	1.31004	5.83555
CUST_22470_PI426222305	PGSC0003DMP400026779	PGSC0003DMG400015270	PGSC0003DMC400026779	PGSC0003DMT400039495	chr03	ABC-2 type transporter family protein	34.16	transport.ABC transporters and multidrug resistance systems	moderately similar to ( 269) AT1G17840 | Symbols: WBC11, ABCG11, DSO, COF1, ATWBC11 | WBC11 (WHITE-BROWN COMPLEX HOMOLOG PROTEIN 11); ATPase, coupled to transmembrane movement of substances / fatty acid transporter | chr1:6142870-6145894 FORWARDmoderately similar to ( 272) loc_os10g35180 12010.m06341 protein ATP-binding cassette sub-family G member 2, putative, expressed PGSC0003DMT400039495	0.88656	0.708503	0.675779	0.976809	0.823224	0.82142	0.944473	0.474729	1.25014	0.763009	1.46703	1.59032	1.00879	1.95634	7.76155	0.88084
CUST_33305_PI426222305	PGSC0003DMP400012358	PGSC0003DMG400006971	PGSC0003DMC400012358	PGSC0003DMT400017956	chr02	Conserved gene of unknown function	35.2	not assigned.unknown	highly similar to ( 578) AT5G40740 | Symbols: | unknown protein | chr5:16302229-16306371 REVERSEhighly similar to ( 525) loc_os02g22370 12002.m100194 protein expressed protein PGSC0003DMT400017956	0.934654	0.971762	0.976871	1.3009	0.840015	0.894386	0.899685	1.18938	0.741368	0.861224	1.21019	3.77017	0.928997	1.32277	1.2427	1.30088
CUST_30337_PI426222305	PGSC0003DMP400047304	PGSC0003DMG400027216	PGSC0003DMC400047304	PGSC0003DMT400069992	chr05	Oligopeptide transporter OPT family	34.13	transport.peptides and oligopeptides	highly similar to ( 551) AT1G48370 | Symbols: YSL8 | YSL8 (YELLOW STRIPE LIKE 8); oligopeptide transporter | chr1:17874560-17877256 FORWARDhighly similar to ( 575) loc_os04g44320 12004.m09391 protein transposon protein, putative, unclassified, expressedOPT PGSC0003DMT400069992	0.987398	1.20749	0.742946	1.19407	1.47541	0.820849	0.749007	0.416549	1.54389	1.1523	1.35378	2.19454	0.706766	0.677242	1.27046	1.06866
CUST_13355_PI426222305	PGSC0003DMP400063767	PGSC0003DMG400041663	PGSC0003DMC400063767	PGSC0003DMT400092092	chr02	Gene of unknown function	35.2	not assigned.unknown	PGSC0003DMT400092092	0.924107	0.693161	0.929964	1.96194	0.771632	1.12639	0.55489	1.0968	0.56525	1.66817	1.02792	2.64123	2.08196	8.58275	7.27967	0.997887
CUST_34789_PI426222305	PGSC0003DMP400006821	PGSC0003DMG400003832	PGSC0003DMC400006821	PGSC0003DMT400009790	chr09	Ubiquitin ligase protein cop1	35.2	not assigned.unknown	PGSC0003DMT400009790	0.710858	0.738397	1.16596	1.34366	0.62297	0.802003	0.959706	1.10838	0.815181	0.74779	0.883585	1.61614	1.38594	3.42469	3.1804	1.53635
CUST_29975_PI426222305	PGSC0003DMP400044144	PGSC0003DMG400025455	PGSC0003DMC400044144	PGSC0003DMT400065449	chr08	Phosphofructokinase	4.2.4	glycolysis.plastid branch.phosphofructokinase (PFK)	moderately similar to ( 311) AT4G29220 | Symbols: PFK1 | PFK1 (PHOSPHOFRUCTOKINASE 1); 6-phosphofructokinase | chr4:14403621-14406071 REVERSEmoderately similar to ( 300) loc_os01g09570 12001.m07582 protein 6-phosphofructokinase 2, putative, expressedPRK06830 PGSC0003DMT400065449	1.05903	1.15172	1.31062	2.0853	0.749559	0.720551	2.55628	3.21109	0.49387	0.72688	1.04273	1.48735	1.02259	1.15121	1.83802	0.727354
CUST_45773_PI426222305	PGSC0003DMP400037497	PGSC0003DMG400021625	PGSC0003DMC400037497	PGSC0003DMT400055699		TGF-beta-inducible nuclear protein	29.2.1.2.1.8	protein.synthesis.ribosomal protein.eukaryotic.40S subunit.S8	moderately similar to ( 436) AT5G06360 | Symbols: | ribosomal protein S8e family protein | chr5:1944835-1946512 FORWARDmoderately similar to ( 402) loc_os07g47580 12007.m079786 protein TGF-beta-inducible nuclear protein 1, putative, expressedRPS8A PGSC0003DMT400055699	0.615161	0.701336	0.896827	1.38958	0.93884	1.05283	1.32476	1.1918	0.872934	0.998785	1.02748	1.24522	1.14813	1.08786	1.15035	1.59153
CUST_14645_PI426222305	PGSC0003DMP400044754	PGSC0003DMG400025818	PGSC0003DMC400044754	PGSC0003DMT400066389	chr01	CXE carboxylesterase	24	Biodegradation of Xenobiotics	moderately similar to ( 248) AT2G03550 | Symbols: | hydrolase | chr2:1077080-1078018 FORWARDweakly similar to ( 105) GID1_ORYSA Gibberellin receptor GID1 (EC 3.-.-.-) (Gibberellin-insensitive dwarf protein 1) (Protein GIBBERELLIN INSENSITIVE DWARF1) - Oryza sativa (Rice)moderately similar to ( 227) loc_os08g37060 12008.m07693 protein gibberellin receptor GID1L2, putative, expressedAbhydrolase_3 A…	1.16261	0.824827	1.36039	1.57696	1.21537	1.1043	0.698118	0.746677	1.46824	1.00501	1.00857	0.704472	0.87219	0.756286	0.960594	0.60492
CUST_6929_PI426222305	PGSC0003DMP400018128	PGSC0003DMG400010258	PGSC0003DMC400018128	PGSC0003DMT400026563	chr10	F-box family protein	31.1	cell.organisation	moderately similar to ( 305) AT3G61060 | Symbols: AtPP2-A13 | AtPP2-A13 (Arabidopsis thaliana phloem protein 2-A13); carbohydrate binding | chr3:22603166-22604336 FORWARDmoderately similar to ( 272) loc_os03g02550 12003.m05796 protein ATPP2-A13, putative, expressed PGSC0003DMT400026563	0.0612307	0.382064	1.43293	3.7259	0.262944	0.242294	2.2055	3.61401	0.12893	0.12889	1.60787	3.29886	0.358289	0.828181	1.30157	6.48518
CUST_13989_PI426222305	PGSC0003DMP400041342	PGSC0003DMG400023915	PGSC0003DMC400041342	PGSC0003DMT400061447	chr09	Lung seven transmembrane receptor	35.2	not assigned.unknown	weakly similar to ( 194) AT5G18520 | Symbols: | LOCATED IN: endomembrane system, integral to membrane; EXPRESSED IN: 24 plant structures; EXPRESSED DURING: 14 growth stages; CONTAINS InterPro DOMAIN/s: Transmembrane receptor, eukaryota (InterPro:IPR009637); BEST Arabidopsis thaliana protein match is: unknown protein (TAIR:AT3G09570.1); Has 385 Blast hits to 381 proteins in 83 species: Archae - 0;…	0.694876	0.610801	0.778004	0.830104	0.601704	1.15722	1.12647	2.02402	0.608182	0.548073	1.13306	1.59076	1.14476	1.29192	2.08161	1.09066
CUST_32646_PI426222305	PGSC0003DMP400021375	PGSC0003DMG400012093	PGSC0003DMC400021375	PGSC0003DMT400031531	chr08	Calcyclin-binding protein	35.2	not assigned.unknown	moderately similar to ( 265) AT1G30070 | Symbols: | SGS domain-containing protein | chr1:10546794-10548072 REVERSEmoderately similar to ( 237) loc_os01g55270 12001.m11686 protein calcyclin-binding protein, putative, expressedp23 PGSC0003DMT400031531	0.53798	0.602607	1.05355	2.72864	0.397663	0.612773	1.02014	1.41237	0.598526	1.00467	1.47775	4.33083	0.654609	1.17493	1.14717	3.40124
CUST_19969_PI426222305	PGSC0003DMP400033344	PGSC0003DMG400019191	PGSC0003DMC400033344	PGSC0003DMT400049404	chr10	Conserved gene of unknown function	35.2	not assigned.unknown	very weakly similar to (91.3) AT3G54000 | Symbols: | FUNCTIONS IN: molecular_function unknown; INVOLVED IN: biological_process unknown; LOCATED IN: cellular_component unknown; EXPRESSED IN: 22 plant structures; EXPRESSED DURING: 12 growth stages; CONTAINS InterPro DOMAIN/s: Uncharacterised conserved protein UCP022260 (InterPro:IPR016802); BEST Arabidopsis thaliana protein match is: unknown protei…	0.756076	0.851976	0.66578	1.12513	1.29824	1.1045	0.793191	0.800692	1.38155	1.16826	0.873091	1.25897	1.60775	1.02723	1.07371	1.09405
CUST_29723_PI426222305	PGSC0003DMP400032127	PGSC0003DMG400018441	PGSC0003DMC400032127	PGSC0003DMT400047451	chr03	Late blight resistance protein	20.1	stress.biotic	weakly similar to ( 182) AT1G50180 | Symbols: | disease resistance protein (CC-NBS-LRR class), putative | chr1:18584235-18587136 FORWARDmoderately similar to ( 211) loc_os07g08890 12007.m05345 protein disease resistance protein RPM1, putative, expressedNB-ARC PGSC0003DMT400047451	1.02637	0.79771	2.09281	2.5269	0.920981	1.03285	1.19135	0.833738	0.926171	0.586484	1.0423	1.20623	1.16339	1.01491	0.907494	0.991025
CUST_3773_PI426222305	PGSC0003DMP400030549	PGSC0003DMG400017488	PGSC0003DMC400030549	PGSC0003DMT400045099	chr09	Conserved gene of unknown function	35.2	not assigned.unknown	weakly similar to ( 193) AT4G35530 | Symbols: | phosphatidylinositolglycan-related | chr4:16871925-16873280 REVERSEweakly similar to ( 159) loc_os05g07260 12005.m28034 protein expressed protein PGSC0003DMT400045099	0.99617	0.787172	0.557517	0.985598	1.26265	1.1271	0.614271	0.825492	1.26483	1.04341	1.09105	0.906189	1.60272	1.04484	1.29472	1.10467
CUST_37089_PI426222305	PGSC0003DMP400066642	PGSC0003DMG400044538	PGSC0003DMC400066642	PGSC0003DMT400094967	chr01	Gene of unknown function	35.2	not assigned.unknown	PGSC0003DMT400094967	0.995721	1.04876	1.5996	1.62685	1.06249	0.884089	0.930501	1.05477	0.68685	0.967658	0.912658	2.16989	1.47716	6.71382	5.80653	1.52251
CUST_9597_PI426222305	PGSC0003DMP400016159	PGSC0003DMG400009165	PGSC0003DMC400016159	PGSC0003DMT400023691	chr03	Lipid binding protein	35.2	not assigned.unknown	weakly similar to ( 182) AT3G20270 | Symbols: | lipid-binding serum glycoprotein family protein | chr3:7068879-7070866 FORWARDweakly similar to ( 189) loc_os09g32240 12009.m06313 protein lipid binding protein, putative, expressed PGSC0003DMT400023691	0.545632	1.17182	1.1072	1.70647	0.604077	0.732496	1.26432	1.28553	0.726085	0.562896	0.572	0.859585	1.18324	1.09664	0.912576	1.35424
CUST_36897_PI426222305	PGSC0003DMP400045553	PGSC0003DMG400026245	PGSC0003DMC400045553	PGSC0003DMT400067502	chr08	Transcription factor				1.08839	0.719491	0.78082	0.708921	1.62072	1.33926	0.79294	0.48718	1.73129	1.41274	0.839546	0.720397	1.9307	1.24211	1.12969	0.630688
CUST_14241_PI426222305	PGSC0003DMP400040599	PGSC0003DMG400023463	PGSC0003DMC400040599	PGSC0003DMT400060317	chr05	Patatin T5	33.1	development.storage proteins	highly similar to ( 612) AT2G39220 | Symbols: PLP6, PLA IIB | PLP6 (PATATIN-LIKE PROTEIN 6); nutrient reservoir | chr2:16375055-16376663 REVERSEweakly similar to ( 119) PAT5_SOLTU Patatin T5 precursor (Potato tuber protein) - Solanum tuberosum (Potato)moderately similar to ( 452) loc_os03g14950 12003.m06932 protein patatin-like protein 3, putative, expressedPatatin COG3621 PGSC0003DMT400060317	0.730676	1.05084	0.596073	0.967424	1.38362	0.814344	1.81085	1.18409	0.567141	0.567859	0.77435	1.14388	0.960344	1.10256	0.620905	1.00694
CUST_10476_PI426222305	PGSC0003DMP400021473	PGSC0003DMG400012151	PGSC0003DMC400021473	PGSC0003DMT400031680	chr08	Ring finger protein	29.5.11.4.2	protein.degradation.ubiquitin.E3.RING	weakly similar to ( 177) AT2G46495 | Symbols: | zinc finger (C3HC4-type RING finger) family protein | chr2:19080254-19085704 REVERSE PGSC0003DMT400031680	0.831197	1.71296	0.577084	1.23305	0.572025	0.514468	0.666687	0.996429	1.35356	0.97366	1.03358	1.07159	1.27298	0.98943	0.888532	1.29322
CUST_31550_PI426222305	PGSC0003DMP400049729	PGSC0003DMG400028553	PGSC0003DMC400049729	PGSC0003DMT400073495	chr06	Gene of unknown function	35.2	not assigned.unknown	PGSC0003DMT400073495	0.747093	1.01881	1.12155	1.40414	0.748532	0.798857	0.987968	1.57676	0.85979	1.11023	1.71283	1.64083	0.618551	0.825533	0.861871	1.09552
CUST_7425_PI426222305	PGSC0003DMP400017483	PGSC0003DMG400009908	PGSC0003DMC400017483	PGSC0003DMT400025655	chr04	Gene of unknown function	35.2	not assigned.unknown	PGSC0003DMT400025655	0.944434	0.584727	1.15151	2.31054	0.453906	0.632493	0.985469	1.23938	0.681294	0.76323	1.68732	2.16757	0.737195	0.981791	1.26285	2.79015
CUST_30372_PI426222305	PGSC0003DMP400047140	PGSC0003DMG402027133	PGSC0003DMC400047140	PGSC0003DMT400069774	chr05	Conserved gene of unknown function	26.2	misc.UDP glucosyl and glucoronyl transferases	very weakly similar to (94.0) AT1G22370 | Symbols: AtUGT85A5 | AtUGT85A5 (UDP-glucosyl transferase 85A5); glucuronosyltransferase/ transferase, transferring glycosyl groups | chr1:7898116-7899879 REVERSEweakly similar to ( 121) loc_os07g30330 12007.m07303 protein cytokinin-O-glucosyltransferase 2, putative, expressed PGSC0003DMT400069774	0.175127	0.895899	1.71082	2.31275	0.166614	0.209254	0.836028	1.76917	0.444769	0.330062	1.71503	1.54057	0.491754	0.62367	0.681223	1.92828
CUST_41253_PI426222305	PGSC0003DMP400052271	PGSC0003DMG400029999	PGSC0003DMC400052271	PGSC0003DMT400077141		Conserved gene of unknown function	27.3.67	RNA.regulation of transcription.putative transcription regulator	moderately similar to ( 384) AT2G33490 | Symbols: | hydroxyproline-rich glycoprotein family protein | chr2:14183552-14187666 FORWARDmoderately similar to ( 330) loc_os04g32370 12004.m08335 protein expressed protein PGSC0003DMT400077141	1.0004	1.18289	1.29905	1.59449	0.773954	0.706443	0.809243	1.14007	0.461162	0.650427	1.0315	0.83587	0.840705	1.66004	1.57566	0.746698
CUST_31677_PI426222305	PGSC0003DMP400061887	PGSC0003DMG400039783	PGSC0003DMC400061887	PGSC0003DMT400090212	chr05	Gene of unknown function	35.2	not assigned.unknown	PGSC0003DMT400090212	0.896947	0.923411	1.44885	6.70367	0.970164	0.849885	0.85492	1.01535	0.545657	0.818373	4.59412	5.43613	0.813468	1.12224	2.2786	3.77007
CUST_10919_PI426222305	PGSC0003DMP400058195	PGSC0003DMG400036091	PGSC0003DMC400058195	PGSC0003DMT400086520	chr09	O-methyltransferase 3	16.2	secondary metabolism.phenylpropanoids	very weakly similar to (94.7) ZRP4_MAIZE O-methyltransferase ZRP4 (EC 2.1.1.-) (OMT) - Zea mays (Maize)very weakly similar to (91.3) loc_os08g35310 12008.m07520 protein isoflavone-7-O-methytransferase 9, putativeMethyltransf_2 PGSC0003DMT400086520	0.848931	0.900829	0.887277	1.6475	0.903216	1.03944	0.83921	0.943709	1.39947	1.75424	2.06971	6.94477	1.00896	2.30493	3.12717	1.10881
CUST_32723_PI426222305	PGSC0003DMP400032037	PGSC0003DMG400018389	PGSC0003DMC400032037	PGSC0003DMT400047332	chr07	Conserved gene of unknown function	28.1.3	DNA.synthesis/chromatin structure.histone	weakly similar to ( 159) AT5G50930 | Symbols: | DNA binding | chr5:20722069-20724317 FORWARDweakly similar to ( 123) loc_os04g32600 12004.m08358 protein expressed protein PGSC0003DMT400047332	1.90217	1.23555	1.2414	0.792298	1.1418	0.899154	0.517523	0.355046	2.16108	1.67623	0.756603	0.792119	1.25707	0.592395	1.46179	0.237038
CUST_12672_PI426222305	PGSC0003DMP400019259	PGSC0003DMG400010899	PGSC0003DMC400019259	PGSC0003DMT400028285	chr10	Dynamin	26.17	misc.dynamin	highly similar to ( 587) AT3G60190 | Symbols: ADL4, ADLP2, EDR3, DRP1E, ADL1E | ADL1E (ARABIDOPSIS DYNAMIN-LIKE 1E); GTP binding / GTPase | chr3:22244367-22247651 REVERSEhighly similar to ( 571) loc_os10g41820 12010.m21978 protein dynamin-related protein 1C, putative, expressedDYNc Dynamin_N Dynamin_M COG0699 PGSC0003DMT400028285	1.09368	1.17196	1.67281	1.80093	0.401701	0.589691	0.932167	1.14841	0.409209	0.606249	1.12059	0.892443	0.505613	1.18825	0.745882	1.46482
CUST_26262_PI426222305	PGSC0003DMP400028389	PGSC0003DMG400016253	PGSC0003DMC400028389	PGSC0003DMT400041886	chr11	Phospholipase A1	11.8.10	lipid metabolism.'exotics' (steroids, squalene etc).phosphatidylcholinesterol O-acyltransferase	highly similar to ( 612) AT3G03310 | Symbols: | lecithin:cholesterol acyltransferase family protein / LACT family protein | chr3:778767-781488 REVERSEmoderately similar to ( 495) loc_os09g33820 12009.m22221 protein phospholipase A1, putative, expressedLACT PGSC0003DMT400041886	0.514329	0.514169	0.685472	1.95053	0.888393	1.01677	1.62849	2.00041	0.965495	0.838239	1.05077	2.01261	0.956017	0.885944	1.19465	2.5699
CUST_32549_PI426222305	PGSC0003DMP400058066	PGSC0003DMG400035962	PGSC0003DMC400058066	PGSC0003DMT400086391		Gene of unknown function	35.2	not assigned.unknown	PGSC0003DMT400086391	0.928163	1.00948	1.13664	0.784898	1.63344	1.57855	1.70868	1.41645	0.494409	0.720713	0.787217	1.75969	1.61743	1.61215	1.71597	1.23624
CUST_37460_PI426222305	PGSC0003DMP400053510	PGSC0003DMG400030723	PGSC0003DMC400053510	PGSC0003DMT400078953	chr07	Heat shock protein 70 (HSP70)-interacting protein	27.1	RNA.processing	highly similar to ( 691) AT4G32070 | Symbols: | octicosapeptide/Phox/Bem1p (PB1) domain-containing protein / tetratricopeptide repeat (TPR)-containing protein | chr4:15504662-15507097 REVERSEhighly similar to ( 536) loc_os09g38390 12009.m06780 protein cytoskeletal protein, putative, expressed PGSC0003DMT400078953	0.913671	0.87229	0.93444	1.32512	1.06725	0.918188	0.908369	0.771997	1.39644	1.06517	1.26073	1.23291	1.34188	1.04974	1.04233	1.28924
CUST_48484_PI426222305	PGSC0003DMP400042049	PGSC0003DMG402024306	PGSC0003DMC400042049	PGSC0003DMT400062453	chr06	Gene of unknown function	35.2	not assigned.unknown	PGSC0003DMT400062453	0.972244	1.02975	1.03985	1.08171	0.851216	0.995221	0.930626	1.07822	0.598114	0.910666	0.974738	1.41258	1.69799	3.18275	3.01541	0.922793
CUST_19437_PI426222305	PGSC0003DMP400049354	PGSC0003DMG400028377	PGSC0003DMC400049354	PGSC0003DMT400072940	chr05	14-3-3 protein Lil 1433-2	30.7	signalling.14-3-3 proteins	weakly similar to ( 182) AT1G26480 | Symbols: GRF12, GF14 IOTA | GRF12 (GENERAL REGULATORY FACTOR 12); protein binding / protein phosphorylated amino acid binding | chr1:9156573-9157845 REVERSEweakly similar to ( 183) 1433B_VICFA 14-3-3-like protein B (VFA-1433B) - Vicia faba (Broad bean)weakly similar to ( 165) loc_os03g50290 12003.m35391 protein 14-3-3-like protein S94, putative, expressed14-3-…	3.88007	1.35043	0.915084	1.77011	1.45591	0.846134	0.84278	1.04401	0.581769	1.0704	0.882728	2.12379	4.9304	2.57341	6.11827	0.965099
CUST_20503_PI426222305	PGSC0003DMP400014511	PGSC0003DMG400008269	PGSC0003DMC400014511	PGSC0003DMT400021328	chr10	NAD dependent epimerase/dehydratase	30.11	signalling.light	very weakly similar to (89.4) AT3G18890 | Symbols: | binding / catalytic/ coenzyme binding | chr3:6511169-6514729 FORWARDvery weakly similar to (80.5) loc_os10g01044 12010.m065206 protein tic62 protein, putative, expressed PGSC0003DMT400021328	1.99722	1.25378	0.912249	0.487966	2.11438	1.98941	0.833603	0.73465	1.24979	1.02769	0.64555	0.63396	1.68027	1.70598	1.25955	0.792689
CUST_13191_PI426222305	PGSC0003DMP400005212	PGSC0003DMG400002890	PGSC0003DMC400005212	PGSC0003DMT400007496	chr12	Xenotropic and polytropic murine leukemia virus receptor ids-4	20.2	stress.abiotic	moderately similar to ( 297) AT2G26660 | Symbols: ATSPX2, SPX2 | SPX2 (SPX DOMAIN GENE 2) | chr2:11338932-11340703 FORWARDmoderately similar to ( 283) loc_os06g40120 12006.m08548 protein IDS4-like protein, putative, expressedSPX COG5036 PGSC0003DMT400007496	0.758472	0.911635	0.902948	1.29185	0.862598	1.07225	0.89144	0.85251	1.7856	1.3117	0.81782	1.69634	1.28817	1.18509	0.941885	2.00495
CUST_6542_PI426222305	PGSC0003DMP400025049	PGSC0003DMG400014229	PGSC0003DMC400025049	PGSC0003DMT400036907	chr03	Ebna2 binding protein P100	27.3.73	RNA.regulation of transcription.Zn-finger(CCHC)	nearly identical (1264) AT5G07350 | Symbols: | tudor domain-containing protein / nuclease family protein | chr5:2319790-2324892 REVERSEnearly identical (1239) loc_os02g32350 12002.m33392 protein 4SNc-Tudor domain protein, putative, expressedTUDOR SNc SNc PGSC0003DMT400036907	1.24342	0.984493	0.883364	0.907569	1.94266	1.49674	1.09069	0.930267	1.52866	1.20668	0.681176	0.68354	1.63938	0.977919	0.958291	0.794857
CUST_16464_PI426222305	PGSC0003DMP400028041	PGSC0003DMG400016031	PGSC0003DMC400028041	PGSC0003DMT400041379	chr04	Glutaredoxin	21.4	redox.glutaredoxins	weakly similar to ( 115) AT5G18600 | Symbols: | glutaredoxin family protein | chr5:6183466-6183774 REVERSEvery weakly similar to (99.8) loc_os12g35330 12012.m07326 protein OsGrx_C12 - glutaredoxin subgroup IIIGRX_GRXh_1_2_like PGSC0003DMT400041379	1.08754	0.900906	0.905642	0.926416	1.08195	1.31662	0.834084	0.963243	1.2828	1.86249	1.21163	0.943159	2.79619	1.50152	2.35455	1.09415
CUST_12523_PI426222305	PGSC0003DMP400038078	PGSC0003DMG400022012	PGSC0003DMC400038078	PGSC0003DMT400056613	chr02	Electron transporter	27.3.27	RNA.regulation of transcription.NAC domain transcription factor family	highly similar to ( 521) AT5G66600 | Symbols: | unknown protein | chr5:26575105-26578315 REVERSEmoderately similar to ( 419) loc_os03g55890 12003.m10501 protein ternary complex factor MIP1, putative, expressedDUF547 PGSC0003DMT400056613	1.16385	1.00518	1.01047	0.898886	0.849719	1.15785	0.930626	1.07473	0.595003	0.895531	0.974738	1.05233	1.53848	1.81092	1.95406	0.932401
CUST_20740_PI426222305	PGSC0003DMP400008208	PGSC0003DMG400004640	PGSC0003DMC400008208	PGSC0003DMT400011812	chr12	Glucosidase II beta subunit	30.3	signalling.calcium	moderately similar to ( 379) AT5G56360 | Symbols: | calmodulin-binding protein | chr5:22823586-22827950 REVERSEmoderately similar to ( 360) loc_os01g16970 12001.m150418 protein protein kinase C substrate 80K-H, putative, expressed PGSC0003DMT400011812	1.01007	0.898948	1.45114	1.48614	0.714861	0.800967	0.913607	1.07024	0.597271	1.01874	0.8707	1.19848	0.655894	1.61876	1.57641	1.3549
CUST_4487_PI426222305	PGSC0003DMP400005420	PGSC0003DMG400003011	PGSC0003DMC400005420	PGSC0003DMT400007794	chr11	Pentatricopeptide repeat-containing protein	17.8.1	hormone metabolism.salicylic acid.synthesis-degradation	moderately similar to ( 474) AT1G02420 | Symbols: | pentatricopeptide (PPR) repeat-containing protein | chr1:493683-495158 FORWARDweakly similar to ( 139) RF1_ORYSA Rf1 protein, mitochondrial precursor (PPR protein) (Fertility restorer) (Restorer for CMS) - Oryza sativa (Rice)highly similar to ( 512) loc_os03g11020 12003.m06554 protein expressed protein PGSC0003DMT400007794	0.58754	0.565561	0.423481	1.44637	0.495463	0.994771	1.18536	0.839276	1.18951	1.44511	0.759176	2.1567	1.04635	1.48936	1.38049	1.82138
CUST_48728_PI426222305	PGSC0003DMP400032682	PGSC0003DMG400018755	PGSC0003DMC400032682	PGSC0003DMT400048269	chr07	Organic anion transporter	34.2	transport.sugars	moderately similar to ( 297) AT5G55950 | Symbols: | transporter-related | chr5:22658411-22660253 REVERSEweakly similar to ( 172) loc_os02g49260 12002.m09960 protein expressed protein PGSC0003DMT400048269	0.727685	0.621202	0.715908	1.22372	0.994473	1.12339	1.03555	0.851498	1.31845	1.17355	0.805453	1.43919	1.31633	1.24006	1.22257	1.28309
CUST_28072_PI426222305	PGSC0003DMP400003222	PGSC0003DMG400001802	PGSC0003DMC400003222	PGSC0003DMT400004532	chr01	Phosphoribosylaminoimidazole-succinocarboxamide synthase	23.1.2.7	nucleotide metabolism.synthesis.purine.SAICAR synthetase	highly similar to ( 562) AT3G21110 | Symbols: PUR7, PURC | PUR7 (PURIN 7); phosphoribosylaminoimidazolesuccinocarboxamide synthase | chr3:7402696-7405273 REVERSEhighly similar to ( 538) loc_os09g29190 12009.m22124 protein phosphoribosylaminoimidazole-succinocarboxamide synthase, chloroplast precursor, putative, expressedPRK12607 SAICAR_synt_Sc SAICAR_synt SAICAR_synt PRK09362 PurC SAICAR_synt_Tm …	0.740579	0.696779	1.09866	1.23884	0.841854	0.923025	1.07687	0.735908	0.972601	0.956737	1.18881	0.97518	1.20168	1.18019	1.20891	1.23939
CUST_49590_PI426222305	PGSC0003DMP400009446	PGSC0003DMG400005333	PGSC0003DMC400009446	PGSC0003DMT400013648	chr06	Nucleic acid binding protein	35.2	not assigned.unknown	PGSC0003DMT400013648	0.962351	0.850518	0.728866	0.967964	1.12114	1.281	1.03281	0.76587	1.69222	1.46864	0.842345	1.19181	1.28573	0.854189	0.836304	0.960753
CUST_17629_PI426222305	PGSC0003DMP400065101	PGSC0003DMG400042997	PGSC0003DMC400065101	PGSC0003DMT400093426	chr07	Gene of unknown function	35.2	not assigned.unknown	PGSC0003DMT400093426	0.954673	1.08037	0.983749	1.29561	0.876241	1.03465	0.906019	1.25295	0.616402	0.867288	0.948965	1.42795	1.451	3.36047	3.60962	1.05418
CUST_529_PI426222305	PGSC0003DMP400016516	PGSC0003DMG400009346	PGSC0003DMC400016516	PGSC0003DMT400024184	chr05	Gene of unknown function	35.2	not assigned.unknown	PGSC0003DMT400024184	1.05741	1.16973	1.02913	2.31856	0.810479	0.832581	0.777804	1.17674	0.619662	1.49901	1.31555	3.53894	2.07476	5.7301	3.56474	2.49856
CUST_20431_PI426222305	PGSC0003DMP400009705	PGSC0003DMG400005503	PGSC0003DMC400009705	PGSC0003DMT400014039	chr03	Conserved gene of unknown function	35.2	not assigned.unknown	moderately similar to ( 203) AT2G46915 | Symbols: | unknown protein | chr2:19274018-19277707 REVERSEweakly similar to ( 184) loc_os06g01460 12006.m091570 protein expressed protein PGSC0003DMT400014039	0.836493	0.710472	0.937814	1.40227	1.01403	0.95229	0.945937	1.08616	1.00194	0.950466	0.953055	1.40994	1.15815	1.35652	1.35009	1.74589
CUST_32063_PI426222305	PGSC0003DMP400054550	PGSC0003DMG400031313	PGSC0003DMC400054550	PGSC0003DMT400080416	chr06	Zinc finger protein	26.28	misc.GDSL-motif lipase	moderately similar to ( 321) AT5G40990 | Symbols: GLIP1 | GLIP1 (GDSL LIPASE1); carboxylesterase/ lipase | chr5:16418920-16420400 FORWARDweakly similar to ( 129) APG_BRANA Anter-specific proline-rich protein APG (Protein CEX) (Fragment) - Brassica napus (Rape)weakly similar to ( 159) loc_os08g45150 12008.m08485 protein anther-specific proline-rich protein APG precursor, putative, expressedSGNH_pl…	1.83867	1.78966	0.926731	0.920086	3.15109	2.27856	0.899585	0.526138	1.31296	1.28915	0.693114	1.13252	0.815487	0.820418	0.729768	1.09115
CUST_51747_PI426222305	PGSC0003DMP400063010	PGSC0003DMG400040906	PGSC0003DMC400063010	PGSC0003DMT400091335		Gene of unknown function	35.2	not assigned.unknown	PGSC0003DMT400091335	0.975835	1.01458	1.01991	1.25831	0.991372	0.933793	0.939326	1.08478	0.600258	0.908014	0.98385	1.84705	1.17432	5.00885	3.65407	0.902648
CUST_24760_PI426222305	PGSC0003DMP400027392	PGSC0003DMG400015636	PGSC0003DMC400027392	PGSC0003DMT400040382	chr07	Conserved gene of unknown function	35.2	not assigned.unknown	PGSC0003DMT400040382	0.74282	1.02759	1.21226	1.23256	1.60958	1.33107	1.05976	0.841231	0.645747	0.491633	0.599499	0.795366	1.32077	1.89975	1.97553	1.10096
CUST_18876_PI426222305	PGSC0003DMP400000858	PGSC0003DMG400000434	PGSC0003DMC400000858	PGSC0003DMT400001153	chr11	Non-phototropic hypocotyl 3	30.11	signalling.light	highly similar to ( 588) AT3G44820 | Symbols: | protein binding / signal transducer | chr3:16361864-16364411 REVERSEmoderately similar to ( 226) NPH3_ORYSA Coleoptile phototropism protein 1 (Non-phototropic hypocotyl 3-like protein) (NPH3-like protein) - Oryza sativa (Rice)moderately similar to ( 405) loc_os03g43990 12003.m35330 protein transposon protein, putative, Mutator sub-class, expressedNP…	0.713298	0.608476	1.05009	1.48282	0.761367	0.669807	0.955964	0.891605	1.07749	0.785934	1.15404	1.38072	1.08135	1.15424	1.2207	1.64675
CUST_21652_PI426222305	PGSC0003DMP400025605	PGSC0003DMG400014537	PGSC0003DMC400025605	PGSC0003DMT400037688	chr02	DNA binding protein	27.3.41	RNA.regulation of transcription.B3 transcription factor family	very weakly similar to (91.3) AT3G18990 | Symbols: VRN1, REM39 | VRN1 (REDUCED VERNALIZATION RESPONSE 1); transcription repressor | chr3:6549077-6551568 REVERSE PGSC0003DMT400037688	0.739659	0.836725	1.15616	1.0457	0.653305	0.733561	1.08931	1.3378	0.66761	0.878072	0.927947	1.41207	1.00905	1.43324	1.23106	1.54896
CUST_48663_PI426222305	PGSC0003DMP400043810	PGSC0003DMG400025239	PGSC0003DMC400043810	PGSC0003DMT400064976	chr01	Beta-glucosidase	26.3	misc.gluco-, galacto- and mannosidases	moderately similar to ( 418) AT2G44480 | Symbols: BGLU17 | BGLU17 (BETA GLUCOSIDASE 17); catalytic/ cation binding / hydrolase, hydrolyzing O-glycosyl compounds | chr2:18360476-18363001 FORWARDmoderately similar to ( 327) MYRO_BRANA Myrosinase precursor (EC 3.2.1.147) (Sinigrinase) (Thioglucosidase) - Brassica napus (Rape)moderately similar to ( 413) loc_os04g39880 12004.m35159 protein non-cyanog…	1.11215	0.642374	0.827917	0.799677	1.1749	1.05646	1.18612	0.767632	1.01514	0.884997	0.847938	1.07878	1.10366	1.3215	1.80735	1.55135
CUST_34194_PI426222305	PGSC0003DMP400027885	PGSC0003DMG400015920	PGSC0003DMC400027885	PGSC0003DMT400041133	chr07	Heat shock 70 kDa protein	20.2.1	stress.abiotic.heat	highly similar to ( 912) AT4G16660 | Symbols: | heat shock protein 70, putative / HSP70, putative | chr4:9377225-9381232 FORWARDmoderately similar to ( 224) HSP7C_PETHY Heat shock cognate 70 kDa protein - Petunia hybrida (Petunia)highly similar to ( 879) loc_os02g48110 12002.m09845 protein oxygen-regulated protein precursor, putative, expressedHSP70 DnaK dnaK dnaK hscA hscA PGSC0003DMT400041133	1.25761	0.765309	1.22691	1.51158	0.818105	0.754605	0.691048	1.48476	0.530407	0.672518	1.09687	1.73411	0.899419	0.992771	1.30753	2.13829
CUST_4442_PI426222305	PGSC0003DMP400052636	PGSC0003DMG402030235	PGSC0003DMC400052636	PGSC0003DMT400077717	chr11	Disease resistance protein R3a	20.1	stress.biotic	moderately similar to ( 496) AT3G14470 | Symbols: | disease resistance protein (NBS-LRR class), putative | chr3:4857940-4861104 FORWARDmoderately similar to ( 431) loc_os05g41290 12005.m08304 protein disease resistance RPP13-like protein 1, putative, expressedNB-ARC PGSC0003DMT400077717	0.814764	1.17229	1.12795	2.94134	0.817223	0.626098	0.629808	1.08314	1.64951	1.18154	1.40292	1.24487	1.19241	2.52149	3.16621	1.17868
CUST_10745_PI426222305	PGSC0003DMP400021767	PGSC0003DMG400012299	PGSC0003DMC400021767	PGSC0003DMT400032050	chr08	Conserved gene of unknown function	33.99	development.unspecified	moderately similar to ( 477) AT4G11090 | Symbols: | unknown protein | chr4:6764645-6766221 REVERSEmoderately similar to ( 464) loc_os05g12380 12005.m05703 protein expressed proteinDUF231 PGSC0003DMT400032050	1.0753	0.938968	0.701738	0.885725	1.16375	1.04406	0.795307	0.678734	1.74177	1.23914	0.883174	1.00027	1.49099	1.07095	0.919726	0.964117
CUST_338_PI426222305	PGSC0003DMP400003793	PGSC0003DMG401002119	PGSC0003DMC400003793	PGSC0003DMT400005421	chr04	Conserved gene of unknown function	35.2	not assigned.unknown	weakly similar to ( 179) AT4G14600 | Symbols: | FUNCTIONS IN: molecular_function unknown; INVOLVED IN: biological_process unknown; LOCATED IN: plasma membrane; EXPRESSED IN: 23 plant structures; EXPRESSED DURING: 13 growth stages; CONTAINS InterPro DOMAIN/s: Target SNARE coiled-coil region (InterPro:IPR000727); BEST Arabidopsis thaliana protein match is: unknown protein (TAIR:AT1G29060.1); Has 95…	0.687137	1.44228	1.32162	1.45433	0.445247	0.388525	1.11062	1.20033	0.423515	0.584164	0.659158	1.21042	0.596366	1.45007	1.10986	0.878475
CUST_33332_PI426222305	PGSC0003DMP400012299	PGSC0003DMG400006945	PGSC0003DMC400012299	PGSC0003DMT400017880	chr02	Conserved gene of unknown function	35.2	not assigned.unknown	PGSC0003DMT400017880	2.74731	1.00572	1.25595	0.309179	1.28991	1.07874	1.66227	0.46524	3.10614	1.11582	0.462808	0.251207	1.06146	0.86255	0.937278	0.244367
CUST_24557_PI426222305	PGSC0003DMP400036672	PGSC0003DMG400021151	PGSC0003DMC400036672	PGSC0003DMT400054500	chr02	Transducin	29.5.11.4.2	protein.degradation.ubiquitin.E3.RING	moderately similar to ( 420) loc_os02g07190 12002.m06066 protein expressed protein PGSC0003DMT400054500	1.25121	0.973712	0.578444	0.558672	1.91917	1.34887	0.641084	0.610517	1.50063	0.804656	0.920296	0.692937	1.9993	1.37718	1.23277	0.956919
CUST_9592_PI426222305	PGSC0003DMP400004423	PGSC0003DMG400002499	PGSC0003DMC400004423	PGSC0003DMT400006400	chr03	Endosomal P24A protein	35.2	not assigned.unknown	highly similar to ( 580) AT3G13772 | Symbols: | endomembrane protein 70, putative | chr3:4521712-4524394 REVERSEhighly similar to ( 563) loc_os06g37160 12006.m08251 protein transmembrane 9 superfamily protein member 4, putative, expressedEMP70 PGSC0003DMT400006400	1.03786	0.923134	0.816192	1.25145	1.0349	0.897563	0.708553	0.729777	1.2115	1.19795	0.970194	1.32874	1.17629	0.863552	1.14043	1.29369
CUST_7180_PI426222305	PGSC0003DMP400065393	PGSC0003DMG400043289	PGSC0003DMC400065393	PGSC0003DMT400093718	chr04	Integrase core domain containing protein	35.2	not assigned.unknown	PGSC0003DMT400093718	1.4144	1.29458	1.17822	0.989401	1.01372	0.83749	1.07963	0.822458	0.765965	0.759327	1.05742	1.30245	1.44776	2.47452	1.90096	1.70257
CUST_23129_PI426222305	PGSC0003DMP400017158	PGSC0003DMG400009719	PGSC0003DMC400017158	PGSC0003DMT400025148	chr09	1-aminocyclopropane-1-carboxylate oxidase	17.5.1	hormone metabolism.ethylene.synthesis-degradation	weakly similar to ( 159) AT5G24530 | Symbols: DMR6 | DMR6 (DOWNY MILDEW RESISTANT 6); oxidoreductase/ oxidoreductase, acting on paired donors, with incorporation or reduction of molecular oxygen, 2-oxoglutarate as one donor, and incorporation of one atom each of oxygen into both donors | chr5:8378964-8383154 FORWARDweakly similar to ( 119) FLS_PETHY Flavonol synthase/flavanone 3-hydroxylase (EC 1…	0.95076	1.05505	1.03747	0.964026	0.849175	0.919354	1.03116	1.13888	0.620523	1.55364	0.957271	1.37471	1.70812	2.37645	5.3594	1.32353
CUST_34830_PI426222305	PGSC0003DMP400066052	PGSC0003DMG400043948	PGSC0003DMC400066052	PGSC0003DMT400094377		Gene of unknown function	35.2	not assigned.unknown	PGSC0003DMT400094377	0.899217	2.10707	0.984657	1.27501	0.715005	0.897552	0.746322	0.730256	0.781836	1.0613	0.827956	1.36209	1.64675	1.87244	2.0921	1.49957
CUST_26623_PI426222305	PGSC0003DMP400000643	PGSC0003DMG400000331	PGSC0003DMC400000643	PGSC0003DMT400000872	chr12	Serine/threonine-protein kinase	29.4	protein.postranslational modification	highly similar to ( 638) AT4G33080 | Symbols: | protein kinase, putative | chr4:15960146-15964296 FORWARDweakly similar to ( 108) SAPK9_ORYSA Serine/threonine-protein kinase SAPK9 (EC 2.7.11.1) (Osmotic stress/abscisic acid-activated protein kinase 9) - Oryza sativa (Rice)highly similar to ( 656) loc_os01g09200 12001.m07544 protein serine/threonine-protein kinase 38, putative, expressedS_TKc S_TK…	0.813526	0.963822	1.07635	1.06661	0.740349	0.899149	1.45813	0.895472	0.657328	1.50886	2.64331	2.41418	1.28418	3.61842	2.89709	1.539
CUST_1179_PI426222305	PGSC0003DMP400002679	PGSC0003DMG400001478	PGSC0003DMC400002679	PGSC0003DMT400003751	chr02	Conserved gene of unknown function	35.2	not assigned.unknown	PGSC0003DMT400003751	1.59793	1.05596	1.04898	1.01343	2.28506	1.30545	0.694767	1.12208	1.25399	0.731526	0.543118	0.374133	1.55248	1.02996	1.4998	0.867182
CUST_19463_PI426222305	PGSC0003DMP400049376	PGSC0003DMG401028385	PGSC0003DMC400049376	PGSC0003DMT400072977	chr05	Conserved gene of unknown function	35.2	not assigned.unknown	moderately similar to ( 289) AT1G69360 | Symbols: | unknown protein | chr1:26072520-26075420 REVERSEweakly similar to ( 103) loc_os12g38870 12012.m073867 protein expressed proteinDUF863 PGSC0003DMT400072977	0.714866	0.695181	0.771365	1.09399	1.05818	1.01463	1.05451	1.05953	1.25489	0.97317	1.02686	1.18684	1.02621	0.964033	0.947184	1.18916
CUST_42981_PI426222305	PGSC0003DMP400010906	PGSC0003DMG400006148	PGSC0003DMC400010906	PGSC0003DMT400015738	chr07	Conserved gene of unknown function	35.2	not assigned.unknown	PGSC0003DMT400015738	0.560828	0.577897	0.74133	1.33086	1.1467	1.10724	1.065	1.00136	0.931839	1.01792	0.772125	1.70339	0.844653	0.857167	0.791529	1.45675
CUST_26490_PI426222305	PGSC0003DMP400025228	PGSC0003DMG400014323	PGSC0003DMC400025228	PGSC0003DMT400037144	chr03	Heat shock factor protein				0.331731	0.492679	0.549729	2.02781	0.611374	1.01964	1.59945	1.35947	0.736073	0.815618	1.22724	2.79677	0.966325	1.03487	1.14911	1.89774
CUST_10916_PI426222305	PGSC0003DMP400024660	PGSC0003DMG400013994	PGSC0003DMC400024660	PGSC0003DMT400036364	chr09	Conserved gene of unknown function	35.2	not assigned.unknown	PGSC0003DMT400036364	0.810628	1.59604	1.10662	1.98741	1.06946	0.827085	0.898558	0.912451	0.418012	1.18049	0.676693	2.15147	1.84101	4.8548	2.78906	2.01787
CUST_34149_PI426222305	PGSC0003DMP400022508	PGSC0003DMG400012701	PGSC0003DMC400022508	PGSC0003DMT400033079	chr04	Conserved gene of unknown function	35.2	not assigned.unknown	very weakly similar to (80.9) loc_os05g41620 12005.m08336 protein expressed protein PGSC0003DMT400033079	1.03394	0.936171	1.23328	1.67205	0.856302	0.861629	0.866734	3.11658	0.617218	0.829682	1.17212	2.8301	0.824709	1.606	2.43589	8.02835
CUST_49581_PI426222305	PGSC0003DMP400009464	PGSC0003DMG400005345	PGSC0003DMC400009464	PGSC0003DMT400013670	chr06	Gene of unknown function	35.2	not assigned.unknown	PGSC0003DMT400013670	0.520418	0.828971	0.575723	0.769823	1.88816	1.34792	0.882413	1.1179	0.68988	0.943749	1.4346	1.68422	0.587566	0.547327	0.704965	0.833269
CUST_36611_PI426222305	PGSC0003DMP400005725	PGSC0003DMG401003169	PGSC0003DMC400005725	PGSC0003DMT400008212	chr02	Heterogeneous nuclear ribonucleoprotein A1	27.4	RNA.RNA binding	moderately similar to ( 258) AT3G15010 | Symbols: | RNA recognition motif (RRM)-containing protein | chr3:5052844-5054058 FORWARDmoderately similar to ( 236) loc_os01g42820 12001.m150655 protein heterogeneous nuclear ribonucleoprotein A3 homolog 2, putative, expressed PGSC0003DMT400008212	0.855267	0.84313	0.831748	1.02059	1.06287	0.956275	0.912212	0.98596	1.19932	1.01054	1.21886	1.21679	1.1565	1.1043	1.04136	1.207
CUST_10440_PI426222305	PGSC0003DMP400019673	PGSC0003DMG400011140	PGSC0003DMC400019673	PGSC0003DMT400028938	chr07	Purine transporter	34.1	transport.nucleotides	moderately similar to ( 357) AT2G24220 | Symbols: ATPUP5 | ATPUP5; purine transmembrane transporter | chr2:10300603-10301688 FORWARDmoderately similar to ( 323) loc_os09g38510 12009.m06792 protein ATPUP5, putative, expressed PGSC0003DMT400028938	0.888693	1.14944	1.05193	1.24941	0.60702	0.497375	0.793578	1.06676	0.876982	0.639055	1.00189	1.64092	1.06172	1.10294	1.14002	1.72796
CUST_5632_PI426222305	PGSC0003DMP400004886	PGSC0003DMG400002719	PGSC0003DMC400004886	PGSC0003DMT400007041	chr09	Repressor of silencing 1	28.2	DNA.repair	highly similar to ( 624) AT5G04560 | Symbols: DME | DME (DEMETER); DNA N-glycosylase/ DNA-(apurinic or apyrimidinic site) lyase | chr5:1309786-1318091 FORWARDhighly similar to ( 636) loc_os01g11900 12001.m07806 protein hhH-GPD superfamily base excision DNA repair protein, expressedNth PGSC0003DMT400007041	0.91742	0.990004	0.866366	0.959519	1.19101	1.19199	0.799385	0.638235	2.25021	1.64696	0.933442	0.978661	1.37207	1.15062	0.983049	0.929357
CUST_30483_PI426222305	PGSC0003DMP400066643	PGSC0003DMG400044539	PGSC0003DMC400066643	PGSC0003DMT400094968	chr09	Gene of unknown function	35.2	not assigned.unknown	PGSC0003DMT400094968	0.919242	1.136	0.818102	1.26992	1.23324	1.37125	1.95086	1.50661	0.707568	1.35495	2.50737	2.40398	0.765356	0.879011	1.00583	0.741855
CUST_43930_PI426222305	PGSC0003DMP400030751	PGSC0003DMG400017609	PGSC0003DMC400030751	PGSC0003DMT400045383	chr10	PDE149	33.99	development.unspecified	moderately similar to ( 311) AT5G12130 | Symbols: PDE149, ATTERC | PDE149 (PIGMENT DEFECTIVE 149) | chr5:3919613-3922154 FORWARDmoderately similar to ( 294) loc_os05g03000 12005.m27677 protein protein alx, putative, expressedTerC PGSC0003DMT400045383	1.00863	0.794769	0.818195	0.983978	1.3872	1.16807	0.817387	0.782633	1.33445	1.04226	0.931608	0.91628	1.55241	1.17487	1.17205	1.07218
CUST_16613_PI426222305	PGSC0003DMP400047013	PGSC0003DMG400027068	PGSC0003DMC400047013	PGSC0003DMT400069628	chr06	Conserved gene of unknown function	35.2	not assigned.unknown	PGSC0003DMT400069628	0.931246	0.982995	1.15649	1.94189	0.801837	0.877472	0.845194	1.4956	0.584115	1.70649	1.29851	2.97312	1.51668	4.2086	4.52343	3.46156
CUST_1631_PI426222305	PGSC0003DMP400014852	PGSC0003DMG401008471	PGSC0003DMC400014852	PGSC0003DMT400021811	chr06	Nucleotide binding protein	35.2	not assigned.unknown	moderately similar to ( 357) AT5G05570 | Symbols: | transducin family protein / WD-40 repeat family protein | chr5:1656766-1663728 FORWARDmoderately similar to ( 349) loc_os07g49300 12007.m09139 protein expressed protein PGSC0003DMT400021811	0.260299	0.421609	2.07544	7.21265	0.225691	0.269674	1.91898	4.94284	0.31939	0.393872	3.85546	11.1584	0.355787	1.44207	2.6715	29.8088
CUST_32761_PI426222305	PGSC0003DMP400032046	PGSC0003DMG400018398	PGSC0003DMC400032046	PGSC0003DMT400047341	chr07	Conserved gene of unknown function	20.2.4	stress.abiotic.touch/wounding	very weakly similar to (89.7) AT4G10270 | Symbols: | wound-responsive family protein | chr4:6374805-6375077 FORWARD PGSC0003DMT400047341	1.2887	0.743276	1.75442	33.7519	0.556781	0.554038	1.09095	2.22782	0.366031	0.570436	3.46163	10.0462	0.639488	0.823146	1.67456	6.8425
CUST_14007_PI426222305	PGSC0003DMP400003601	PGSC0003DMG400002010	PGSC0003DMC400003601	PGSC0003DMT400005079	chr09	Gene of unknown function	35.2	not assigned.unknown	PGSC0003DMT400005079	0.710699	0.707655	0.974024	2.03602	0.655713	0.729783	1.24887	1.65929	0.647019	0.555868	1.19693	1.8257	1.16738	1.10776	1.1909	2.51004
CUST_33467_PI426222305	PGSC0003DMP400030815	PGSC0003DMG400017642	PGSC0003DMC400030815	PGSC0003DMT400045475	chr05	PAS/LOV protein A	30.11	signalling.light	moderately similar to ( 413) AT2G02710 | Symbols: PLP, PLPB | PLPB (PAS/LOV PROTEIN B); signal transducer/ two-component sensor | chr2:758812-760608 REVERSEmoderately similar to ( 317) loc_os01g09120 12001.m43411 protein signal transducer/ two-component sensor molecule, putative, expressed PGSC0003DMT400045475	0.979717	1.02809	1.34962	1.5477	0.990177	0.643013	0.87402	0.884673	1.04601	0.583054	1.17348	0.997346	1.31974	0.897738	1.12843	1.23105
CUST_10053_PI426222305	PGSC0003DMP400055675	PGSC0003DMG400032782	PGSC0003DMC400055675	PGSC0003DMT400082723	chr08	S-receptor kinase	30.2.17	signalling.receptor kinases.DUF 26	highly similar to ( 937) AT4G32300 | Symbols: SD2-5 | SD2-5 (S-DOMAIN-2 5); carbohydrate binding / kinase/ protein kinase | chr4:15599970-15602435 FORWARDmoderately similar to ( 264) KPRO_MAIZE Putative receptor protein kinase ZmPK1 precursor (EC 2.7.11.1) - Zea mays (Maize)highly similar to ( 886) loc_os06g29810 12006.m31879 protein ATP binding protein, putative, expressedPkinase S_TKc TyrKc S_T…	0.591723	0.838879	0.724773	1.64416	0.585152	0.784791	1.1014	0.987242	0.745867	0.710314	2.0065	2.02737	0.747161	1.58745	2.02182	1.83509
CUST_4919_PI426222305	PGSC0003DMP400067852	PGSC0003DMG400045748	PGSC0003DMC400067852	PGSC0003DMT400096177	chr06	Gene of unknown function	35.2	not assigned.unknown	PGSC0003DMT400096177	0.972188	1.01079	1.0161	0.937186	0.854457	0.930303	0.935815	1.08073	0.597288	1.07534	0.980173	1.76239	1.1616	2.40843	4.01069	0.899274
CUST_50844_PI426222305	PGSC0003DMP400054705	PGSC0003DMG400031412	PGSC0003DMC400054705	PGSC0003DMT400080661	chr11	Endomembrane protein emp70	35.2	not assigned.unknown	moderately similar to ( 454) AT1G10950 | Symbols: | endomembrane protein 70, putative | chr1:3659322-3663622 FORWARDmoderately similar to ( 449) loc_os12g07670 12012.m04755 protein transmembrane 9 superfamily protein member 3 precursor, putative, expressedEMP70 PGSC0003DMT400080661	0.965871	0.8277	0.836798	1.19434	1.24843	1.18822	0.911742	0.779252	2.03654	1.6063	0.985304	1.25392	1.49562	0.98315	0.900849	1.08761
CUST_37680_PI426222305	PGSC0003DMP400033527	PGSC0003DMG400019299	PGSC0003DMC400033527	PGSC0003DMT400049671	chr07	Conserved gene of unknown function	35.2	not assigned.unknown	very weakly similar to (89.0) AT1G52855 | Symbols: | unknown protein | chr1:19683137-19683343 REVERSE PGSC0003DMT400049671	0.292212	0.416141	0.627345	4.46239	1.02061	1.03476	1.30716	2.47009	0.53253	0.400863	0.960635	2.63217	0.63873	0.945067	0.98409	12.089
CUST_37070_PI426222305	PGSC0003DMP400015143	PGSC0003DMG400008617	PGSC0003DMC400015143	PGSC0003DMT400022203	chr04	Mitochondrial carrier protein	34.9	transport.metabolite transporters at the mitochondrial membrane	very weakly similar to (92.8) AT5G42130 | Symbols: | mitochondrial substrate carrier family protein | chr5:16835572-16836810 REVERSE PGSC0003DMT400022203	0.726483	0.967359	0.71251	1.32165	0.795407	0.907369	0.938986	0.942906	1.29686	1.09063	1.40711	1.52073	1.0373	0.969719	1.02471	1.43007
CUST_9343_PI426222305	PGSC0003DMP400016160	PGSC0003DMG400009166	PGSC0003DMC400016160	PGSC0003DMT400023693	chr03	Pumilio domain-containing protein PPD1	35.2	not assigned.unknown	highly similar to ( 637) AT3G20250 | Symbols: APUM5 | APUM5 (Arabidopsis Pumilio 5); RNA binding / binding | chr3:7059098-7062660 REVERSEhighly similar to ( 610) loc_os08g40830 12008.m61965 protein pumilio domain-containing protein PPD1, putative, expressedCOG5099 PGSC0003DMT400023693	0.759049	0.879761	0.940539	0.844384	0.910014	1.0426	0.747174	0.868148	0.859558	1.27203	1.15371	1.44412	0.844865	1.1813	1.04466	0.922243
CUST_20319_PI426222305	PGSC0003DMP400033622	PGSC0003DMG400019347	PGSC0003DMC400033622	PGSC0003DMT400049809	chr09	Chlorophyllase 2	19.99	tetrapyrrole synthesis.unspecified	moderately similar to ( 205) AT5G43860 | Symbols: ATCLH2, CLH2 | ATCLH2; chlorophyllase | chr5:17630492-17632184 FORWARDweakly similar to ( 187) CLH1_CITSI Chlorophyllase-1, chloroplast precursor (EC 3.1.1.14) (Chlorophyll-chlorophyllido hydrolase 1) (Chlase 1) - Citrus sinensis (Sweet orange)weakly similar to ( 156) loc_os10g28370 12010.m05717 protein chlorophyllase-2, chloroplast precursor, put…	3.0266	1.91596	0.811066	0.0993069	2.72554	2.17156	0.152824	0.0555721	1.30376	1.32004	0.052038	0.0770048	3.64873	0.755729	0.260322	0.0318408
CUST_33736_PI426222305	PGSC0003DMP400045793	PGSC0003DMG400026381	PGSC0003DMC400045793	PGSC0003DMT400067824	chr02	Lipid transfer protein family protein	35.2	not assigned.unknown	nsLTP2 PGSC0003DMT400067824	0.724338	0.785873	5.06689	6.03752	0.536982	0.626859	1.0073	0.985645	0.372033	0.695506	5.02327	4.2525	0.755816	2.20171	3.21253	0.989478
CUST_27102_PI426222305	PGSC0003DMP400017985	PGSC0003DMG400010163	PGSC0003DMC400017985	PGSC0003DMT400026334	chr03	Retinoblastoma-binding protein	27.3.67	RNA.regulation of transcription.putative transcription regulator	moderately similar to ( 236) AT5G47430 | Symbols: | zinc ion binding | chr5:19235819-19240147 REVERSEmoderately similar to ( 217) loc_os10g29560 12010.m05825 protein expressed proteinCOG5222 DWNN PGSC0003DMT400026334	0.83898	0.998982	0.603591	1.15125	0.745635	0.680887	0.654498	1.12237	1.8816	1.12606	1.62223	1.36632	0.756336	0.930215	1.03608	1.71991
CUST_43223_PI426222305	PGSC0003DMP400028951	PGSC0003DMG400016553	PGSC0003DMC400028951	PGSC0003DMT400042672	chr04	Shikimate kinase, chloroplastic	13.1.6.1.5	amino acid metabolism.synthesis.aromatic aa.chorismate.shikimate kinase	moderately similar to ( 318) AT2G21940 | Symbols: | shikimate kinase, putative | chr2:9351106-9352881 FORWARDmoderately similar to ( 280) loc_os04g54800 12004.m35210 protein shikimate kinase, chloroplast precursor, putative, expressedSK aroK SKI AroK aroL aroK PGSC0003DMT400042672	0.901614	0.74338	1.05576	1.18908	0.860643	0.795049	0.974196	0.902176	1.06214	0.903904	1.15062	1.22912	1.34731	1.10537	1.23814	1.31892
CUST_10198_PI426222305	PGSC0003DMP400047778	PGSC0003DMG400027473	PGSC0003DMC400047778	PGSC0003DMT400070674	chr07	Hypersensitive response assisting protein	27.1.19	RNA.processing.ribonucleases	PGSC0003DMT400070674	1.06792	1.04464	1.83334	0.789603	0.942263	1.25725	1.51383	0.684063	0.427138	0.925937	1.02015	0.581516	1.32397	0.797265	1.35718	0.228929
CUST_7324_PI426222305	PGSC0003DMP400007528	PGSC0003DMG400004227	PGSC0003DMC400007528	PGSC0003DMT400010816	chr12	Reverse transcriptase	35.2	not assigned.unknown	PGSC0003DMT400010816	0.593245	0.635942	0.440972	1.07907	1.22907	1.13479	0.892557	1.28439	0.925023	0.949687	0.869215	1.94337	1.25769	5.10002	4.4868	1.99434
CUST_18786_PI426222305	PGSC0003DMP400000771	PGSC0003DMG400000394	PGSC0003DMC400000771	PGSC0003DMT400001044	chr11	U3 small nucleolar ribonucleoprotein protein imp4	29.2.2.50	protein.synthesis.misc ribosomal protein.BRIX	moderately similar to ( 242) AT1G63780 | Symbols: IMP4 | IMP4 | chr1:23665045-23667243 REVERSEmoderately similar to ( 245) loc_os08g05880 12008.m04729 protein ribosome production factor 1, putative, expressed PGSC0003DMT400001044	0.678655	0.774902	0.955031	1.40858	0.753064	0.845954	0.972902	0.999689	1.10688	1.20736	1.17851	1.30384	1.03547	0.925175	0.857881	1.30905
CUST_11032_PI426222305	PGSC0003DMP400025631	PGSC0003DMG400014552	PGSC0003DMC400025631	PGSC0003DMT400037718	chr05	Cysteinyl-tRNA synthetase	29.1.16	protein.aa activation.cysteine-tRNA ligase	highly similar to ( 631) AT2G31170 | Symbols: SYCO ARATH | SYCO ARATH; ATP binding / aminoacyl-tRNA ligase/ cysteine-tRNA ligase/ nucleotide binding | chr2:13282559-13284256 REVERSEhighly similar to ( 624) loc_os09g38420 12009.m060064 protein cysteinyl-tRNA synthetase, putative, expressedcysS CysS tRNA-synt_1e PRK12418 CysRS_core PGSC0003DMT400037718	0.827338	0.696842	1.02728	1.4186	0.786542	0.753625	1.02768	0.961479	1.13749	0.93223	1.24304	1.4496	0.963925	1.05041	1.11029	1.55015
CUST_27214_PI426222305	PGSC0003DMP400040034	PGSC0003DMG402023109	PGSC0003DMC400040034	PGSC0003DMT400059483	chr12	Gene of unknown function	35.2	not assigned.unknown	PGSC0003DMT400059483	1.81414	1.31357	1.53836	2.98609	0.701217	0.772384	0.974737	1.11572	0.631963	1.08693	1.04667	1.96346	0.756335	1.19314	2.48816	1.10492
CUST_43532_PI426222305	PGSC0003DMP400001935	PGSC0003DMG400001028	PGSC0003DMC400001935	PGSC0003DMT400002668	chr03	Pollen Ole e 1 allergen and extensin	20.2.99	stress.abiotic.unspecified	weakly similar to ( 133) AT5G15780 | Symbols: | pollen Ole e 1 allergen and extensin family protein | chr5:5144898-5146297 REVERSE PGSC0003DMT400002668	1.80262	0.522917	0.449142	0.250314	2.41119	1.93767	0.755547	0.207373	2.55172	1.17185	1.07084	1.1748	0.785148	0.855739	1.06096	0.172739
CUST_13661_PI426222305	PGSC0003DMP400037542	PGSC0003DMG400021653	PGSC0003DMC400037542	PGSC0003DMT400055759	chr05	Adenosine-deaminase family/editase family protein	27.1	RNA.processing	weakly similar to ( 157) AT1G01760 | Symbols: | RNA binding / adenosine deaminase | chr1:276412-278448 REVERSEweakly similar to ( 123) loc_os04g58690 12004.m35523 protein RNA binding protein, putative, expressedADEAMc PGSC0003DMT400055759	0.599828	0.71203	0.674597	1.44234	0.922745	1.20927	1.35132	1.25877	1.2418	1.01553	1.0082	2.20756	1.13284	1.15383	1.09852	1.85328
CUST_21076_PI426222305	PGSC0003DMP400013757	PGSC0003DMG400007805	PGSC0003DMC400013757	PGSC0003DMT400020192	chr12	Triacylglycerol lipase	11.9.2.1	lipid metabolism.lipid degradation.lipases.triacylglycerol lipase	moderately similar to ( 490) AT2G42690 | Symbols: | lipase, putative | chr2:17776356-17777682 REVERSEmoderately similar to ( 400) loc_os01g51360 12001.m43495 protein triacylglycerol lipase, putative, expressedLipase_3 Lipase_3 PGSC0003DMT400020192	1.18285	0.882288	1.05036	0.988674	1.02502	0.922566	0.804006	0.576703	1.26203	0.966106	0.95518	1.01899	1.29109	1.11911	1.10368	1.02074
CUST_43485_PI426222305	PGSC0003DMP400039964	PGSC0003DMG400023063	PGSC0003DMC400039964	PGSC0003DMT400059363	chr05	Conserved gene of unknown function	35.2	not assigned.unknown	PGSC0003DMT400059363	0.834679	0.8953	0.537954	0.981428	0.729871	0.702442	0.713456	0.880746	2.51102	2.29612	1.231	1.42222	1.2125	1.69152	2.61075	1.00666
CUST_2321_PI426222305	PGSC0003DMP400048934	PGSC0003DMG400028164	PGSC0003DMC400048934	PGSC0003DMT400072373	chr10	Transcription factor	27.3.20	RNA.regulation of transcription.G2-like transcription factor family, GARP	moderately similar to ( 337) AT3G04030 | Symbols: | myb family transcription factor | chr3:1042920-1044574 REVERSEmoderately similar to ( 296) loc_os03g20900 12003.m07498 protein transfactor-like, putative, expressed PGSC0003DMT400072373	1.09614	1.31899	0.452097	0.366975	1.43243	1.14001	0.39785	0.405185	1.72248	1.42846	0.600789	0.910092	1.75701	1.40088	1.80299	0.749782
CUST_10274_PI426222305	PGSC0003DMP400019740	PGSC0003DMG400011168	PGSC0003DMC400019740	PGSC0003DMT400029026	chr07	Cytochrome c oxidase subunit 6b	9.7	mitochondrial electron transport / ATP synthesis.cytochrome c oxidase	weakly similar to ( 140) AT5G57815 | Symbols: | cytochrome c oxidase subunit 6b, putative | chr5:23426753-23427637 FORWARDweakly similar to ( 135) loc_os04g42060 12004.m09180 protein cytochrome c oxidase polypeptide VIb, putative, expressedCyt_c_Oxidase_VIb COX6B PGSC0003DMT400029026	1.33582	1.05362	0.855823	1.00696	1.16427	0.948929	0.733514	0.67595	1.82988	1.25203	0.883532	1.14784	1.26677	1.02718	0.835199	1.06321
CUST_11132_PI426222305	PGSC0003DMP400005169	PGSC0003DMG400002860	PGSC0003DMC400005169	PGSC0003DMT400007431	chr04	40S ribosomal protein S9	29.2.1.2.1.9	protein.synthesis.ribosomal protein.eukaryotic.40S subunit.S9	moderately similar to ( 295) AT5G39850 | Symbols: | 40S ribosomal protein S9 (RPS9C) | chr5:15950053-15951171 FORWARDweakly similar to ( 105) RS9_TOBAC 40S ribosomal protein S9 (S4) (Fragment) - Nicotiana tabacum (Common tobacco)moderately similar to ( 300) loc_os11g38959 12011.m80083 protein 40S ribosomal protein S9, putative, expressedrps4p RpsD PGSC0003DMT400007431	0.801257	0.781734	0.830533	1.05431	0.886663	0.972498	0.994295	0.996852	1.08049	1.23034	1.11687	1.39125	1.14576	1.06753	0.919246	1.12813
CUST_46724_PI426222305	PGSC0003DMP400043990	PGSC0003DMG400025357	PGSC0003DMC400043990	PGSC0003DMT400065246	chr11	Zinc binding dehydrogenase	29.3.1	protein.targeting.nucleus	highly similar to ( 562) AT3G45770 | Symbols: | oxidoreductase, zinc-binding dehydrogenase family protein | chr3:16805753-16807774 REVERSEhighly similar to ( 519) loc_os11g01154 12011.m61736 protein trans-2-enoyl-CoA reductase, mitochondrial precursor, putative, expressedQor AdhP COG2130 Tdh PGSC0003DMT400065246	0.885245	0.757833	0.824147	1.7425	0.684584	0.584057	0.888961	0.528281	1.44313	1.04808	1.27644	2.18722	0.596039	0.924521	1.04659	1.32062
CUST_7619_PI426222305	PGSC0003DMP400006575	PGSC0003DMG400003688	PGSC0003DMC400006575	PGSC0003DMT400009462	chr04	ST225	35.2	not assigned.unknown	PGSC0003DMT400009462	0.451758	1.79025	0.812873	1.55132	0.819041	1.06551	1.11861	1.20582	0.586771	0.664401	1.01113	0.946396	1.64826	1.60612	1.02277	1.02116
CUST_44206_PI426222305	PGSC0003DMP400024173	PGSC0003DMG400013663	PGSC0003DMC400024173	PGSC0003DMT400035541	chr02	3-hydroxy-3-methylglutaryl-coenzyme A reductase 1	16.1.2.3	secondary metabolism.isoprenoids.mevalonate pathway.HMG-CoA reductase	weakly similar to ( 139) AT1G76490 | Symbols: HMG1, HMGR1 | HMG1 (HYDROXY METHYLGLUTARYL COA REDUCTASE 1); hydroxymethylglutaryl-CoA reductase | chr1:28695801-28698206 FORWARDmoderately similar to ( 351) HMDH1_SOLTU 3-hydroxy-3-methylglutaryl-coenzyme A reductase 1 (EC 1.1.1.34) (HMG-CoA reductase 1) (HMGR1) (HMGR) - Solanum tuberosum (Potato)very weakly similar to (99.0) loc_os08g40180 12008.m07…	0.291359	1.05434	1.00525	0.902899	1.10814	1.15574	0.395685	0.569238	1.19089	1.89114	1.28935	1.74073	0.759286	1.67078	1.70005	0.759048
CUST_48676_PI426222305	PGSC0003DMP400054487	PGSC0003DMG400031269	PGSC0003DMC400054487	PGSC0003DMT400080319	chr05	RNA-dependent RNA-polymerase	27.2	RNA.transcription	nearly identical (1333) AT1G14790 | Symbols: RDR1, ATRDRP1 | RDR1 (RNA-DEPENDENT RNA POLYMERASE 1); RNA-directed RNA polymerase/ nucleic acid binding | chr1:5094317-5097817 REVERSEhighly similar to ( 964) loc_os02g50330 12002.m10067 protein RNA-directed RNA polymerase 2, putative, expressedRdRP PGSC0003DMT400080319	3.91954	1.97705	0.513094	0.335392	1.88244	1.7544	0.234204	0.277172	5.47622	1.89969	0.628112	0.436511	2.22104	0.627317	0.595332	0.314613
CUST_23002_PI426222305	PGSC0003DMP400052027	PGSC0003DMG400029863	PGSC0003DMC400052027	PGSC0003DMT400076784	chr10	Conserved gene of unknown function	35.2	not assigned.unknown	PGSC0003DMT400076784	1.82499	2.0434	0.706004	1.02558	0.783114	0.722153	0.524012	0.327859	0.90833	1.52132	0.754028	0.682214	2.3982	0.975247	1.31106	0.430822
CUST_30782_PI426222305	PGSC0003DMP400013629	PGSC0003DMG400007720	PGSC0003DMC400013629	PGSC0003DMT400019948	chr09	Conserved gene of unknown function	35.2	not assigned.unknown	weakly similar to ( 124) AT2G20310 | Symbols: RIN13 | RIN13 (RPM1 INTERACTING PROTEIN 13) | chr2:8761328-8763083 REVERSEweakly similar to ( 129) loc_os10g32850 12010.m21790 protein expressed protein PGSC0003DMT400019948	0.891109	0.831455	0.817921	1.4433	0.956842	0.88574	0.963279	0.950053	0.730215	0.978666	0.99726	0.942258	1.17052	1.76075	1.71397	1.47947
CUST_36281_PI426222305	PGSC0003DMP400026977	PGSC0003DMG400015384	PGSC0003DMC400026977	PGSC0003DMT400039806	chr12	Anther-specific protein LAT52	20.2.99	stress.abiotic.unspecified	weakly similar to ( 120) AT1G29140 | Symbols: | pollen Ole e 1 allergen and extensin family protein | chr1:10179029-10179811 FORWARDweakly similar to ( 134) OLEE1_BETVE Olee1-like protein precursor - Betula verrucosa (White birch) (Betula pendula)weakly similar to ( 112) loc_os04g32680 12004.m08366 protein pollen-specific protein C13 precursor, putative, expressedPollen_Ole_e_I PGSC0003DMT4000398…	1.03705	1.06167	1.04247	0.987724	0.844211	0.902664	0.917099	1.04892	0.608093	0.986646	0.949276	1.02484	0.989056	1.27359	1.85202	1.63255
CUST_36866_PI426222305	PGSC0003DMP400067756	PGSC0003DMG400045652	PGSC0003DMC400067756	PGSC0003DMT400096081	chr11	Gene of unknown function	35.2	not assigned.unknown	PGSC0003DMT400096081	0.625087	1.49309	0.707191	1.40599	0.519733	0.800603	0.455429	0.677306	0.812107	1.48121	0.513293	1.80751	2.09736	2.27947	2.54739	1.59784
CUST_50892_PI426222305	PGSC0003DMP400007889	PGSC0003DMG400004439	PGSC0003DMC400007889	PGSC0003DMT400011343	chr10	Conserved gene of unknown function	35.2	not assigned.unknown	PGSC0003DMT400011343	1.19145	1.17085	0.750811	1.04435	1.22752	1.11284	0.925151	0.683663	1.2129	0.746071	0.625765	0.561167	1.45253	1.12384	1.00969	1.28408
CUST_33828_PI426222305	PGSC0003DMP400008708	PGSC0003DMG401004894	PGSC0003DMC400008708	PGSC0003DMT400012540	chr06	Transcription factor R18	28.99	DNA.unspecified	weakly similar to ( 170) AT5G66840 | Symbols: | SAP domain-containing protein | chr5:26692922-26695296 REVERSEweakly similar to ( 190) loc_os10g25220 12010.m05472 protein SAP domain containing protein, expressed PGSC0003DMT400012540	0.913211	0.958772	1.11047	2.02133	0.962877	0.713966	1.11762	0.742393	0.743042	0.573034	1.18223	1.52347	1.19928	1.0099	1.51601	2.19699
CUST_16914_PI426222305	PGSC0003DMP400013258	PGSC0003DMG400007485	PGSC0003DMC400013258	PGSC0003DMT400019352	chr08	Conserved gene of unknown function	35.2	not assigned.unknown	PGSC0003DMT400019352	1.0207	1.05492	1.08818	0.937796	0.830869	0.899697	0.894623	1.0269	0.625804	0.962475	1.12762	1.37647	0.972198	3.63088	3.57373	0.903741
CUST_50856_PI426222305	PGSC0003DMP400061419	PGSC0003DMG400039315	PGSC0003DMC400061419	PGSC0003DMT400089744		Gag-pol protein	35.2	not assigned.unknown	PGSC0003DMT400089744	0.626916	0.624959	1.23302	2.9826	0.330908	0.493209	0.86081	1.44335	0.769661	1.41705	1.43106	3.20745	0.475527	0.994065	1.12384	2.17903
CUST_23514_PI426222305	PGSC0003DMP400010702	PGSC0003DMG400006029	PGSC0003DMC400010702	PGSC0003DMT400015444	chr11	F-box family protein	35.2	not assigned.unknown	PGSC0003DMT400015444	0.885246	0.824957	0.907097	3.13652	0.860855	0.940434	1.01219	1.35001	0.547282	0.97423	1.10523	2.72037	1.10839	1.94254	2.58335	4.72617
CUST_35877_PI426222305	PGSC0003DMP400029143	PGSC0003DMG400016663	PGSC0003DMC400029143	PGSC0003DMT400042970	chr06	Conserved gene of unknown function	35.2	not assigned.unknown	PGSC0003DMT400042970	0.596112	0.902864	0.386289	1.61292	0.599595	0.383752	0.864986	0.877421	1.10468	1.00709	0.735615	1.11321	0.897727	1.25232	1.09758	1.98882
CUST_32794_PI426222305	PGSC0003DMP400034231	PGSC0003DMG401019696	PGSC0003DMC400034231	PGSC0003DMT400050723	chr04	Cell division protein kinase 7	29.4	protein.postranslational modification	moderately similar to ( 437) AT1G53050 | Symbols: | protein kinase family protein | chr1:19772574-19775531 FORWARDmoderately similar to ( 233) CDC22_MEDSA Cell division control protein 2 homolog 2 (EC 2.7.11.22) - Medicago sativa (Alfalfa)moderately similar to ( 447) loc_os07g47180 12007.m29311 protein transposon protein, putative, unclassified, expressedS_TKc S_TKc Pkinase SPS1 Pkinase_Tyr PTKc …	0.959847	1.054	1.05041	1.49447	0.84609	0.889306	0.927889	1.04975	0.618555	1.1523	0.956402	1.80216	1.20274	2.83971	6.91949	1.08051
CUST_37132_PI426222305	PGSC0003DMP400020393	PGSC0003DMG400011513	PGSC0003DMC400020393	PGSC0003DMT400029999	chr04	Glucose regulated repressor protein	29.5.11.4.3.2	protein.degradation.ubiquitin.E3.SCF.FBOX	highly similar to ( 536) AT5G23340 | Symbols: | INVOLVED IN: biological_process unknown; LOCATED IN: cellular_component unknown; EXPRESSED IN: 24 plant structures; EXPRESSED DURING: 15 growth stages; CONTAINS InterPro DOMAIN/s: Leucine-rich repeat, cysteine-containing subtype (InterPro:IPR006553); BEST Arabidopsis thaliana protein match is: F-box family protein (FBL4) (TAIR:AT4G15475.1); Has 9095…	0.684918	0.656369	0.802692	1.42882	0.881947	0.882039	1.07353	1.53586	1.0328	0.914131	1.55853	1.50144	0.959815	1.00784	0.955393	1.83798
CUST_3100_PI426222305	PGSC0003DMP400000033	PGSC0003DMG400000010	PGSC0003DMC400000033	PGSC0003DMT400000034	chr01	Glycosyltransferase	26.2	misc.UDP glucosyl and glucoronyl transferases	nearly identical (1038) AT3G61130 | Symbols: GAUT1, LGT1 | GAUT1 (GALACTURONOSYLTRANSFERASE 1); polygalacturonate 4-alpha-galacturonosyltransferase/ transferase, transferring glycosyl groups | chr3:22622399-22625514 FORWARDhighly similar to ( 957) loc_os09g36190 12009.m06568 protein transferase, transferring glycosyl groups, putative, expressedGlyco_transf_8 PGSC0003DMT400000034	1.24956	0.903299	0.812556	0.839717	1.49499	1.23499	0.902115	0.682241	1.93774	1.40598	0.907602	1.01498	1.53071	0.924294	0.791009	0.715938
CUST_2789_PI426222305	PGSC0003DMP400000381	PGSC0003DMG400000177	PGSC0003DMC400000381	PGSC0003DMT400000504	chr01	Ubiquitin carrier protein	35.2	not assigned.unknown	PGSC0003DMT400000504	0.713722	1.5701	0.672037	0.833547	0.715721	1.36881	0.882484	0.721392	2.86171	1.90785	1.35766	0.758274	1.37782	1.31183	0.644218	0.635156
CUST_52447_PI426222305	PGSC0003DMP400028137	PGSC0003DMG400016110	PGSC0003DMC400028137	PGSC0003DMT400041560		Binding protein	35.2	not assigned.unknown	weakly similar to ( 163) AT4G19160 | Symbols: | unknown protein | chr4:10477521-10479947 FORWARD PGSC0003DMT400041560	0.760366	0.826437	0.888707	1.52773	0.909703	0.689633	1.2399	1.04643	1.17916	0.67706	2.13916	1.75468	0.449599	0.597135	1.08241	1.37545
CUST_11977_PI426222305	PGSC0003DMP400017061	PGSC0003DMG400009660	PGSC0003DMC400017061	PGSC0003DMT400025007	chr12	Flavonol 4'-sulfotransferase	11.8	lipid metabolism.''exotics'' (steroids, squalene etc)	weakly similar to ( 110) AT1G13420 | Symbols: ATST4B, ST4B | ST4B (SULFOTRANSFERASE 4B); brassinosteroid sulfotransferase/ sulfotransferase | chr1:4604871-4605866 FORWARDweakly similar to ( 111) loc_os12g04320 12012.m04426 protein flavonol 4-sulfotransferase, putative, expressedSulfotransfer_1 PGSC0003DMT400025007	1.44419	2.02345	1.35313	2.78088	0.97459	0.8315	0.822006	1.12023	0.567272	1.02605	0.836302	1.87071	1.23356	5.15336	3.85367	1.95597
CUST_16948_PI426222305	PGSC0003DMP400034496	PGSC0003DMG400019864	PGSC0003DMC400034496	PGSC0003DMT400051149	chr03	Binding protein	35.2	not assigned.unknown	weakly similar to ( 132) AT5G15680 | Symbols: | binding | chr5:5101188-5110793 REVERSEweakly similar to ( 125) loc_os02g58410 12002.m10862 protein expressed protein PGSC0003DMT400051149	0.712949	1.06528	0.976375	1.10873	0.528485	0.911806	0.786026	1.19344	0.487456	0.689714	0.944588	1.93958	1.21872	3.61566	2.66356	1.8409
CUST_41036_PI426222305	PGSC0003DMP400033043	PGSC0003DMG400018989	PGSC0003DMC400033043	PGSC0003DMT400048868	chr03	CDK/cyclin inhibitor	35.2	not assigned.unknown	PGSC0003DMT400048868	2.02251	0.797538	0.562929	0.562501	1.40208	1.53097	0.251449	0.343449	4.02332	2.67569	0.691893	0.715832	2.56071	1.98467	2.37483	0.262778
CUST_6584_PI426222305	PGSC0003DMP400025002	PGSC0003DMG400014212	PGSC0003DMC400025002	PGSC0003DMT400036856	chr03	Heat shock protein	20.2.1	stress.abiotic.heat	nearly identical (1044) AT1G16030 | Symbols: Hsp70b | Hsp70b (heat shock protein 70B); ATP binding | chr1:5502386-5504326 REVERSEnearly identical (1044) HSP7C_PETHY Heat shock cognate 70 kDa protein - Petunia hybrida (Petunia)nearly identical (1043) loc_os05g38530 12005.m08032 protein heat shock cognate 70 kDa protein, putative, expressedHSP70 dnaK DnaK dnaK hscA hscA PGSC0003DMT400036856	0.170458	0.0990517	2.05357	11.4176	0.0428483	0.0719151	1.74707	6.5592	0.127667	0.108289	12.304	17.2066	0.330867	0.394771	2.1901	30.0433
CUST_9481_PI426222305	PGSC0003DMP400004470	PGSC0003DMG400002521	PGSC0003DMC400004470	PGSC0003DMT400006466	chr03	DNA repair protein	28.2	DNA.repair	moderately similar to ( 283) AT5G50340 | Symbols: | ATP binding / damaged DNA binding / nucleoside-triphosphatase/ nucleotide binding | chr5:20491635-20495830 REVERSEmoderately similar to ( 252) loc_os06g05820 12006.m05308 protein DNA repair protein radA, putative, expressedPRK11823 Sms Sms PGSC0003DMT400006466	1.1006	1.1272	0.813218	0.600462	1.20104	1.29413	0.817177	0.541542	1.64765	1.48567	0.712349	0.659721	2.14295	1.40964	0.946161	0.80712
CUST_29448_PI426222305	PGSC0003DMP400051420	PGSC0003DMG400029521	PGSC0003DMC400051420	PGSC0003DMT400075921	chr04	Conserved gene of unknown function	35.2	not assigned.unknown	moderately similar to ( 209) AT1G70750 | Symbols: | unknown protein | chr1:26680728-26683147 REVERSEmoderately similar to ( 211) loc_os03g15410 12003.m06978 protein expressed proteinDUF593 PGSC0003DMT400075921	1.42253	1.19123	0.873964	0.705453	1.32497	1.058	0.783304	0.560656	2.25076	1.43881	0.938677	0.727083	1.31925	0.882956	0.862128	0.406865
CUST_46750_PI426222305	PGSC0003DMP400026012	PGSC0003DMG400014782	PGSC0003DMC400026012	PGSC0003DMT400038308	chr08	Pentatricopeptide repeat-containing protein	35.2	not assigned.unknown	weakly similar to ( 121) AT1G19520 | Symbols: NFD5 | NFD5 (NUCLEAR FUSION DEFECTIVE 5) | chr1:6760032-6762581 FORWARDweakly similar to ( 112) loc_os02g39820 12002.m09068 protein expressed protein PGSC0003DMT400038308	0.485772	0.563326	0.847276	3.16757	0.662095	0.506374	0.766985	1.05571	1.43077	0.836061	1.57317	2.85019	0.366657	0.850951	1.38314	3.95474
CUST_25302_PI426222305	PGSC0003DMP400023503	PGSC0003DMG400013289	PGSC0003DMC400023503	PGSC0003DMT400034576	chr11	Gene of unknown function	35.2	not assigned.unknown	PGSC0003DMT400034576	0.347511	0.449286	0.887221	1.80472	0.636215	0.796587	1.13279	1.00051	1.1024	1.08492	1.06494	2.20647	0.652491	1.25312	1.42076	2.10913
CUST_9575_PI426222305	PGSC0003DMP400004610	PGSC0003DMG400002583	PGSC0003DMC400004610	PGSC0003DMT400006639	chr03	Cell wall invertase	2.2.1.3.2	major CHO metabolism.degradation.sucrose.invertases.cell wall	highly similar to ( 637) AT3G13790 | Symbols: ATCWINV1, ATBFRUCT1 | ATBFRUCT1; beta-fructofuranosidase/ hydrolase, hydrolyzing O-glycosyl compounds | chr3:4533084-4535831 REVERSEhighly similar to ( 585) INV1_PEA Beta-fructofuranosidase, cell wall isozyme precursor (EC 3.2.1.26) (Sucrose hydrolase) (Acid invertase) - Pisum sativum (Garden pea)highly similar to ( 539) loc_os04g33720 12004.m08467 pr…	0.574612	0.57242	0.375351	0.411934	1.71973	1.49579	1.10573	0.8297	1.09317	1.13714	1.00408	1.0114	1.24555	1.55475	1.95277	0.543422
CUST_43662_PI426222305	PGSC0003DMP400003453	PGSC0003DMG400001936	PGSC0003DMC400003453	PGSC0003DMT400004870		Conserved gene of unknown function	35.2	not assigned.unknown	PGSC0003DMT400004870	0.812302	1.04529	0.775272	0.864662	0.948532	0.93532	0.819586	0.664945	1.96301	1.01924	1.37422	1.9962	1.77035	1.51886	2.18762	1.50444
CUST_31864_PI426222305	PGSC0003DMP400035803	PGSC0003DMG400020601	PGSC0003DMC400035803	PGSC0003DMT400053106	chr03	Ubiquinol-cytochrome c reductase complex 6.7 kDa protein	35.2	not assigned.unknown	PGSC0003DMT400053106	1.23815	0.751387	0.658071	0.797181	1.19496	0.886343	1.00437	0.790638	1.71962	1.22135	1.15332	1.20693	1.14016	0.639544	0.864232	0.956404
CUST_19871_PI426222305	PGSC0003DMP400041093	PGSC0003DMG400023750	PGSC0003DMC400041093	PGSC0003DMT400061036	chr01	Sterol glucosyltransferase	35.2	not assigned.unknown	moderately similar to ( 320) AT5G24750 | Symbols: | FUNCTIONS IN: molecular_function unknown; INVOLVED IN: biological_process unknown; LOCATED IN: cellular_component unknown; EXPRESSED IN: 9 plant structures; EXPRESSED DURING: 6 growth stages; BEST Arabidopsis thaliana protein match is: UDP-glucose:sterol glucosyltransferase, putative (TAIR:AT1G43620.3); Has 976 Blast hits to 975 proteins in 299 …	0.638534	0.878574	0.730705	1.3128	1.23605	1.27572	1.47397	1.64094	0.346911	0.757135	0.61824	1.10563	0.706986	1.75908	3.22074	1.62976
CUST_43599_PI426222305	PGSC0003DMP400043656	PGSC0003DMG400025152	PGSC0003DMC400043656	PGSC0003DMT400064753	chr02	UDP-glucuronosyltransferase	26.2	misc.UDP glucosyl and glucoronyl transferases	moderately similar to ( 445) AT3G02100 | Symbols: | UDP-glucoronosyl/UDP-glucosyl transferase family protein | chr3:368840-370484 REVERSEweakly similar to ( 154) IAAG_MAIZE Indole-3-acetate beta-glucosyltransferase (EC 2.4.1.121) (IAA-Glu synthetase) ((Uridine 5'-diphosphate-glucose:indol-3-ylacetyl)-beta-D-glucosyl transferase) - Zea mays (Maize)moderately similar to ( 385) loc_os03g55040 12003.…	1.44788	0.759295	0.545524	1.12554	0.632914	0.90018	0.50242	0.798302	2.3996	1.44264	0.92229	1.65281	1.23517	6.46868	4.92749	1.48627
CUST_8080_PI426222305	PGSC0003DMP400051146	PGSC0003DMG400029366	PGSC0003DMC400051146	PGSC0003DMT400075521	chr12	Conserved gene of unknown function	29.5.11.4.2	protein.degradation.ubiquitin.E3.RING	moderately similar to ( 328) AT4G31410 | Symbols: | unknown protein | chr4:15244259-15245474 FORWARDmoderately similar to ( 263) loc_os06g47860 12006.m31919 protein expressed proteinDUF1644 PGSC0003DMT400075521	0.738607	0.926108	0.607679	0.657072	1.57725	1.50112	0.63517	0.638337	2.34796	0.824622	0.848035	0.748606	2.38196	1.16544	0.876104	1.14908
CUST_2359_PI426222305	PGSC0003DMP400018511	PGSC0003DMG400010467	PGSC0003DMC400018511	PGSC0003DMT400027132	chr10	Importin alpha-2 subunit	29.3.1	protein.targeting.nucleus	moderately similar to ( 405) AT5G03070 | Symbols: IMPA-9 | IMPA-9 (IMPORTIN ALPHA ISOFORM 9); binding | chr5:718468-721395 REVERSEmoderately similar to ( 334) IMA2_ORYSA Importin alpha-2 subunit - Oryza sativa (Rice)moderately similar to ( 334) loc_os01g06470 12001.m42869 protein importin alpha-2 subunit, putative, expressedSRP1 PGSC0003DMT400027132	0.606966	0.685884	1.06479	1.01718	0.434705	1.21365	0.463263	1.51501	0.49663	1.38017	0.782735	1.52654	0.998752	1.70387	2.10662	1.67046
CUST_34664_PI426222305	PGSC0003DMP400001326	PGSC0003DMG400000673	PGSC0003DMC400001326	PGSC0003DMT400001795	chr07	Phd finger transcription factor	27.3.44	RNA.regulation of transcription.Chromatin Remodeling Factors	moderately similar to ( 315) AT4G22140 | Symbols: | DNA binding / protein binding / zinc ion binding | chr4:11728093-11730230 REVERSEmoderately similar to ( 312) loc_os09g21770 12009.m05384 protein DNA binding protein, putative, expressedBAH_BAHCC1 BAH BAH PGSC0003DMT400001795	0.434629	0.49612	0.789549	1.19064	0.808876	0.850451	1.30319	1.0222	0.808366	0.883082	1.29632	1.98428	0.667025	0.794107	1.01039	1.25339
CUST_35795_PI426222305	PGSC0003DMP400031880	PGSC0003DMG400018288	PGSC0003DMC400031880	PGSC0003DMT400047132	chr01	Nucleic acid binding protein	27.3.99	RNA.regulation of transcription.unclassified	moderately similar to ( 271) AT5G61190 | Symbols: | zinc finger protein-related | chr5:24615480-24619886 FORWARDmoderately similar to ( 226) loc_os07g44320 12007.m08653 protein expressed proteinDUF537 PGSC0003DMT400047132	0.618463	0.662884	0.989107	1.6516	0.756903	0.773295	1.1089	1.28334	0.998123	0.744136	1.27047	1.66855	1.16452	1.01856	1.24306	1.831
CUST_22746_PI426222305	PGSC0003DMP400052765	PGSC0003DMG400030318	PGSC0003DMC400052765	PGSC0003DMT400077953	chr06	Ring zinc finger protein	31.1	cell.organisation	highly similar to ( 600) AT2G28840 | Symbols: | ankyrin repeat family protein | chr2:12378672-12380474 FORWARDhighly similar to ( 505) loc_os05g02130 12005.m04749 protein ankyrin repeat domain-containing protein 28, putative, expressedANK PGSC0003DMT400077953	1.24815	1.22167	1.11296	1.38647	1.01842	0.902062	0.883753	0.63572	1.26441	0.757936	0.882124	1.00147	1.63043	1.04907	1.23577	0.907563
CUST_48019_PI426222305	PGSC0003DMP400034350	PGSC0003DMG401019771	PGSC0003DMC400034350	PGSC0003DMT400050897	chr06	Cytochrome P450	26.1	misc.cytochrome P450	moderately similar to ( 251) AT3G26300 | Symbols: CYP71B34 | CYP71B34; electron carrier/ heme binding / iron ion binding / monooxygenase/ oxygen binding | chr3:9639199-9640866 REVERSEmoderately similar to ( 351) C71D8_SOYBN Cytochrome P450 71D8 (EC 1.14.-.-) (P450 CP7) - Glycine max (Soybean)moderately similar to ( 299) loc_os03g39650 12003.m09052 protein cytochrome P450 71D10, putative, expresse…	1.42082	2.59668	0.727611	0.941887	1.92958	1.41015	0.892086	0.946451	2.33413	0.885072	1.05982	0.74697	0.76201	0.898233	0.844663	0.652007
CUST_43839_PI426222305	PGSC0003DMP400027290	PGSC0003DMG400015571	PGSC0003DMC400027290	PGSC0003DMT400040230	chr11	Gene of unknown function	35.2	not assigned.unknown	PGSC0003DMT400040230	0.926115	0.924131	1.32028	1.30635	1.17832	0.88357	1.11018	1.18278	0.494579	0.755712	1.18477	1.58202	1.19082	3.71294	3.36847	1.18105
CUST_46647_PI426222305	PGSC0003DMP400018420	PGSC0003DMG400010422	PGSC0003DMC400018420	PGSC0003DMT400027011	chr02	Pentatricopeptide repeat-containing protein	35.2	not assigned.unknown	weakly similar to ( 108) AT2G35130 | Symbols: | pentatricopeptide (PPR) repeat-containing protein | chr2:14807589-14810164 REVERSEweakly similar to ( 110) loc_os02g07360 12002.m06083 protein expressed protein PGSC0003DMT400027011	0.91258	1.01839	1.34513	0.915333	1.63797	1.14624	1.17049	1.17847	0.634707	0.902827	0.916548	1.08954	1.64367	1.26694	2.54546	1.20756
CUST_36766_PI426222305	PGSC0003DMP400010959	PGSC0003DMG402006177	PGSC0003DMC400010959	PGSC0003DMT400015806	chr01	Proteasome subunit alpha type-7	29.5.11.20	protein.degradation.ubiquitin.proteasom	moderately similar to ( 283) AT3G51260 | Symbols: PAD1 | PAD1 (20s proteasome alpha subunit pad1); endopeptidase/ peptidase/ threonine-type endopeptidase | chr3:19031086-19032746 FORWARDmoderately similar to ( 295) PSA7_CICAR Proteasome subunit alpha type 7 (EC 3.4.25.1) (20S proteasome alpha subunit D) (20S proteasome subunit alpha-4) - Cicer arietinum (Chickpea) (Garbanzo)moderately similar to …	0.489181	0.473043	0.948098	1.13636	0.575395	0.686453	0.973657	0.526165	1.51044	1.20554	1.25401	1.32526	1.63733	0.639735	0.91677	1.6703
CUST_9883_PI426222305	PGSC0003DMP400058269	PGSC0003DMG400036165	PGSC0003DMC400058269	PGSC0003DMT400086594	chr07	Gene of unknown function	35.2	not assigned.unknown	PGSC0003DMT400086594	0.683435	0.704366	0.698798	0.797969	1.68743	1.43268	1.39972	1.5174	0.596297	1.95067	0.92453	2.27553	1.73545	4.15884	4.42742	1.09751
CUST_12661_PI426222305	PGSC0003DMP400057081	PGSC0003DMG400034977	PGSC0003DMC400057081	PGSC0003DMT400085406	chr10	Gene of unknown function	35.2	not assigned.unknown	PGSC0003DMT400085406	0.969996	1.14125	1.41033	0.807051	1.13204	1.19862	1.20204	1.799	0.568964	0.78647	0.959747	0.853699	0.831562	1.13856	0.617361	1.05022
CUST_8315_PI426222305	PGSC0003DMP400027055	PGSC0003DMG400015443	PGSC0003DMC400027055	PGSC0003DMT400039923	chr12	Gene of unknown function	35.2	not assigned.unknown	PGSC0003DMT400039923	0.555353	0.573707	1.38386	2.06249	0.853578	1.06101	1.7179	1.92188	0.47644	0.544934	1.10344	1.60321	0.551132	0.749053	1.08412	1.69639
CUST_47113_PI426222305	PGSC0003DMP400064446	PGSC0003DMG400042342	PGSC0003DMC400064446	PGSC0003DMT400092771	chr10	Glycosyl transferase, family 8	35.2	not assigned.unknown	PGSC0003DMT400092771	0.830928	0.863918	1.02421	0.79197	1.76161	1.26726	1.23959	0.923696	2.15477	2.23773	0.840876	1.24525	1.65058	2.35755	2.4824	0.812786
CUST_38445_PI426222305	PGSC0003DMP400050360	PGSC0003DMG402028903	PGSC0003DMC400050360	PGSC0003DMT400074361		24 kDa seed maturation protein				0.763556	1.18098	1.22064	2.93466	0.686929	0.929683	0.843944	0.830901	1.5838	0.935551	2.07577	2.57114	1.24484	0.994937	1.49539	1.88095
CUST_38447_PI426222305	PGSC0003DMP400004200	PGSC0003DMG400002352	PGSC0003DMC400004200	PGSC0003DMT400006048		Tetrahydrofolylpolyglutamate synthase	25.8	C1-metabolism.tetrahydrofolate synthase	moderately similar to ( 395) AT5G41480 | Symbols: GLA1, ATDFA, DFA | GLA1 (GLOBULAR ARREST1); dihydrofolate synthase | chr5:16595967-16598523 FORWARDmoderately similar to ( 368) loc_os12g42870 12012.m27052 protein GLA1, putative, expressedFolC PRK10846 PGSC0003DMT400006048	0.877598	0.949638	0.898854	0.865114	0.964473	0.804663	0.892645	1.02354	0.844071	0.923869	1.17797	1.01365	1.20132	2.01755	2.54643	0.938255
CUST_5892_PI426222305	PGSC0003DMP400015622	PGSC0003DMG401008889	PGSC0003DMC400015622	PGSC0003DMT400022943	chr09	Conserved gene of unknown function	35.2	not assigned.unknown	PGSC0003DMT400022943	14.5577	1.59171	0.581405	0.545269	0.612649	1.21107	3.41337	0.464028	12.1587	2.30425	1.31051	0.568325	0.862416	1.23227	0.911422	0.411658
CUST_5441_PI426222305	PGSC0003DMP400006501	PGSC0003DMG402003636	PGSC0003DMC400006501	PGSC0003DMT400009354	chr09	Endo-1,4-beta-glucanase	10.6.1	cell wall.degradation.cellulases and beta -1,4-glucanases	moderately similar to ( 259) AT1G19940 | Symbols: AtGH9B5 | AtGH9B5 (Arabidopsis thaliana Glycosyl Hydrolase 9B5); catalytic/ hydrolase, hydrolyzing O-glycosyl compounds | chr1:6918323-6920268 REVERSEmoderately similar to ( 288) GUN24_ORYSA Endoglucanase 24 precursor (EC 3.2.1.4) (Endo-1,4-beta glucanase 24) - Oryza sativa (Rice)moderately similar to ( 288) loc_os09g36350 12009.m22181 protein end…	1.16852	0.650527	1.12842	1.98869	0.75062	0.660342	0.942719	0.841519	1.00744	0.689915	2.07331	1.83907	0.833162	0.909289	1.03402	1.66165
CUST_35817_PI426222305	PGSC0003DMP400031839	PGSC0003DMG400018276	PGSC0003DMC400031839	PGSC0003DMT400047066	chr01	Germin	20.2.99	stress.abiotic.unspecified	moderately similar to ( 229) AT3G62020 | Symbols: GLP10 | GLP10 (GERMIN-LIKE PROTEIN 10); manganese ion binding / nutrient reservoir | chr3:22971443-22972192 REVERSEmoderately similar to ( 241) NEC1_NICPL Nectarin-1 precursor (EC 1.15.1.1) (Superoxide dismutase [Mn]) - Nicotiana plumbaginifolia (Leadwort-leaved tobacco)moderately similar to ( 243) loc_os05g19670 12005.m06370 protein rhicadhesin r…	1.05725	0.895374	1.02197	0.949039	0.93735	1.13921	1.03463	0.631846	1.51235	1.177	1.03933	1.22039	1.05983	1.04829	0.733954	0.545045
CUST_49586_PI426222305	PGSC0003DMP400009435	PGSC0003DMG400005329	PGSC0003DMC400009435	PGSC0003DMT400013630	chr06	WRKY domain class transcription factor	27.3.32	RNA.regulation of transcription.WRKY domain transcription factor family	moderately similar to ( 227) AT2G30590 | Symbols: WRKY21 | WRKY21; calmodulin binding / transcription factor | chr2:13033891-13035303 FORWARDmoderately similar to ( 223) loc_os12g40570 12012.m07841 protein WRKY transcription factor 21, putative, expressedWRKY PGSC0003DMT400013630	0.695323	0.772848	0.925277	1.69503	0.725047	0.846254	0.929518	0.659117	1.54905	1.09445	1.2355	1.59918	1.06873	0.83345	0.977731	1.46535
CUST_46771_PI426222305	PGSC0003DMP400025990	PGSC0003DMG400014766	PGSC0003DMC400025990	PGSC0003DMT400038273	chr08	41 kD chloroplast nucleoid DNA binding protein (CND41)	27.3.99	RNA.regulation of transcription.unclassified	weakly similar to ( 190) AT5G10770 | Symbols: | chloroplast nucleoid DNA-binding protein, putative | chr5:3403331-3405331 REVERSEmoderately similar to ( 211) loc_os09g30414 12009.m06195 protein aspartic proteinase nepenthesin-2 precursor, putative, expressedAsp PGSC0003DMT400038273	4.71779	1.72999	0.604088	0.047652	2.35242	1.86723	0.559895	0.0856961	4.56798	1.59708	0.0995144	0.0454478	2.20497	0.964844	0.263785	0.0220752
CUST_4861_PI426222305	PGSC0003DMP400050522	PGSC0003DMG400028997	PGSC0003DMC400050522	PGSC0003DMT400074585	chr12	Conserved gene of unknown function	35.2	not assigned.unknown	PGSC0003DMT400074585	0.946905	0.910954	1.25401	0.699473	0.88496	0.819091	0.963063	1.28901	0.224726	0.697494	0.760216	0.946337	0.565291	1.81915	1.20326	1.30496
CUST_40222_PI426222305	PGSC0003DMP400068101	PGSC0003DMG400045997	PGSC0003DMC400068101	PGSC0003DMT400096426		BRASSINOSTEROID INSENSITIVE 1-associated receptor kinase 1	30.2.17	signalling.receptor kinases.DUF 26	moderately similar to ( 310) AT1G34300 | Symbols: | lectin protein kinase family protein | chr1:12503450-12505939 FORWARDmoderately similar to ( 206) KPRO_MAIZE Putative receptor protein kinase ZmPK1 precursor (EC 2.7.11.1) - Zea mays (Maize)highly similar to ( 665) loc_os04g12560 12004.m06499 protein receptor-like protein kinase, putative, expressedS_TKc S_TKc Pkinase Pkinase_Tyr TyrKc PTKc PTKc…	1.18063	0.817635	1.17541	3.00809	0.61155	0.936544	1.35809	1.53173	0.502712	0.281562	1.03916	0.987673	0.445714	0.911567	0.715834	0.973993
CUST_31882_PI426222305	PGSC0003DMP400021141	PGSC0003DMG400011934	PGSC0003DMC400021141	PGSC0003DMT400031166	chr03	ATP binding protein	35.2	not assigned.unknown	PGSC0003DMT400031166	0.791529	1.34705	0.686852	2.03318	0.840266	0.652612	0.964275	0.675471	1.42928	0.902639	1.03526	2.91442	1.47378	0.812382	1.44144	1.53417
CUST_11250_PI426222305	PGSC0003DMP400024753	PGSC0003DMG400014061	PGSC0003DMC400024753	PGSC0003DMT400036504	chr04	Receptor kinase	30.2.20	signalling.receptor kinases.wheat LRK10 like	weakly similar to ( 148) AT5G39020 | Symbols: | protein kinase family protein | chr5:15616917-15619358 FORWARDweakly similar to ( 150) loc_os01g02840 12001.m06923 protein LRK14, putative, expressed PGSC0003DMT400036504	1.13128	0.570135	0.94211	0.797638	1.18066	1.07017	1.23849	0.764553	2.01897	1.02132	1.0744	0.886515	1.25143	1.00711	1.0303	0.795869
CUST_10483_PI426222305	PGSC0003DMP400021479	PGSC0003DMG400012155	PGSC0003DMC400021479	PGSC0003DMT400031686	chr08	Pathogenesis-induced protein	20.2.99	stress.abiotic.unspecified	moderately similar to ( 292) AT1G01360 | Symbols: | unknown protein | chr1:142138-142914 FORWARDmoderately similar to ( 288) loc_os02g15640 12002.m06807 protein AT-rich element binding factor 3, putative, expressed PGSC0003DMT400031686	0.657111	0.87296	0.756478	1.39709	0.499632	0.725572	0.933516	1.08092	0.996967	1.00545	1.23981	1.49754	0.989718	0.97328	0.807557	1.52521
CUST_40645_PI426222305	PGSC0003DMP400059131	PGSC0003DMG400037027	PGSC0003DMC400059131	PGSC0003DMT400087456	chr02	Gag-pol polyprotein	35.2	not assigned.unknown	PGSC0003DMT400087456	0.960666	1.05615	1.06582	0.992493	0.854221	0.899204	0.940635	1.05735	0.625954	0.914987	0.951357	0.981065	0.872753	1.30439	3.75584	0.905438
CUST_34193_PI426222305	PGSC0003DMP400036532	PGSC0003DMG400021074	PGSC0003DMC400036532	PGSC0003DMT400054308	chr07	Late blight resistance protein	35.2	not assigned.unknown	PGSC0003DMT400054308	0.938893	0.976169	0.981302	0.97976	1.06235	0.898442	1.02417	1.13435	0.57986	1.59917	1.25968	5.99431	1.48589	7.08815	5.00003	1.72078
CUST_45223_PI426222305	PGSC0003DMP400007589	PGSC0003DMG400004265	PGSC0003DMC400007589	PGSC0003DMT400010895	chr12	DEAD-box ATP-dependent RNA helicase 48	27.1.2	RNA.processing.RNA helicase	moderately similar to ( 225) AT2G07750 | Symbols: | DEAD box RNA helicase, putative | chr2:3576483-3580396 FORWARDweakly similar to ( 122) loc_os02g57980 12002.m10819 protein ATP-dependent RNA helicase dbp4, putative, expressed PGSC0003DMT400010895	0.732105	0.869032	0.812314	2.08772	0.538879	1.10067	0.881254	1.10406	0.48194	0.935732	1.24198	1.68941	1.68856	5.26484	4.30217	2.59936
CUST_41317_PI426222305	PGSC0003DMP400005640	PGSC0003DMG400003123	PGSC0003DMC400005640	PGSC0003DMT400008103	chr01	Fructose-bisphosphate aldolase	1.3.6	PS.calvin cycle.aldolase	highly similar to ( 684) AT4G38970 | Symbols: | fructose-bisphosphate aldolase, putative | chr4:18163769-18165659 REVERSEhighly similar to ( 661) ALFC_ORYSA Fructose-bisphosphate aldolase, chloroplast precursor (EC 4.1.2.13) (ALDP) - Oryza sativa (Rice)highly similar to ( 661) loc_os11g07020 12011.m28744 protein fructose-bisphosphate aldolase, chloroplast precursor, putative, expressedGlycolytic …	1.11199	0.87681	0.878476	0.95565	1.93796	1.98559	0.966539	0.592163	0.825219	1.15841	0.835753	0.822623	1.16196	1.11494	1.09881	0.947997
CUST_10362_PI426222305	PGSC0003DMP400005765	PGSC0003DMG400003192	PGSC0003DMC400005765	PGSC0003DMT400008273	chr07	Receptor-like kinase CHRK1	30.2.17	signalling.receptor kinases.DUF 26	moderately similar to ( 269) AT4G11530 | Symbols: | kinase | chr4:6987093-6989599 FORWARDweakly similar to ( 165) NORK_PEA Nodulation receptor kinase precursor (EC 2.7.11.1) - Pisum sativum (Garden pea)moderately similar to ( 267) loc_os01g57480 12001.m11899 protein serine/threonine-protein kinase receptor precursor, putative, expressedTyrKc Pkinase_Tyr S_TKc PTKc S_TKc Pkinase PTKc_Srm_Brk PTKc_…	0.656355	0.523774	0.772081	1.97371	0.277378	0.599186	1.48911	0.921849	2.14364	0.78292	1.75883	2.06786	0.387689	0.809031	0.823697	1.80548
CUST_32848_PI426222305	PGSC0003DMP400022890	PGSC0003DMG400012925	PGSC0003DMC400022890	PGSC0003DMT400033656	chr02	Conserved gene of unknown function	35.2	not assigned.unknown	PGSC0003DMT400033656	0.527103	0.51648	1.2344	1.99695	0.3625	0.690628	1.34543	2.48234	0.21027	0.478444	1.26619	2.24184	0.852114	1.3774	1.46531	3.85912
CUST_40432_PI426222305	PGSC0003DMP400041445	PGSC0003DMG400023979	PGSC0003DMC400041445	PGSC0003DMT400061601	chr11	ATPase inhibitor	35.2	not assigned.unknown	PGSC0003DMT400061601	0.211379	0.649433	0.723961	2.70144	0.599379	1.05914	1.44062	3.58216	0.440042	0.79299	2.23969	3.87384	0.333638	0.944903	0.83208	4.5298
CUST_5849_PI426222305	PGSC0003DMP400041968	PGSC0003DMG400024260	PGSC0003DMC400041968	PGSC0003DMT400062337	chr09	Receptor protein kinase zmpk1	30.2.17	signalling.receptor kinases.DUF 26	moderately similar to ( 343) AT2G19130 | Symbols: | S-locus lectin protein kinase family protein | chr2:8293789-8296275 FORWARDhighly similar to ( 629) KPRO_MAIZE Putative receptor protein kinase ZmPK1 precursor (EC 2.7.11.1) - Zea mays (Maize)highly similar to ( 760) loc_os01g47840 12001.m10977 protein S-locus-like receptor protein kinase, putativePkinase S_TKc S_TKc Pkinase_Tyr TyrKc PTKc SPS1 …	2.32431	0.800516	0.830981	0.358542	2.17023	1.16921	0.966658	0.453565	4.92716	1.14475	0.86904	0.305761	1.4849	0.632975	0.672938	0.112806
CUST_34793_PI426222305	PGSC0003DMP400006790	PGSC0003DMG400003813	PGSC0003DMC400006790	PGSC0003DMT400009746	chr09	ATP binding protein				0.866812	1.09316	0.862426	1.43651	0.845058	0.622837	0.68632	0.902516	1.27992	1.05013	1.32814	1.94061	1.26307	2.15788	1.51243	1.2465
CUST_13004_PI426222305	PGSC0003DMP400042622	PGSC0003DMG404024620	PGSC0003DMC400042622	PGSC0003DMT400063306	chr03	Conserved gene of unknown function	35.2	not assigned.unknown	PGSC0003DMT400063306	1.35444	1.02445	0.713857	0.148197	2.2563	2.50576	0.926198	0.190924	2.63287	2.34475	0.844349	0.269723	1.71861	0.816954	0.912246	0.14667
CUST_23969_PI426222305	PGSC0003DMP400022173	PGSC0003DMG400012536	PGSC0003DMC400022173	PGSC0003DMT400032636	chr01	Conserved gene of unknown function	35.2	not assigned.unknown	very weakly similar to (84.3) AT2G14095 | Symbols: | unknown protein | chr2:5932506-5933752 REVERSE PGSC0003DMT400032636	0.671901	0.605971	0.652107	0.853618	0.554981	1.43178	0.631566	0.539626	1.08881	1.51137	0.713846	3.19958	1.67638	6.40366	3.52576	1.83239
CUST_47017_PI426222305	PGSC0003DMP400053988	PGSC0003DMG400030995	PGSC0003DMC400053988	PGSC0003DMT400079602	chr05	Polygalacturonase-1 non-catalytic subunit beta	10.6.3	cell wall.degradation.pectate lyases and polygalacturonases	highly similar to ( 695) AT1G70370 | Symbols: | BURP domain-containing protein / polygalacturonase, putative | chr1:26513003-26514998 REVERSEhighly similar to ( 562) loc_os08g29200 12008.m06924 protein polygalacturonase-1 non-catalytic beta subunit precursor, putative, expressedBURP PGSC0003DMT400079602	1.29388	0.59159	0.832368	0.617003	1.85724	1.3097	1.01853	0.660963	1.43081	0.944338	0.977012	1.0073	1.85445	1.09506	1.5418	0.809021
CUST_24598_PI426222305	PGSC0003DMP400036628	PGSC0003DMG400021130	PGSC0003DMC400036628	PGSC0003DMT400054441	chr02	GmCK3p	11.3.2	lipid metabolism.Phospholipid synthesis.choline kinase	moderately similar to ( 451) AT1G74320 | Symbols: | choline kinase, putative | chr1:27941192-27942903 FORWARDmoderately similar to ( 426) loc_os05g45880 12005.m08713 protein ethanolamine kinase 1, putative, expressedCholine_kinase PGSC0003DMT400054441	0.707733	0.642489	1.13071	1.91009	0.633631	0.556994	1.16554	1.19514	0.992672	0.797573	1.33936	1.518	1.01746	1.01725	1.10848	1.84167
CUST_15243_PI426222305	PGSC0003DMP400038276	PGSC0003DMG400022141	PGSC0003DMC400038276	PGSC0003DMT400056942	chr07	Nucleic acid binding protein	35.2	not assigned.unknown	PGSC0003DMT400056942	0.986237	0.947327	0.952308	1.20039	0.800812	0.871897	0.877063	1.01288	2.44388	1.33158	1.19227	1.48683	1.23559	1.23536	1.7523	0.980149
CUST_11811_PI426222305	PGSC0003DMP400031564	PGSC0003DMG400018115	PGSC0003DMC400031564	PGSC0003DMT400046652	chr03	ATP binding protein	29.4	protein.postranslational modification	weakly similar to ( 123) AT3G48240 | Symbols: | octicosapeptide/Phox/Bem1p (PB1) domain-containing protein | chr3:17867381-17868007 FORWARDweakly similar to ( 119) loc_os11g25800 12011.m06501 protein octicosapeptide/Phox/Bem1p, putative, expressed PGSC0003DMT400046652	0.943913	1.04222	0.995822	2.44934	0.764574	0.819263	1.02046	1.04192	0.551678	0.839711	4.12286	2.48319	0.775806	2.05366	1.2666	2.12869
CUST_12936_PI426222305	PGSC0003DMP400042391	PGSC0003DMG400024508	PGSC0003DMC400042391	PGSC0003DMT400062981	chr03	Extracellular Ca2+ sensing receptor	26.23	misc.rhodanese	moderately similar to ( 425) AT5G23060 | Symbols: CaS | CaS (Calcium sensing receptor) | chr5:7736760-7738412 REVERSEmoderately similar to ( 334) loc_os02g49680 12002.m10002 protein calcium sensing receptor, putative, expressed PGSC0003DMT400062981	1.08794	0.474745	1.03972	0.816683	1.11689	0.976292	0.894725	0.619115	1.30349	0.91533	0.992197	0.7897	1.33516	1.50986	1.0854	0.743667
CUST_18301_PI426222305	PGSC0003DMP400028658	PGSC0003DMG400016402	PGSC0003DMC400028658	PGSC0003DMT400042256	chr01	Obtusifoliol 14alpha-demethylase	26.1	misc.cytochrome P450	highly similar to ( 804) AT1G11680 | Symbols: CYP51G1, EMB1738, CYP51A2, CYP51 | CYP51G1 (CYTOCHROME P450 51G1); oxygen binding / sterol 14-demethylase | chr1:3938925-3940585 FORWARDhighly similar to ( 779) CP51_SORBI Cytochrome P450 51 (EC 1.14.13.70) (CYPLI) (P450-LIA1) (Obtusifoliol 14-alpha demethylase) - Sorghum bicolor (Sorghum) (Sorghum vulgare)highly similar to ( 755) loc_os11g32240 12011…	0.87331	0.670926	0.766496	0.904755	1.88538	1.98941	1.13763	0.660106	1.75073	1.88151	0.792284	1.54156	1.5658	1.19589	1.22607	1.17178
CUST_3737_PI426222305	PGSC0003DMP400007205	PGSC0003DMG400004035	PGSC0003DMC400007205	PGSC0003DMT400010340	chr10	ATP binding protein	29.4	protein.postranslational modification	moderately similar to ( 307) AT4G36950 | Symbols: MAPKKK21 | MAPKKK21; ATP binding / protein kinase/ protein serine/threonine kinase | chr4:17422834-17423844 REVERSEvery weakly similar to ( 100) M2K1_ORYSA Mitogen-activated protein kinase kinase 1 (EC 2.7.12.2) (MAP kinase kinase 1) (MAPKK1) (OsMEK1) - Oryza sativa (Rice)weakly similar to ( 199) loc_os02g21700 12002.m07409 protein mitogen-activat…	0.726454	0.778088	2.75529	2.58982	0.687403	0.903648	1.06693	0.395771	1.33419	1.08332	1.90044	1.21411	0.907939	0.877283	1.36891	0.323436
CUST_4800_PI426222305	PGSC0003DMP400022802	PGSC0003DMG400012875	PGSC0003DMC400022802	PGSC0003DMT400033517	chr02	Protein disulfide isomerase L-2	21.1	redox.thioredoxin	highly similar to ( 637) AT3G54960 | Symbols: ATPDIL1-3 | ATPDIL1-3 (PDI-LIKE 1-3); protein disulfide isomerase | chr3:20363895-20366822 REVERSEmoderately similar to ( 206) PDI_RICCO Protein disulfide-isomerase precursor (EC 5.3.4.1) (PDI) - Ricinus communis (Castor bean)highly similar to ( 586) loc_os02g01010 12002.m05451 protein OsPDIL1-4 - Oryza sativa protein disulfide isomerase, expressedPDI…	1.33207	0.687726	1.31609	1.71574	0.86556	0.621084	0.873358	1.03945	0.906519	0.475547	0.898833	1.01313	0.890391	0.653235	1.11341	1.55555
CUST_27103_PI426222305	PGSC0003DMP400044425	PGSC0003DMG400025636	PGSC0003DMC400044425	PGSC0003DMT400065858	chr03	Receptor kinase	30.2.11	signalling.receptor kinases.leucine rich repeat XI	very weakly similar to (89.0) AT3G47090 | Symbols: | leucine-rich repeat transmembrane protein kinase, putative | chr3:17341512-17344645 REVERSEvery weakly similar to (90.5) loc_os02g12450 12002.m06493 protein receptor-like protein kinase precursor, putative PGSC0003DMT400065858	0.80663	0.994835	0.856011	1.26094	0.779049	0.902892	1.1451	2.12564	0.72723	1.61349	6.57137	7.64238	1.02623	2.64192	3.12008	1.06898
CUST_34446_PI426222305	PGSC0003DMP400024817	PGSC0003DMG400014114	PGSC0003DMC400024817	PGSC0003DMT400036604	chr06	Purine transporter	34.1	transport.nucleotides	moderately similar to ( 327) AT1G28220 | Symbols: ATPUP3 | ATPUP3; purine transmembrane transporter | chr1:9860303-9861434 REVERSEmoderately similar to ( 321) loc_os09g29239 12009.m22243 protein ATPUP3, putative, expressedTPT PGSC0003DMT400036604	1.28564	1.00287	0.858741	1.87379	1.27104	3.20295	0.970574	0.94525	0.831362	1.2686	0.844893	2.11732	2.70427	7.11092	7.05744	1.18551
CUST_2946_PI426222305	PGSC0003DMP400022587	PGSC0003DMG400012752	PGSC0003DMC400022587	PGSC0003DMT400033209	chr01	Forkhead-associated domain-containing protein	27.3.48	RNA.regulation of transcription.FHA transcription factor	moderately similar to ( 288) AT2G45460 | Symbols: | forkhead-associated domain-containing protein / FHA domain-containing protein | chr2:18737054-18741690 REVERSEmoderately similar to ( 211) loc_os03g03560 12003.m05889 protein FHA domain containing protein, expressed PGSC0003DMT400033209	0.660253	0.905054	1.24567	1.36172	0.686134	0.989561	1.08128	1.60703	0.43741	0.713973	0.926632	1.02653	0.88395	1.62184	1.22546	1.84308
CUST_22784_PI426222305	PGSC0003DMP400052948	PGSC0003DMG400030425	PGSC0003DMC400052948	PGSC0003DMT400078200	chr06	RabA2	30.5	signalling.G-proteins	moderately similar to ( 362) AT1G07410 | Symbols: ATRABA2B, RAB-A2B, ATRAB-A2B | ATRABA2B (ARABIDOPSIS RAB GTPASE HOMOLOG A2B); GTP binding / GTPase/ protein binding | chr1:2276270-2277154 FORWARDmoderately similar to ( 372) RB2BV_BETVU Ras-related protein Rab2BV - Beta vulgaris (Sugar beet)moderately similar to ( 360) loc_os03g60870 12003.m10974 protein ras-related protein Rab11A, putative, expr…	0.906407	0.480964	0.505368	1.35112	0.746748	0.71407	1.05647	0.891929	1.21442	0.65164	1.31698	1.69274	1.12032	1.35967	0.99809	2.94097
CUST_38462_PI426222305	PGSC0003DMP400050376	PGSC0003DMG401028908	PGSC0003DMC400050376	PGSC0003DMT400074381		ATP-binding cassette transporter	34.16	transport.ABC transporters and multidrug resistance systems	very weakly similar to (95.5) AT1G66950 | Symbols: PDR11, ATPDR11 | PDR11 (PLEIOTROPIC DRUG RESISTANCE 11); ATPase, coupled to transmembrane movement of substances | chr1:24978239-24984461 FORWARDweakly similar to ( 109) PDR1_TOBAC Pleiotropic drug resistance protein 1 (NtPDR1) - Nicotiana tabacum (Common tobacco)weakly similar to ( 105) loc_os02g11760 12002.m06425 protein PDR5-like ABC transport…	0.964244	1.06181	1.26503	0.979695	0.859909	0.89495	0.928269	1.0723	0.651063	0.911957	0.918477	1.94535	1.38872	2.80363	3.57843	1.30478
CUST_16499_PI426222305	PGSC0003DMP400046772	PGSC0003DMG400026944	PGSC0003DMC400046772	PGSC0003DMT400069269	chr06	UPF0497 membrane protein 8	35.2	not assigned.unknown	DUF588 PGSC0003DMT400069269	2.42247	2.05044	0.505694	0.506469	2.67524	2.67809	0.293066	0.318057	2.77806	5.30066	0.397911	0.56909	1.70733	0.625697	0.59908	0.206467
CUST_13096_PI426222305	PGSC0003DMP400005232	PGSC0003DMG400002904	PGSC0003DMC400005232	PGSC0003DMT400007520	chr12	Proteasome subunit alpha type-6	29.5.11.20	protein.degradation.ubiquitin.proteasom	moderately similar to ( 452) AT2G05840 | Symbols: PAA2 | PAA2 (20S PROTEASOME SUBUNIT PAA2); endopeptidase/ peptidase/ threonine-type endopeptidase | chr2:2234226-2235973 FORWARDmoderately similar to ( 478) PSA6_TOBAC Proteasome subunit alpha type 6 (EC 3.4.25.1) (20S proteasome alpha subunit A) (20S proteasome subunit alpha-1) - Nicotiana tabacum (Common tobacco)moderately similar to ( 439) loc_…	1.28138	1.02136	0.707624	0.816353	1.35283	1.15246	0.766688	0.660816	2.21338	1.52393	0.88025	0.826725	1.31947	0.966352	0.823462	0.854161
CUST_8483_PI426222305	PGSC0003DMP400048400	PGSC0003DMG400027831	PGSC0003DMC400048400	PGSC0003DMT400071541	chr01	IBR3 (IBA-RESPONSE 3)	11.9.4.2	lipid metabolism.lipid degradation.beta-oxidation.acyl CoA DH	weakly similar to ( 106) AT3G06810 | Symbols: IBR3 | IBR3 (IBA-RESPONSE 3); acyl-CoA dehydrogenase/ oxidoreductase | chr3:2146534-2150654 FORWARDweakly similar to ( 110) loc_os07g47820 12007.m29021 protein acad10 protein, putative, expressedACAD_FadE2 PGSC0003DMT400071541	0.575243	0.611108	0.892434	1.45622	0.831768	0.860923	1.49184	1.47624	0.875882	0.730998	1.34628	1.92826	0.546007	0.731686	0.816115	1.6071
CUST_13088_PI426222305	PGSC0003DMP400005296	PGSC0003DMG400002938	PGSC0003DMC400005296	PGSC0003DMT400007609	chr12	Gene of unknown function	35.2	not assigned.unknown	PGSC0003DMT400007609	0.957676	1.24247	1.17534	1.30141	0.756775	1.10169	0.516306	0.883796	0.304259	0.948193	0.604601	1.35502	1.1059	1.9927	1.36617	1.03472
CUST_16832_PI426222305	PGSC0003DMP400054387	PGSC0003DMG400031213	PGSC0003DMC400054387	PGSC0003DMT400080180	chr06	Protein gar2	27.4	RNA.RNA binding	weakly similar to ( 170) AT3G55340 | Symbols: PHIP1 | PHIP1 (PHRAGMOPLASTIN INTERACTING PROTEIN 1); RNA binding / mRNA binding | chr3:20515672-20517832 FORWARDweakly similar to ( 187) loc_os05g02400 12005.m04776 protein RNA binding protein, putative, expressed PGSC0003DMT400080180	0.440144	0.615215	1.18135	2.47631	0.491934	0.659876	1.49036	1.56664	0.54268	0.813079	1.28615	2.13308	1.00219	1.10968	1.22755	2.75248
CUST_41484_PI426222305	PGSC0003DMP400020278	PGSC0003DMG400011447	PGSC0003DMC400020278	PGSC0003DMT400029793	chr10	Hsp90 co-chaperone AHA1	35.2	not assigned.unknown	moderately similar to ( 461) AT3G12050 | Symbols: | Aha1 domain-containing protein | chr3:3839289-3841303 FORWARDmoderately similar to ( 431) loc_os08g36150 12008.m07604 protein activator of 90 kDa heat shock protein ATPase homolog 1, putative, expressedAha1_N COG5580 PGSC0003DMT400029793	0.731565	0.734685	0.731162	1.84395	0.828771	0.829933	0.983995	1.04001	1.18492	1.04021	1.39525	2.13762	1.04	0.84143	1.00075	1.36663
CUST_22182_PI426222305	PGSC0003DMP400032326	PGSC0003DMG400018551	PGSC0003DMC400032326	PGSC0003DMT400047728	chr03	Conserved gene of unknown function	31.4	cell.vesicle transport	weakly similar to ( 133) AT4G27840 | Symbols: | FUNCTIONS IN: molecular_function unknown; INVOLVED IN: transport; LOCATED IN: endomembrane system; EXPRESSED IN: 24 plant structures; EXPRESSED DURING: 15 growth stages; CONTAINS InterPro DOMAIN/s: Longin-like (InterPro:IPR011012); BEST Arabidopsis thaliana protein match is: vesicle-associated membrane protein-related (TAIR:AT5G52990.1); Has 165 Bla…	1.15858	0.880829	0.565442	0.765601	1.44427	1.5618	0.969911	0.808523	1.90432	1.67755	0.992418	0.8127	1.4	1.27511	1.07612	1.02705
CUST_4259_PI426222305	PGSC0003DMP400005404	PGSC0003DMG400003003	PGSC0003DMC400005404	PGSC0003DMT400007772	chr11	Ubiquitin carrier protein	29.5.11.3	protein.degradation.ubiquitin.E2	weakly similar to ( 166) AT5G41340 | Symbols: UBC4, ATUBC4 | UBC4 (UBIQUITIN CONJUGATING ENZYME 4); ubiquitin-protein ligase | chr5:16538296-16539956 REVERSEweakly similar to ( 158) UBC4_WHEAT Ubiquitin-conjugating enzyme E2-23 kDa (EC 6.3.2.19) (Ubiquitin-protein ligase) (Ubiquitin carrier protein) - Triticum aestivum (Wheat)weakly similar to ( 162) loc_os10g31000 12010.m21788 protein ubiquitin-…	0.705312	0.594371	0.532404	0.940584	1.11792	0.626029	0.826954	0.597902	1.50396	1.53781	0.625058	2.08031	1.0296	0.958623	1.45605	1.40384
CUST_14541_PI426222305	PGSC0003DMP400044631	PGSC0003DMG400025765	PGSC0003DMC400044631	PGSC0003DMT400066209	chr01	NtPRp27	20.1	stress.biotic	moderately similar to ( 285) AT2G15220 | Symbols: | secretory protein, putative | chr2:6608689-6609366 FORWARDmoderately similar to ( 237) loc_os10g34920 12010.m06316 protein secretory protein, putative, expressedBSP PGSC0003DMT400066209	0.789551	1.5379	3.11729	4.03634	0.774714	0.767185	0.835891	1.44783	0.523886	0.901297	3.11839	2.64047	0.976741	2.87633	2.80584	2.27623
CUST_6148_PI426222305	PGSC0003DMP400027581	PGSC0003DMG400015728	PGSC0003DMC400027581	PGSC0003DMT400040676	chr12	HIPL1 protein	31.1	cell.organisation	moderately similar to ( 395) AT1G74790 | Symbols: | catalytic | chr1:28098912-28101673 FORWARDmoderately similar to ( 404) loc_os03g48540 12003.m09862 protein expressed protein PGSC0003DMT400040676	1.04788	0.781303	0.909366	0.956961	1.20935	1.02821	1.16067	1.07458	0.908076	0.766667	0.868804	0.721832	1.32368	1.04696	1.31721	1.1244
CUST_14179_PI426222305	PGSC0003DMP400040373	PGSC0003DMG400023353	PGSC0003DMC400040373	PGSC0003DMT400060015	chr05	MAR-binding protein	27.3.67	RNA.regulation of transcription.putative transcription regulator	moderately similar to ( 357) AT3G05060 | Symbols: | SAR DNA-binding protein, putative | chr3:1413174-1415564 REVERSEmoderately similar to ( 382) loc_os03g22730 12003.m101345 protein nucleolar protein NOP5, putative, expressedSIK1 NOSIC PGSC0003DMT400060015	0.674459	0.588632	1.18559	1.03291	0.791471	0.89342	1.27617	1.15407	0.763292	0.985466	0.850641	1.13477	1.39995	1.18792	1.07914	1.19571
CUST_31213_PI426222305	PGSC0003DMP400043072	PGSC0003DMG400024849	PGSC0003DMC400043072	PGSC0003DMT400063937	chr04	Alcohol dehydrogenase 1	26.11.1	misc.alcohol dehydrogenases	highly similar to ( 654) AT1G77120 | Symbols: ADH1, ADH, ATADH, ATADH1 | ADH1 (ALCOHOL DEHYDROGENASE 1); alcohol dehydrogenase | chr1:28975509-28977216 FORWARDhighly similar to ( 709) ADH1_PETHY Alcohol dehydrogenase 1 (EC 1.1.1.1) - Petunia hybrida (Petunia)highly similar to ( 644) loc_os11g10480 12011.m28756 protein alcohol dehydrogenase 1, putative, expressedAdhC Tdh AdhP tdh ADH_zinc_N PRK094…	0.504386	0.211148	0.886413	2.8703	0.40087	0.656663	2.1969	4.95213	0.697251	0.79354	1.59214	4.62762	0.49941	1.03237	1.46106	7.22584
CUST_39895_PI426222305	PGSC0003DMP400032181	PGSC0003DMG400018471	PGSC0003DMC400032181	PGSC0003DMT400047528	chr08	Conserved gene of unknown function	27.3.25	RNA.regulation of transcription.MYB domain transcription factor family	moderately similar to ( 484) AT1G08070 | Symbols: | pentatricopeptide (PPR) repeat-containing protein | chr1:2514374-2516599 REVERSEweakly similar to ( 103) RF1_ORYSA Rf1 protein, mitochondrial precursor (PPR protein) (Fertility restorer) (Restorer for CMS) - Oryza sativa (Rice)moderately similar to ( 470) loc_os03g20190 12003.m07429 protein pentatricopeptide repeat protein PPR868-14, putative, e…	0.448623	0.511172	1.63502	5.15307	0.826884	0.601321	0.742031	0.959821	0.528714	0.69297	1.18881	1.22175	0.879414	2.38646	2.91136	3.67826
CUST_24724_PI426222305	PGSC0003DMP400027389	PGSC0003DMG400015634	PGSC0003DMC400027389	PGSC0003DMT400040374	chr07	Pollen-specific kinase partner protein	30.5	signalling.G-proteins	moderately similar to ( 464) AT1G79860 | Symbols: ATROPGEF12, ROPGEF12, MEE64 | ROPGEF12 (RHO GUANYL-NUCLEOTIDE EXCHANGE FACTOR 12); Rho guanyl-nucleotide exchange factor | chr1:30042172-30044092 REVERSEmoderately similar to ( 444) loc_os01g48410 12001.m11032 protein pollen-specific kinase partner protein, putative, expressedPRONE PGSC0003DMT400040374	0.706818	0.815137	1.41612	2.2999	0.660847	0.684708	0.682175	0.926408	0.611235	1.21763	1.22064	2.14991	1.97608	7.55504	5.45805	1.21126
CUST_48463_PI426222305	PGSC0003DMP400037577	PGSC0003DMG401021671	PGSC0003DMC400037577	PGSC0003DMT400055799	chr10	EMB1923	35.2	not assigned.unknown	moderately similar to ( 300) AT4G28210 | Symbols: emb1923 | emb1923 (embryo defective 1923) | chr4:13990634-13991931 FORWARD PGSC0003DMT400055799	1.17994	0.850554	1.00492	0.969638	1.28422	1.15571	0.966603	0.712593	0.983199	1.11019	0.665399	0.771583	1.29865	1.05479	0.971135	1.14364
CUST_46467_PI426222305	PGSC0003DMP400011322	PGSC0003DMG400006384	PGSC0003DMC400011322	PGSC0003DMT400016334	chr04	CBL-interacting serine/threonine-protein kinase	29.4	protein.postranslational modification	highly similar to ( 520) AT4G24400 | Symbols: CIPK8, PKS11 | CIPK8 (CBL-INTERACTING PROTEIN KINASE 8); kinase/ protein kinase | chr4:12617379-12620443 FORWARDmoderately similar to ( 395) CIPK1_ORYSA CIPK-like protein 1 (EC 2.7.11.1) (OsCK1) - Oryza sativa (Rice)highly similar to ( 521) loc_os01g35184 12001.m150616 protein CBL-interacting serine/threonine-protein kinase 24, putative, expressedS_TK…	0.767601	0.813407	0.895038	1.96207	0.748718	0.828872	0.91994	1.19511	1.23262	1.08787	1.36559	1.45702	0.931624	0.839215	0.752529	1.65865
CUST_6397_PI426222305	PGSC0003DMP400024940	PGSC0003DMG400014184	PGSC0003DMC400024940	PGSC0003DMT400036776	chr03	Nudix hydrolase 17, mitochondrial	23.3.3	nucleotide metabolism.salvage.NUDIX hydrolases	weakly similar to ( 162) AT2G01670 | Symbols: atnudt17 | atnudt17 (Arabidopsis thaliana Nudix hydrolase homolog 17); hydrolase | chr2:296889-297818 REVERSEweakly similar to ( 127) loc_os02g50130 12002.m10047 protein nudix hydrolase 4, putative, expressedNudix_Hydrolase_9 PGSC0003DMT400036776	0.819407	0.876325	0.619967	1.37474	1.34356	1.17157	0.89338	0.967616	1.22268	0.993838	0.796556	0.871495	1.80677	1.2501	1.2381	1.28193
CUST_21922_PI426222305	PGSC0003DMP400066550	PGSC0003DMG400044446	PGSC0003DMC400066550	PGSC0003DMT400094875	chr09	Conserved gene of unknown function	35.2	not assigned.unknown	PGSC0003DMT400094875	0.852069	0.963572	0.973128	1.03778	1.12535	0.879168	0.928249	0.886131	0.731784	1.41284	1.24957	5.0649	1.96805	2.06114	3.61029	1.5194
CUST_44369_PI426222305	PGSC0003DMP400021028	PGSC0003DMG400011859	PGSC0003DMC400021028	PGSC0003DMT400030955	chr10	UPF0497 membrane protein	35.2	not assigned.unknown	weakly similar to ( 165) AT2G38480 | Symbols: | integral membrane protein, putative | chr2:16110960-16111694 REVERSEweakly similar to ( 160) loc_os05g27790 12005.m07067 protein start codon, putative, expressed PGSC0003DMT400030955	0.802146	0.79189	0.580491	0.960375	1.22422	1.11721	0.866662	1.26515	1.12634	1.13167	0.962224	1.15455	1.36149	1.31874	1.09278	1.28296
CUST_6313_PI426222305	PGSC0003DMP400009995	PGSC0003DMG400005672	PGSC0003DMC400009995	PGSC0003DMT400014470	chr03	Nuclear localized protein 1	35.2	not assigned.unknown	very weakly similar to (90.5) AT1G48580 | Symbols: | unknown protein | chr1:17958403-17960610 REVERSE PGSC0003DMT400014470	0.904567	1.00634	1.15402	1.19519	0.852993	0.97748	0.872556	1.00948	0.953684	1.05163	0.91069	1.40409	1.45108	1.58278	1.83713	1.7478
CUST_699_PI426222305	PGSC0003DMP400027860	PGSC0003DMG402015901	PGSC0003DMC400027860	PGSC0003DMT400041086	chr05	Stromal antigen	35.2	not assigned.unknown	weakly similar to ( 129) AT2G47980 | Symbols: SCC3, ATSCC3 | SCC3 (SISTER-CHROMATID COHESION PROTEIN 3); binding | chr2:19631423-19636795 FORWARDweakly similar to ( 164) loc_os05g09620 12005.m27556 protein sister-chromatide cohesion protein, putative, expressed PGSC0003DMT400041086	0.641263	0.83834	0.71485	1.28636	0.76021	0.894381	1.21922	1.24152	1.32715	0.932019	0.939029	1.71507	1.01184	1.1451	0.944389	1.962
CUST_22723_PI426222305	PGSC0003DMP400052903	PGSC0003DMG400030396	PGSC0003DMC400052903	PGSC0003DMT400078147	chr06	Conserved gene of unknown function	20.1.7	stress.biotic.PR-proteins	moderately similar to ( 237) AT1G07730 | Symbols: | disease resistance-responsive family protein | chr1:2397527-2398696 REVERSEmoderately similar to ( 201) loc_os03g17220 12003.m07152 protein dirigent-like protein, expressedDirigent PGSC0003DMT400078147	1.03467	0.987213	0.989264	2.016	0.83316	1.02879	1.13972	1.05218	0.581522	0.891392	0.954285	1.182	1.27736	3.26536	3.46892	1.71079
CUST_35481_PI426222305	PGSC0003DMP400022105	PGSC0003DMG400012494	PGSC0003DMC400022105	PGSC0003DMT400032525	chr08	PGR5 1A, chloroplastic	1.1.40	PS.lightreaction.cyclic electron flow-chlororespiration	moderately similar to ( 415) AT4G22890 | Symbols: PGR5-LIKE A | PGR5-LIKE A | chr4:12007157-12009175 FORWARDmoderately similar to ( 392) loc_os08g41460 12008.m080214 protein expressed protein PGSC0003DMT400032525	0.615933	0.585877	1.52753	2.68457	0.751823	0.852689	1.29518	1.03043	0.732344	0.616586	0.926327	1.57529	1.08606	1.2603	1.49142	2.85672
CUST_46906_PI426222305	PGSC0003DMP400013614	PGSC0003DMG400007711	PGSC0003DMC400013614	PGSC0003DMT400019928	chr01	Conserved gene of unknown function	35.2	not assigned.unknown	moderately similar to ( 279) AT1G27090 | Symbols: | glycine-rich protein | chr1:9404041-9406098 REVERSEweakly similar to ( 176) loc_os03g48260 12003.m09834 protein expressed protein PGSC0003DMT400019928	0.400814	0.472029	1.00107	3.16575	0.59164	0.851333	2.31812	2.4832	0.570021	0.706778	1.93108	4.91385	0.866982	1.29146	1.57367	4.28816
CUST_19193_PI426222305	PGSC0003DMP400049373	PGSC0003DMG400028383	PGSC0003DMC400049373	PGSC0003DMT400072964	chr05	Ubiquitin-protein ligase	29.5.11.4.2	protein.degradation.ubiquitin.E3.RING	moderately similar to ( 228) AT1G69330 | Symbols: | zinc finger (C3HC4-type RING finger) family protein | chr1:26064138-26064950 REVERSEmoderately similar to ( 229) loc_os03g31320 12003.m35286 protein RING zinc finger protein-like, putative, expressed PGSC0003DMT400072964	0.716726	1.05294	0.584417	0.798891	1.26818	1.52306	0.875722	0.915864	1.12287	1.14926	0.796418	1.04688	1.67753	1.17341	0.870531	0.826705
[truncated: 18,384 more rows]

## Sheet: Treatment
Supplementary Table S1 Potato Leaf Transcripts Exhibiting Significant Differences in Relative Abundance Dependent on Genotype, Abiotic Stress Treatment or an Interaction of Factors
[truncated: 18,191 more rows]

## Sheet: Interaction
Supplementary Table S1 Potato Leaf Transcripts Exhibiting Significant Differences in Relative Abundance Dependent on Genotype, Abiotic Stress Treatment or an Interaction of Factors
[truncated: 463 more rows]
