# Supplementary material for: Physiological, Biochemical, and Transcriptional Responses to Single and Combined Abiotic Stress in Stress-Tolerant and Stress-Sensitive Potato Genotypes
Source: Front Plant Sci. 2020 Feb 27;11:169. doi: 10.3389/fpls.2020.00169 (PMC7058966; doi:10.3389/fpls.2020.00169)
Supplement: Supplementary file 3 [file Table_2.xlsx]

## Sheet: Sheet1
Supplementary Table S2. MapMan Classification of Transcripts that show Signifcant Changes in Abundance Dependent on Interaction bewteen Genotype and Stress Treatment
Transcripts are ordered by MapMan bin code and are identified by the corresponding peptide ID number (The Potato Genome Sequencing Consortium, 2011). Average relative abundance of transcripts from three independent biological replicates in each of the treatments is indicated as normalized fluorescence values of the microarray probe.
				Desiree	Desiree	Desiree	Desiree	Unica	Unica	Unica	Unica	Agria	Agria	Agria	Agria	Russett Burbank	Russett Burbank	Russett Burbank	Russett Burbank
Bin Code	Bin Name	ID	Decription	control	drought	heat	heat + drought	control	drought	heat	heat + drought	control	drought	heat	heat + drought	control	drought	heat	heat + drought
1.1.1.1	PS.lightreaction.photosystem II.LHC-II	pgsc0003dmp400033906	moderately similar to ( 444) AT3G47470 | Symbols: LHCA4, CAB4 | LHCA4 (LIGHT-HARVESTING CHLOROPHYLL-PROTEIN COMPLEX I SUBUNIT A4); chlorophyll binding | chr3:17493622-17494773 REVERSEmoderately similar to ( 231) CB12_PETHY Chlorophyll a-b binding protein, chloroplast precursor (LHCI type II CAB) - Petunia hybrida (Petunia)moderately similar to ( 385) loc_os08g33820 12008.m080044 protein chlorophy…	0.683931	0.184895	-0.895206	-1.77428	0.519504	0.406512	-1.79823	-3.86491	1.15643	0.923215	-0.199765	-1.27702	0.83954	-0.101271	-0.806003	-4.49909
1.1.1.1	PS.lightreaction.photosystem II.LHC-II	pgsc0003dmp400014555	moderately similar to ( 444) AT2G34430 | Symbols: LHB1B1, LHCB1.4 | LHB1B1; chlorophyll binding | chr2:14524818-14525618 FORWARDmoderately similar to ( 482) CB22_TOBAC Chlorophyll a-b binding protein 21, chloroplast precursor (LHCII type I CAB-21) (LHCP) - Nicotiana tabacum (Common tobacco)moderately similar to ( 436) loc_os01g52240 12001.m11398 protein chlorophyll a-b binding protein 2, chloropl…	0.566528	0.252649	-0.599874	-1.67315	0.426918	0.522901	-0.726634	-2.81844	-0.0335113	0.417584	-0.115986	-1.08108	0.438358	0.844194	-0.0152145	-2.81901
1.1.1.1	PS.lightreaction.photosystem II.LHC-II	pgsc0003dmp400046029	moderately similar to ( 410) AT4G10340 | Symbols: LHCB5 | LHCB5 (LIGHT HARVESTING COMPLEX OF PHOTOSYSTEM II 5); chlorophyll binding | chr4:6408200-6409496 FORWARDweakly similar to ( 194) CB2B_PINSY Chlorophyll a-b binding protein type 2 member 1B, chloroplast precursor (Chlorophyll a-b binding protein type II 1B) (CAB) (LHCP) - Pinus sylvestris (Scots pine)moderately similar to ( 400) loc_os11g13…	0.639831	-0.25179	-0.479345	-0.951542	1.38043	1.3867	-0.169872	-1.77244	0.892942	0.781095	-0.925905	-0.310448	1.8382	1.04044	0.394087	-1.68072
1.1.1.1	PS.lightreaction.photosystem II.LHC-II	pgsc0003dmp400022301	moderately similar to ( 369) AT1G15820 | Symbols: LHCB6, CP24 | LHCB6 (LIGHT HARVESTING COMPLEX PSII SUBUNIT 6); chlorophyll binding | chr1:5446685-5447676 REVERSEmoderately similar to ( 367) CB4_SPIOL Chlorophyll a-b binding protein CP24, chloroplast precursor - Spinacia oleracea (Spinach)moderately similar to ( 346) loc_os04g38410 12004.m08831 protein chlorophyll a-b binding protein CP24, chlor…	0.0174813	-0.969688	-0.617411	-0.708028	0.482218	0.289606	-0.513594	-1.60003	0.73473	0.0718328	0.763112	0.0778085	1.1011	0.37896	0.393746	-1.86122
1.1.1.1	PS.lightreaction.photosystem II.LHC-II	pgsc0003dmp400023812	moderately similar to ( 291) AT2G34430 | Symbols: LHB1B1, LHCB1.4 | LHB1B1; chlorophyll binding | chr2:14524818-14525618 FORWARDmoderately similar to ( 314) CB2A_SPIOL Chlorophyll a-b binding protein, chloroplast precursor (LHCII type I CAB) (LHCP) - Spinacia oleracea (Spinach)moderately similar to ( 308) loc_os01g52240 12001.m11398 protein chlorophyll a-b binding protein 2, chloroplast precursor…	0.160856	-0.181446	-0.969031	-1.65574	0.396874	0.466068	-1.00175	-3.096	0.103397	0.538813	-0.145965	-0.960725	0.486288	0.582922	-0.112343	-2.5824
1.1.1.2	PS.lightreaction.photosystem II.PSII polypeptide subunits	pgsc0003dmp400054683	moderately similar to ( 218) AT1G06680 | Symbols: PSBP-1, OEE2, PSII-P | PSBP-1 (PHOTOSYSTEM II SUBUNIT P-1); poly(U) binding | chr1:2048076-2049186 FORWARDmoderately similar to ( 231) PSBP1_TOBAC Oxygen-evolving enhancer protein 2-1, chloroplast precursor (OEE2) (23 kDa subunit of oxygen evolving system of photosystem II) (OEC 23 kDa subunit) (23 kDa thylakoid membrane protein) - Nicotiana tabac…	-0.304261	-0.185142	-0.200815	-0.258344	-0.355921	-0.281286	1.41418	3.51078	-0.853637	0.467398	3.46815	4.80077	-0.427136	1.63253	2.92711	4.50224
1.1.2.1	PS.lightreaction.photosystem I.LHC-I	pgsc0003dmp400032758	weakly similar to ( 158) AT1G34000 | Symbols: OHP2 | OHP2 (ONE-HELIX PROTEIN 2) | chr1:12358151-12358902 REVERSEweakly similar to ( 143) loc_os01g40710 12001.m10341 protein OHP2, putative, expressed PGSC0003DMT400048376	0.418651	-0.483626	-0.125209	-0.439259	1.08108	0.611011	-0.533718	-1.46782	0.748209	0.283369	-0.329787	-0.218633	1.27846	0.746467	0.493934	-0.588342
1.1.2.1	PS.lightreaction.photosystem I.LHC-I	pgsc0003dmp400032757	very weakly similar to (87.0) AT1G34000 | Symbols: OHP2 | OHP2 (ONE-HELIX PROTEIN 2) | chr1:12358151-12358902 REVERSE PGSC0003DMT400048375	0.264154	-0.633714	-0.258195	-0.455306	0.946879	0.547013	-0.620424	-1.6903	0.694134	0.272808	-0.410745	-0.145774	1.15071	0.688707	0.240695	-0.545691
1.3.2	PS.calvin cycle.rubisco small subunit	pgsc0003dmp400045853	moderately similar to ( 273) AT5G38410 | Symbols: | ribulose bisphosphate carboxylase small chain 3B / RuBisCO small subunit 3B (RBCS-3B) (ATS3B) | chr5:15377501-15378306 REVERSEmoderately similar to ( 338) RBSB_SOLTU Ribulose bisphosphate carboxylase small chain 2B, chloroplast precursor (EC 4.1.1.39) (RuBisCO small subunit 2B) - Solanum tuberosum (Potato)moderately similar to ( 242) loc_os12g19…	0.240899	-0.220678	0.116787	-0.371774	0.244711	0.239597	-0.0420655	-1.04835	-0.066387	0.167003	0.0644465	-0.0932696	0.18338	0.270108	0.185001	-0.907382
1.3.2	PS.calvin cycle.rubisco small subunit	pgsc0003dmp400022437	moderately similar to ( 274) AT5G38410 | Symbols: | ribulose bisphosphate carboxylase small chain 3B / RuBisCO small subunit 3B (RBCS-3B) (ATS3B) | chr5:15377501-15378306 REVERSEmoderately similar to ( 336) RBSC_SOLTU Ribulose bisphosphate carboxylase small chain 2C, chloroplast precursor (EC 4.1.1.39) (RuBisCO small subunit 2C) - Solanum tuberosum (Potato)moderately similar to ( 244) loc_os12g19…	0.071473	-0.54835	0.190634	-0.372765	0.374039	0.107535	-0.0379617	-1.26658	0.0683245	-0.0984036	0.213796	-0.10409	0.308078	-0.0124095	0.182448	-1.50041
2.2.1.1	major CHO metabolism.degradation.sucrose.fructokinase	pgsc0003dmp400035367	highly similar to ( 638) AT3G54090 | Symbols: | pfkB-type carbohydrate kinase family protein | chr3:20028145-20029835 FORWARDweakly similar to ( 169) SCRK1_ORYSA Fructokinase-1 (EC 2.7.1.4) (Fructokinase I) (OsFKI) - Oryza sativa (Rice)highly similar to ( 523) loc_os01g63220 12001.m43514 protein protein kinase, putative, expressedbac_FRK KdgK PRK09434 RbsK PfkB PGSC0003DMT400052461	0.666467	0.436068	1.28492	1.60112	-0.587475	-0.857064	-0.473442	-0.69648	1.12874	1.16186	1.58038	1.81079	-5.82362	-5.3417	-5.54282	-5.80938
2.2.1.3.2	major CHO metabolism.degradation.sucrose.invertases.cell wall	pgsc0003dmp400015734	weakly similar to ( 128) AT2G36190 | Symbols: AtcwINV4 | AtcwINV4 (Arabidopsis thaliana cell wall invertase 4); hydrolase, hydrolyzing O-glycosyl compounds | chr2:15174951-15177785 REVERSEweakly similar to ( 139) INV1_DAUCA Beta-fructofuranosidase, insoluble isoenzyme 1 precursor (EC 3.2.1.26) (Sucrose hydrolase 1) (Invertase 1) (Cell wall beta-fructosidase 1) - Daucus carota (Carrot)weakly simil…	-0.413118	0.242111	2.89865	2.51442	-0.0540205	-0.529795	0.777161	0.460605	0.881568	-0.177211	0.0280637	-0.343965	-0.338522	-0.0715077	0.447108	0.0793264
3.5	minor CHO metabolism.others	pgsc0003dmp400051371	weakly similar to ( 188) AT1G59960 | Symbols: | aldo/keto reductase, putative | chr1:22071410-22073067 REVERSEweakly similar to ( 198) 6DCS_SOYBN NAD(P)H-dependent 6'-deoxychalcone synthase (EC 2.3.1.170) - Glycine max (Soybean)weakly similar to ( 200) loc_os04g37490 12004.m08738 protein NAD(P)H-dependent oxidoreductase, putative, expressedAldo_ket_red ARA1 dkgA dkgB Tas PGSC0003DMT400075843	-0.00895926	-0.501038	1.6915	3.70493	0.186634	-0.0244169	-0.157528	-0.412899	-1.15104	-0.303916	2.53965	3.47219	-0.722295	-0.128661	-0.0579753	-0.0127288
4.1.12	glycolysis.cytosolic branch.phosphoglycerate mutase	pgsc0003dmp400049769	moderately similar to ( 283) AT3G05170 | Symbols: | phosphoglycerate/bisphosphoglycerate mutase family protein | chr3:1466738-1468219 FORWARDmoderately similar to ( 251) loc_os05g04960 12005.m05025 protein glycerolphosphate mutase, putative, expressedPGAM phoE PGSC0003DMT400073551	0.952937	0.139536	0.069293	-0.345225	0.0810022	0.0753494	0.40724	-0.465052	2.42603	1.24864	-0.132484	-0.16943	0.495522	-0.0674773	-0.731656	-0.875179
8.2.11	TCA / org. transformation.other organic acid transformaitons.atp-citrate lyase	pgsc0003dmp400050816	highly similar to ( 703) AT1G60810 | Symbols: ACLA-2 | ACLA-2; ATP citrate synthase | chr1:22388691-22390993 REVERSEhighly similar to ( 666) loc_os12g37870 12012.m07573 protein ATP-citrate synthase, putative, expressedSucC sucC PGSC0003DMT400075021	-0.17109	-0.641473	-0.356088	-1.36296	-0.443678	-0.796985	-2.52105	-3.63672	0.513873	0.464909	0.392386	0.765504	0.847733	0.155496	0.667996	0.27373
9.1.2	mitochondrial electron transport / ATP synthesis.NADH-DH.localisation not clear	pgsc0003dmp400027213	weakly similar to ( 128) AT5G47890 | Symbols: | NADH-ubiquinone oxidoreductase B8 subunit, putative | chr5:19388806-19390409 FORWARDweakly similar to ( 127) loc_os04g24520 12004.m07583 protein NADH-ubiquinone oxidoreductase 10.5 kDa subunit, putative, expressed PGSC0003DMT400040137	3.82142	3.35167	2.17343	2.55038	-0.441975	-0.304565	-0.383713	0.107669	1.94108	1.66157	0.254035	-0.144763	-0.314359	0.0438367	-0.479807	-0.442993
9.7	mitochondrial electron transport / ATP synthesis.cytochrome c oxidase	pgsc0003dmp400015412	weakly similar to ( 154) AT2G07695 | Symbols: | cytochrome c oxidase subunit II, putative | chr2:3346951-3347826 FORWARD PGSC0003DMT400022626	-0.149267	-0.131349	-1.17945	-0.574249	0.181388	0.776307	-0.787941	-0.740893	0.140279	0.74646	-0.764172	-0.146202	0.224981	0.58851	0.00210177	1.55805
9.9	mitochondrial electron transport / ATP synthesis.F1-ATPase	pgsc0003dmp400003928	very weakly similar to (94.4) loc_os12g34110 12012.m07205 protein ATP synthase subunit C family protein PGSC0003DMT400005614	-1.13409	-0.840127	-0.491022	0.448639	-0.664752	-0.385612	0.408554	0.892405	-2.54752	-1.67011	-0.483994	0.713286	0.47931	1.59566	0.908761	2.50917
10.2.1	cell wall.cellulose synthesis.cellulose synthase	pgsc0003dmp400029900	highly similar to ( 670) AT2G32530 | Symbols: ATCSLB03, CSLB03, ATCSLB3 | ATCSLB03; cellulose synthase/ transferase/ transferase, transferring glycosyl groups | chr2:13809283-13813487 FORWARDhighly similar to ( 701) loc_os10g20090 12010.m21855 protein CSLH1 - cellulose synthase-like family H, expressedCellulose_synt PGSC0003DMT400044098	-1.0832	-1.36329	-0.173627	0.700755	0.482205	0.471836	-0.387878	-0.0552933	-0.935093	-1.00684	-0.5129	-0.360185	1.4697	0.805546	0.899273	1.06089
10.2.1	cell wall.cellulose synthesis.cellulose synthase	pgsc0003dmp400029899	highly similar to ( 624) AT2G32530 | Symbols: ATCSLB03, CSLB03, ATCSLB3 | ATCSLB03; cellulose synthase/ transferase/ transferase, transferring glycosyl groups | chr2:13809283-13813487 FORWARDhighly similar to ( 652) loc_os10g20090 12010.m21855 protein CSLH1 - cellulose synthase-like family H, expressedCellulose_synt PGSC0003DMT400044097	-1.07705	-1.49719	-0.156852	0.746162	0.568391	0.503804	-0.407049	0.0283069	-0.94828	-0.965591	-0.492122	-0.527663	1.45866	0.789048	0.72359	1.0321
10.5.5	cell wall.cell wall proteins.RGP	pgsc0003dmp400026778	highly similar to ( 610) AT3G08900 | Symbols: RGP3, RGP | RGP3 (REVERSIBLY GLYCOSYLATED POLYPEPTIDE 3); transferase, transferring hexosyl groups | chr3:2708347-2709714 REVERSEhighly similar to ( 617) UPTG_PEA Alpha-1,4-glucan-protein synthase [UDP-forming] (EC 2.4.1.112) (UDP-glucose:protein transglucosylase) (UPTG) (Reversibly glycosylated polypeptide) - Pisum sativum (Garden pea)highly similar …	-0.834381	-0.396004	-2.72305	-2.95405	0.709594	0.979741	-3.06381	-2.97651	-0.694094	-0.319973	-0.0130524	0.40325	1.85755	1.82525	2.09676	2.77597
10.6.1	cell wall.degradation.cellulases and beta -1,4-glucanases	pgsc0003dmp400010542	highly similar to ( 562) AT5G20950 | Symbols: | glycosyl hydrolase family 3 protein | chr5:7107609-7110775 REVERSEhighly similar to ( 545) loc_os03g53800 12003.m101132 protein periplasmic beta-glucosidase precursor, putative, expressedGlyco_hydro_3_C BglX Glyco_hydro_3 PGSC0003DMT400015224	0.198911	-0.209601	-0.447362	-0.450803	0.793672	0.599909	-1.94916	-3.22928	1.10148	0.937819	-0.957879	-1.41416	0.572061	-0.146862	0.20096	0.376267
10.6.3	cell wall.degradation.pectate lyases and polygalacturonases	pgsc0003dmp400050871	weakly similar to ( 170) AT5G25610 | Symbols: RD22 | RD22; nutrient reservoir | chr5:8914498-8916684 REVERSEweakly similar to ( 114) EA30_VICFA Embryonic abundant protein VF30.1 precursor - Vicia faba (Broad bean)weakly similar to ( 183) loc_os11g06980 12011.m079946 protein BURP domain containing protein, expressedBURP PGSC0003DMT400075105	-2.55009	-3.15538	-5.42663	-5.22888	0.707797	0.624196	-1.09076	-2.54401	1.3813	0.791811	0.00361418	-0.166403	1.35528	1.06739	0.395271	-0.211558
10.6.3	cell wall.degradation.pectate lyases and polygalacturonases	pgsc0003dmp400061400	moderately similar to ( 227) AT2G15450 | Symbols: | glycoside hydrolase family 28 protein / polygalacturonase (pectinase) family protein | chr2:6747536-6749256 FORWARDmoderately similar to ( 236) PGLR_GOSHI Polygalacturonase precursor (EC 3.2.1.15) (PG) (Pectinase) - Gossypium hirsutum (Upland cotton)moderately similar to ( 223) loc_os06g35370 12006.m08074 protein exopolygalacturonase precursor, …	-0.0336431	-0.945036	-0.571807	-1.30056	0.185373	0.0513292	-0.887654	2.0198	-1.06539	-0.0617366	0.430329	0.874036	0.409881	0.395662	0.103715	2.18081
10.8.1	cell wall.pectin*esterases.PME	pgsc0003dmp400031270	moderately similar to ( 355) AT1G02810 | Symbols: | pectinesterase family protein | chr1:618284-620333 FORWARDmoderately similar to ( 310) PME2_CITSI Pectinesterase-2 precursor (EC 3.1.1.11) (Pectin methylesterase) (PE) - Citrus sinensis (Sweet orange)moderately similar to ( 309) loc_os01g20980 12001.m08582 protein pectinesterase-1 precursor, putative, expressedPectinesterase PemB PGSC0003DMT4000…	-0.0487146	0.0074566	0.0150219	-0.153789	2.61036	1.64824	-0.103726	0.10398	-0.751522	-0.166758	-0.0369132	0.0735814	0.281907	0.288799	-0.0725982	-0.161188
11.1.3	lipid metabolism.FA synthesis and FA elongation.ketoacyl ACP synthase	pgsc0003dmp400011399	weakly similar to ( 176) AT2G04540 | Symbols: | 3-oxoacyl-(acyl-carrier-protein) synthase II, putative | chr2:1581521-1584635 REVERSEweakly similar to ( 167) loc_os02g10320 12002.m06330 protein 3-oxoacyl-synthase, mitochondrial precursor, putative, expressedKAS_I_II PRK07314 PRK06333 FabB PRK08768 PRK09185 PRK06501 PKS PRK08439 PRK08722 PRK07910 PRK07967 Ketoacyl-synt_C COG3321 PRK09116 PRK05952 …	-0.912431	-1.0318	0.995074	1.87297	-0.172975	-0.625503	1.37571	1.46367	0.28806	-0.165715	1.88162	1.96282	-1.65331	-1.40086	-1.65006	-1.85084
11.1.10	lipid metabolism.FA synthesis and FA elongation.beta ketoacyl CoA synthase	pgsc0003dmp400028433	highly similar to ( 584) AT1G04220 | Symbols: KCS2 | KCS2 (3-KETOACYL-COA SYNTHASE 2); fatty acid elongase | chr1:1119853-1122483 REVERSEhighly similar to ( 570) loc_os05g49900 12005.m09060 protein fatty acid elongase, putative, expressedFAE1_CUT1_RppA CHS_like FabH BcsA PGSC0003DMT400041959	-0.0974963	-0.041325	-0.0337597	-0.184054	-0.283724	-0.16103	-0.152508	0.055198	1.54831	-0.215539	-0.0856949	0.0247998	0.559332	0.573065	0.728072	-0.20997
11.1.10	lipid metabolism.FA synthesis and FA elongation.beta ketoacyl CoA synthase	pgsc0003dmp400025627	highly similar to ( 801) AT1G68530 | Symbols: CUT1, POP1, CER6, G2, KCS6 | KCS6 (3-KETOACYL-COA SYNTHASE 6); catalytic/ transferase, transferring acyl groups other than amino-acyl groups | chr1:25713600-25714733 REVERSEhighly similar to ( 747) loc_os03g12030 12003.m06655 protein 3-ketoacyl-CoA synthase, putative, expressedFAE1_CUT1_RppA CHS_like BcsA FabH KAS_III PGSC0003DMT400037714	-0.740555	-1.13723	0.0565391	-0.463383	0.649001	0.847742	-0.0615142	-1.22025	0.0453142	0.366113	-0.0852529	0.0288167	0.788391	0.291142	0.163654	-1.70877
11.1.10	lipid metabolism.FA synthesis and FA elongation.beta ketoacyl CoA synthase	pgsc0003dmp400025626	highly similar to ( 642) AT1G68530 | Symbols: CUT1, POP1, CER6, G2, KCS6 | KCS6 (3-KETOACYL-COA SYNTHASE 6); catalytic/ transferase, transferring acyl groups other than amino-acyl groups | chr1:25713600-25714733 REVERSEhighly similar to ( 607) loc_os03g12030 12003.m06655 protein 3-ketoacyl-CoA synthase, putative, expressedFAE1_CUT1_RppA CHS_like BcsA FabH PGSC0003DMT400037713	-0.681746	-1.05858	0.149531	-0.186777	0.582711	0.692856	-0.0325486	-1.24446	0.012877	0.232102	-0.0457767	0.0429854	0.63843	0.464455	0.315882	-1.52066
11.3.3	lipid metabolism.Phospholipid synthesis.phosphatidate cytidylyltransferase	pgsc0003dmp400022790	very weakly similar to (94.0) AT2G39290 | Symbols: PGPS1, PGP1, PGS1 | PGP1 (PHOSPHATIDYLGLYCEROLPHOSPHATE SYNTHASE 1); CDP-alcohol phosphatidyltransferase/ CDP-diacylglycerol-glycerol-3-phosphate 3-phosphatidyltransferase | chr2:16407274-16408840 FORWARD PGSC0003DMT400033492	0.00323795	-0.22559	1.92721	2.10887	-0.637717	-0.0541525	0.44129	-0.0154205	-0.350696	-0.146106	0.372671	1.34928	0.121975	-0.0423264	-0.374832	-0.400141
11.6	lipid metabolism.lipid transfer proteins etc	pgsc0003dmp400028126	very weakly similar to (81.6) loc_os05g40010 12005.m08178 protein nonspecific lipid-transfer protein precursor, putative, expressednsLTP1 PGSC0003DMT400041543	4.87073	3.91136	0.367402	0.725643	-0.441517	-0.318824	-0.310302	-0.102595	-0.958097	-0.282743	-0.243488	0.0782997	4.52525	2.78398	1.41345	1.66311
11.9.2.1	lipid metabolism.lipid degradation.lipases.triacylglycerol lipase	pgsc0003dmp400054973	moderately similar to ( 431) AT4G18550 | Symbols: | lipase class 3 family protein | chr4:10225006-10226862 REVERSEmoderately similar to ( 397) loc_os01g46290 12001.m10827 protein triacylglycerol lipase, putative, expressedLipase_3 Lipase_3 PGSC0003DMT400081244	0.384133	-0.42397	-0.31672	-2.67533	2.31995	2.47897	-0.051562	-2.74532	1.75103	1.9984	-0.641867	-1.90777	2.05048	0.978609	-0.317305	-6.04222
11.9.2.1	lipid metabolism.lipid degradation.lipases.triacylglycerol lipase	pgsc0003dmp400054977	moderately similar to ( 411) AT4G18550 | Symbols: | lipase class 3 family protein | chr4:10225006-10226862 REVERSEmoderately similar to ( 385) loc_os05g49830 12005.m09053 protein triacylglycerol lipase, putative, expressedLipase_3 Lipase_3 PGSC0003DMT400081248	0.393295	-0.420123	-0.322001	-2.76675	2.4387	2.58626	-0.143686	-2.75175	2.00675	2.34393	-0.169562	-2.05242	1.94183	0.829894	-0.449807	-6.64386
11.9.2.1	lipid metabolism.lipid degradation.lipases.triacylglycerol lipase	pgsc0003dmp400036432	weakly similar to ( 133) AT4G18550 | Symbols: | lipase class 3 family protein | chr4:10225006-10226862 REVERSEweakly similar to ( 139) loc_os01g46290 12001.m10827 protein triacylglycerol lipase, putative, expressed PGSC0003DMT400054113	1.18559	0.553988	0.42559	-0.118119	-1.25348	-1.59777	-1.69028	-2.72045	0.184917	0.646453	-0.558594	-0.205647	1.63391	1.04699	0.770471	-2.79971
11.9.2.1	lipid metabolism.lipid degradation.lipases.triacylglycerol lipase	pgsc0003dmp400054979	moderately similar to ( 321) AT4G18550 | Symbols: | lipase class 3 family protein | chr4:10225006-10226862 REVERSEmoderately similar to ( 321) loc_os05g49830 12005.m09053 protein triacylglycerol lipase, putative, expressedLipase_3 Lipase_3 PGSC0003DMT400081250	0.250681	-0.290839	-0.137314	-2.73984	2.47058	2.66321	-0.158898	-2.73857	2.0858	2.40302	-0.109052	-1.84739	1.85299	0.951362	-0.342027	-6.64386
12.2.2	N-metabolism.ammonia metabolism.glutamine synthase	pgsc0003dmp400040866	highly similar to ( 640) AT1G66200 | Symbols: ATGSR2 | ATGSR2; copper ion binding / glutamate-ammonia ligase | chr1:24655552-24657520 REVERSEhighly similar to ( 645) GLN11_ORYSA Glutamine synthetase cytosolic isozyme 1-1 (EC 6.3.1.2) (OsGLN1;1) (OsGS1;1) (Glutamate--ammonia ligase GLN1;1) (Glutamine synthetase shoot isozyme) - Oryza sativa (Rice)highly similar to ( 645) loc_os02g50240 12002.m3386…	0.80877	-0.15153	-0.192526	-0.570043	0.344956	0.0545508	-1.02933	-2.71368	0.170952	0.434336	-1.11907	-0.233984	0.524376	0.786409	0.326316	0.261009
13.1.6.5.5	amino acid metabolism.synthesis.aromatic aa.tryptophan.tryptophan synthase	pgsc0003dmp400019982	highly similar to ( 579) AT5G28237 | Symbols: | tryptophan synthase, beta subunit, putative | chr5:10207477-10213542 REVERSEhighly similar to ( 524) TRPB2_MAIZE Tryptophan synthase beta chain 2, chloroplast precursor (EC 4.2.1.20) (Orange pericarp 2) (Fragment) - Zea mays (Maize)highly similar to ( 517) loc_os08g04180 12008.m04562 protein tryptophan synthase beta chain 1, putative, expressedPRK04…	-1.53762	-0.546139	1.26772	2.25883	-0.517818	-1.32475	0.749955	1.81261	-0.0495007	-0.108701	-0.283316	1.40153	1.05503	0.0922568	0.531639	-0.414172
13.1.7.4	amino acid metabolism.synthesis.histidine.N'-5'-phosphoribosyl-formimino-5-aminoimidazole-4-carboxamide ribonucleotide isomerase	pgsc0003dmp400038453	highly similar to ( 951) AT4G26900 | Symbols: AT-HF, HISN4 | AT-HF (HIS HF); imidazoleglycerol-phosphate synthase | chr4:13515514-13519608 FORWARDhighly similar to ( 867) loc_os03g15120 12003.m06949 protein imidazole glycerol phosphate synthase hisHF, chloroplast precursor, putative, expressedGATase1_IGP_Synthase HisF HisF HisH PRK00830 PRK03220 hisF PRK02083 PRK02621 PRK03126 PRK02747 His_biosyn…	-0.114778	-0.537718	-0.0648656	0.85693	-0.261588	-0.399509	-0.418901	-0.129349	0.178942	0.217567	3.21697	2.97246	-0.0778003	-0.4074	-0.144707	0.34164
13.2.6.2	amino acid metabolism.degradation.aromatic aa.tyrosine	pgsc0003dmp400046570	highly similar to ( 511) AT5G36160 | Symbols: | aminotransferase-related | chr5:14233261-14235129 REVERSEhighly similar to ( 528) loc_os11g35040 12011.m07358 protein tyrosine aminotransferase, putative, expressedCOG0436 PRK09265 PRK08363 Aminotran_1_2 PRK07212 PRK05794 PRK06108 PRK06056 ARO8 PRK05764 PRK07367 PRK08069 PRK08443 PRK07568 PRK07777 PRK08362 PRK07309 MalY PRK06836 PRK07682 PRK07310 PR…	0.118098	-0.285749	0.169937	0.462211	0.0981108	-0.0492365	0.335408	0.0279804	-2.43587	-2.83852	-4.43097	-3.969	-0.218162	-0.207698	0.0312398	0.517022
13.2.7	amino acid metabolism.degradation.histidine	pgsc0003dmp400013505	moderately similar to ( 435) AT1G43710 | Symbols: emb1075 | emb1075 (embryo defective 1075); carboxy-lyase/ catalytic/ pyridoxal phosphate binding | chr1:16486534-16488298 REVERSEmoderately similar to ( 419) loc_os02g33710 12002.m08462 protein histidine decarboxylase, putative, expressedPRK02769 GadB Pyridoxal_deC PGSC0003DMT400019747	2.88436	1.11711	-1.87623	-1.48284	3.98939	3.82204	-1.71143	-1.24103	3.17171	1.88317	-2.05883	-1.06371	-0.22974	-0.711187	-0.228226	-2.17879
13.2.7	amino acid metabolism.degradation.histidine	pgsc0003dmp400019155	highly similar to ( 528) AT1G43710 | Symbols: emb1075 | emb1075 (embryo defective 1075); carboxy-lyase/ catalytic/ pyridoxal phosphate binding | chr1:16486534-16488298 REVERSEhighly similar to ( 503) loc_os02g33710 12002.m08462 protein histidine decarboxylase, putative, expressedPRK02769 GadB Pyridoxal_deC PGSC0003DMT400028102	4.1854	3.54708	0.277421	-0.219035	-0.265817	-0.177494	-0.168971	0.0387347	-0.766016	-0.21429	-0.102158	0.363779	2.00554	0.511936	0.964266	-0.226433
13.2.7	amino acid metabolism.degradation.histidine	pgsc0003dmp400034743	weakly similar to ( 141) AT1G43710 | Symbols: emb1075 | emb1075 (embryo defective 1075); carboxy-lyase/ catalytic/ pyridoxal phosphate binding | chr1:16486534-16488298 REVERSEweakly similar to ( 138) loc_os02g33710 12002.m08462 protein histidine decarboxylase, putative, expressed PGSC0003DMT400051586	3.73281	2.35585	-0.923439	-1.13076	4.93949	4.65593	-1.07115	-0.462972	4.25008	2.57304	-1.08816	-0.759382	0.363286	-0.0491004	-0.101542	-1.14629
13.2.7	amino acid metabolism.degradation.histidine	pgsc0003dmp400024528	moderately similar to ( 293) AT1G43710 | Symbols: emb1075 | emb1075 (embryo defective 1075); carboxy-lyase/ catalytic/ pyridoxal phosphate binding | chr1:16486534-16488298 REVERSEmoderately similar to ( 279) loc_os02g33710 12002.m08462 protein histidine decarboxylase, putative, expressedPRK02769 GadB PGSC0003DMT400036114	4.07993	2.58327	-0.919224	-0.547799	5.47518	5.22287	-0.679748	-0.62413	4.65255	3.17398	-1.17038	-0.594438	-0.115263	-0.737197	-0.18989	-1.22079
15.1	metal handling.acquisition	pgsc0003dmp400031747	highly similar to ( 822) AT5G49730 | Symbols: ATFRO6, FRO6 | ATFRO6 (FERRIC REDUCTION OXIDASE 6); ferric-chelate reductase/ oxidoreductase | chr5:20201355-20204455 REVERSEhighly similar to ( 723) loc_os04g36720 12004.m08712 protein ferric reductase-like transmembrane component, putative, expressedFerric_reduct PGSC0003DMT400046925	-0.467727	-1.46884	-0.59624	-0.373133	0.674514	0.36797	-0.337949	-1.36879	0.764019	-0.0135231	-0.393315	-0.243201	1.61883	0.987313	0.992561	-0.328816
16.1.5	secondary metabolism.isoprenoids.terpenoids	pgsc0003dmp400034360	weakly similar to ( 103) AT5G23960 | Symbols: ATTPS21, TPS21 | TPS21 (TERPENE SYNTHASE 21); (-)-E-beta-caryophyllene synthase/ alpha-humulene synthase | chr5:8092969-8095128 FORWARDweakly similar to ( 127) DCS1_GOSHI (+)-delta-cadinene synthase (EC 4.2.3.13) (D-cadinene synthase) - Gossypium hirsutum (Upland cotton)very weakly similar to (96.3) loc_os03g22634 12003.m07664 protein terpene synthase…	4.32537	3.86135	-0.0202806	-1.1299	3.52331	2.7288	-1.37045	-1.16274	5.24205	4.51769	0.874109	0.488475	-1.29363	-0.965076	0.332234	-1.42791
16.1.5	secondary metabolism.isoprenoids.terpenoids	pgsc0003dmp400034358	moderately similar to ( 361) AT5G23960 | Symbols: ATTPS21, TPS21 | TPS21 (TERPENE SYNTHASE 21); (-)-E-beta-caryophyllene synthase/ alpha-humulene synthase | chr5:8092969-8095128 FORWARDhighly similar to ( 545) DCS1_GOSHI (+)-delta-cadinene synthase (EC 4.2.3.13) (D-cadinene synthase) - Gossypium hirsutum (Upland cotton)moderately similar to ( 325) loc_os01g23530 12001.m08826 protein sesquiterpene…	3.79101	3.42898	-0.941441	-1.40302	3.14015	2.26696	-1.56372	-1.64683	4.75444	4.11277	0.369664	-0.0766055	-1.75099	-0.236288	-0.0340885	-1.91088
16.1.5	secondary metabolism.isoprenoids.terpenoids	pgsc0003dmp400018723	very weakly similar to (84.7) AT5G23960 | Symbols: ATTPS21, TPS21 | TPS21 (TERPENE SYNTHASE 21); (-)-E-beta-caryophyllene synthase/ alpha-humulene synthase | chr5:8092969-8095128 FORWARDTerpene_cyclase_plant_C1 Terpene_cyclase_C1 PGSC0003DMT400027464	-0.946512	0.206729	-0.0839238	0.513411	-1.68993	-1.78358	-0.808042	-1.39633	1.1953	0.886698	1.03327	1.26857	1.15426	0.603835	-0.228201	-2.87666
16.1.5	secondary metabolism.isoprenoids.terpenoids	pgsc0003dmp400034359	weakly similar to ( 151) AT5G23960 | Symbols: ATTPS21, TPS21 | TPS21 (TERPENE SYNTHASE 21); (-)-E-beta-caryophyllene synthase/ alpha-humulene synthase | chr5:8092969-8095128 FORWARDmoderately similar to ( 215) DCS1_GOSHI (+)-delta-cadinene synthase (EC 4.2.3.13) (D-cadinene synthase) - Gossypium hirsutum (Upland cotton)weakly similar to ( 149) loc_os08g04500 12008.m04593 protein terpene synthase …	4.06391	3.60771	-1.24118	-1.48164	3.17625	2.53123	-1.41363	-1.16634	5.00418	4.166	0.896719	0.111318	-1.54883	0.308605	0.124801	-1.63
16.1.5	secondary metabolism.isoprenoids.terpenoids	pgsc0003dmp400034357	moderately similar to ( 225) AT3G14520 | Symbols: | terpene synthase/cyclase family protein | chr3:4875868-4878243 REVERSEmoderately similar to ( 329) DCS1_GOSHI (+)-delta-cadinene synthase (EC 4.2.3.13) (D-cadinene synthase) - Gossypium hirsutum (Upland cotton)moderately similar to ( 228) loc_os08g04500 12008.m04593 protein terpene synthase 6, putative, expressedTerpene_cyclase_plant_C1 Terpene_…	3.54491	3.10624	-1.26665	-1.69821	2.83352	1.87985	-2.04319	-1.85564	4.56105	3.79054	0.52817	-0.50508	-2.13055	-0.267174	-0.289325	-2.07321
16.2	secondary metabolism.phenylpropanoids	pgsc0003dmp400045613	very weakly similar to (83.2) AT1G51990 | Symbols: | O-methyltransferase family 2 protein | chr1:19330949-19332667 FORWARDweakly similar to ( 101) 7OMT6_MEDSA Isoflavone-7-O-methyltransferase 6 (EC 2.1.1.150) (Isoflavone-O-methyltransferase 6) (7-IOMT-6) - Medicago sativa (Alfalfa)weakly similar to ( 113) loc_os07g28040 12007.m07076 protein O-methyltransferase ZRP4, putative, expressedMethyltrans…	-0.0974963	-0.041325	-0.0337597	-0.202571	-0.283724	-0.16103	-0.152508	0.055198	-0.800304	-0.215539	-0.0856949	0.07844	5.34321	4.02147	4.61029	2.07694
16.2	secondary metabolism.phenylpropanoids	pgsc0003dmp400040664	moderately similar to ( 220) AT3G26040 | Symbols: | transferase family protein | chr3:9519741-9521069 FORWARDvery weakly similar to (82.8) loc_os08g43040 12008.m26780 protein anthranilate N-benzoyltransferase protein 1, putative, expressedTransferase PGSC0003DMT400060400	-0.530615	-0.823523	-0.712332	-1.17417	2.45732	2.13645	-0.935445	-0.990878	5.61658	5.32798	2.70628	1.91857	1.27957	-0.767039	0.45266	-1.151
16.2	secondary metabolism.phenylpropanoids	pgsc0003dmp400032971	very weakly similar to (95.5) AT5G67150 | Symbols: | transferase family protein | chr5:26795880-26797226 REVERSEvery weakly similar to (93.6) loc_os08g01950 12008.m04343 protein expressed protein PGSC0003DMT400048720	1.727	0.529224	-1.32152	-0.802777	2.02077	2.18744	0.276088	0.442879	2.76671	2.28797	-1.03686	-0.954969	-2.2801	-1.08156	-0.282594	-0.0599729
16.2	secondary metabolism.phenylpropanoids	pgsc0003dmp400009018	weakly similar to ( 124) AT1G32910 | Symbols: | transferase family protein | chr1:11925426-11926908 FORWARDvery weakly similar to (94.0) loc_os04g51980 12004.m10093 protein transferase, putative, expressed PGSC0003DMT400012986	0.296348	0.00554486	-0.0524767	-0.197454	-0.185347	0.0744017	-0.0754739	0.100838	2.20205	0.0602846	-0.0544563	0.0373825	0.132167	0.250706	0.367744	-0.199002
16.2.1.10	secondary metabolism.phenylpropanoids.lignin biosynthesis.CAD	pgsc0003dmp400028140	moderately similar to ( 326) AT4G37990 | Symbols: ELI3-2, ELI3, ATCAD8, CAD-B2 | ELI3-2 (ELICITOR-ACTIVATED GENE 3-2); aryl-alcohol dehydrogenase/ mannitol dehydrogenase | chr4:17855964-17857388 FORWARDmoderately similar to ( 372) MTDH_MESCR Probable mannitol dehydrogenase (EC 1.1.1.255) (NAD-dependent mannitol dehydrogenase) - Mesembryanthemum crystallinum (Common ice plant)moderately similar to…	-0.87836	-0.562607	0.505499	0.685702	-0.853591	-0.212199	0.813243	-0.327317	-0.206938	0.333033	1.23618	1.0595	0.0350495	0.175032	0.195642	-0.743175
16.4.1	secondary metabolism.N misc.alkaloid-like	pgsc0003dmp400031994	moderately similar to ( 494) AT2G20340 | Symbols: | tyrosine decarboxylase, putative | chr2:8779804-8782490 FORWARDhighly similar to ( 609) DDC_CATRO Aromatic-L-amino-acid decarboxylase (EC 4.1.1.28) (AADC) (DOPA decarboxylase) (Tryptophan decarboxylase) - Catharanthus roseus (Rosy periwinkle) (Madagascar periwinkle)moderately similar to ( 498) loc_os07g25590 12007.m06837 protein tyrosine decarbo…	-0.0836474	3.95087	1.25108	0.360411	-0.252945	-0.146093	-0.137771	0.0607296	-0.479865	-0.0643211	-0.12885	-0.0183548	0.11346	0.332369	1.39733	-0.156943
16.8.1.21	secondary metabolism.flavonoids.anthocyanins.anthocyanin 5-aromatic acyltransferase	pgsc0003dmp400046271	weakly similar to ( 128) AT3G29670 | Symbols: | transferase family protein | chr3:11527952-11529307 FORWARDweakly similar to ( 135) loc_os02g57480 12002.m10770 protein anthocyanin 5-aromatic acyltransferase, putative, expressedTransferase PGSC0003DMT400068489	0.16778	-0.620773	0.171319	0.184999	0.907582	0.841416	0.531656	-0.256243	-1.35595	-1.37061	-1.25449	-1.04334	0.409712	0.023599	-0.181359	-0.847782
16.8.2	secondary metabolism.flavonoids.chalcones	pgsc0003dmp400015174	moderately similar to ( 467) AT5G13930 | Symbols: CHS, TT4, ATCHS | TT4 (TRANSPARENT TESTA 4); naringenin-chalcone synthase | chr5:4488762-4490035 FORWARDhighly similar to ( 506) CHSG_PETHY Chalcone synthase G (EC 2.3.1.74) (Naringenin-chalcone synthase G) - Petunia hybrida (Petunia)moderately similar to ( 466) loc_os11g32650 12011.m07166 protein chalcone synthase, putative, expressedCHS_like Cha…	-1.88385	-0.96722	-0.888118	-0.118776	1.38765	1.43524	-0.222599	0.772844	0.210646	0.61127	-0.251296	-0.0940947	0.887232	0.207187	0.220496	0.00309774
16.8.3	secondary metabolism.flavonoids.dihydroflavonols	pgsc0003dmp400034431	highly similar to ( 505) AT1G15950 | Symbols: CCR1, IRX4, ATCCR1 | CCR1 (CINNAMOYL COA REDUCTASE 1); cinnamoyl-CoA reductase | chr1:5478855-5481949 FORWARDmoderately similar to ( 240) DFRA_DIACA Dihydroflavonol-4-reductase (EC 1.1.1.219) (DFR) (Dihydrokaempferol 4-reductase) - Dianthus caryophyllus (Carnation) (Clove pink)highly similar to ( 501) loc_os08g34280 12008.m07417 protein dihydroflavono…	-1.21824	-0.817184	0.965897	1.66933	-0.203345	-0.289017	0.369652	0.787788	-0.00757409	-0.347565	0.891417	1.0684	-0.104121	-0.281302	-0.211723	-0.150734
16.8.3	secondary metabolism.flavonoids.dihydroflavonols	pgsc0003dmp400034523	weakly similar to ( 186) AT4G27250 | Symbols: | dihydroflavonol 4-reductase family / dihydrokaempferol 4-reductase family | chr4:13642803-13644425 REVERSEweakly similar to ( 178) DFRA_PETHY Dihydroflavonol-4-reductase (EC 1.1.1.219) (DFR) (Dihydrokaempferol 4-reductase) - Petunia hybrida (Petunia)moderately similar to ( 305) loc_os07g40986 12007.m79911 protein dihydroflavonol-4-reductase, putativ…	-0.0974963	-0.041325	-0.0337597	-0.202571	-0.283724	-0.16103	-0.152508	0.055198	-0.800304	-0.215539	-0.0856949	0.0247998	3.53303	2.84797	2.61826	1.35524
17.2.3	hormone metabolism.auxin.induced-regulated-responsive-activated	pgsc0003dmp400048992	PGSC0003DMT400072450	-0.0337341	0.423515	-0.635967	-1.37573	0.672922	0.572256	0.777805	-1.51918	1.49641	1.8008	-0.359861	-1.24925	0.592572	-0.075536	-1.0228	-5.25688
17.2.3	hormone metabolism.auxin.induced-regulated-responsive-activated	pgsc0003dmp400038038	weakly similar to ( 116) AT1G29500 | Symbols: | auxin-responsive protein, putative | chr1:10321290-10321697 FORWARDweakly similar to ( 120) loc_os09g37400 12009.m06687 protein OsSAUR45 - Auxin-responsive SAUR gene family member, expressed PGSC0003DMT400056542	-2.14816	-1.77058	0.0262437	0.311367	-1.45085	-0.62023	0.368298	-0.891754	0.892487	0.536133	0.467804	-0.0629617	1.38714	1.76027	0.993639	-0.931559
17.2.3	hormone metabolism.auxin.induced-regulated-responsive-activated	pgsc0003dmp400038037	weakly similar to ( 110) AT1G29510 | Symbols: SAUR68 | SAUR68 (SMALL AUXIN UPREGULATED 68) | chr1:10322683-10323114 FORWARDweakly similar to ( 102) loc_os09g37440 12009.m60312 protein OsSAUR49 - Auxin-responsive SAUR gene family member PGSC0003DMT400056541	-1.44388	-1.70076	-1.23872	-1.06076	-0.0788754	0.439975	0.938343	0.371005	0.449315	0.0395256	0.30177	-0.0204162	0.932039	0.928914	-0.0896265	-0.463432
17.2.3	hormone metabolism.auxin.induced-regulated-responsive-activated	pgsc0003dmp400023568	weakly similar to ( 120) AT1G29500 | Symbols: | auxin-responsive protein, putative | chr1:10321290-10321697 FORWARDweakly similar to ( 102) loc_os09g37500 12009.m06697 protein OsSAUR55 - Auxin-responsive SAUR gene family member, expressed PGSC0003DMT400034661	0.083218	0.313913	-0.216424	-1.12452	0.503513	0.94005	-0.00853784	-1.53899	0.621174	0.0541366	-0.922294	-1.95624	1.18113	0.358548	-1.15534	-4.66233
17.2.3	hormone metabolism.auxin.induced-regulated-responsive-activated	pgsc0003dmp400008923	weakly similar to ( 132) AT1G29500 | Symbols: | auxin-responsive protein, putative | chr1:10321290-10321697 FORWARDweakly similar to ( 102) loc_os09g37500 12009.m06697 protein OsSAUR55 - Auxin-responsive SAUR gene family member, expressed PGSC0003DMT400012852	-0.155373	0.194422	0.032718	-0.550255	0.251935	0.638933	0.122355	-1.40956	0.761692	0.365201	-0.213951	-0.551185	1.13966	0.338201	-0.915288	-3.22821
17.2.3	hormone metabolism.auxin.induced-regulated-responsive-activated	pgsc0003dmp400005817	weakly similar to ( 115) AT4G00880 | Symbols: | auxin-responsive family protein | chr4:366692-367060 REVERSEvery weakly similar to (80.5) loc_os10g36703 12010.m65409 protein OsSAUR56 - Auxin-responsive SAUR gene family member, expressedAuxin_inducible PGSC0003DMT400008363	-1.32626	-0.633432	0.0110124	1.09453	-0.967103	-0.837933	-0.360802	-0.404933	0.176026	0.1709	1.5058	1.22524	0.378534	0.220043	0.18216	0.741286
17.2.3	hormone metabolism.auxin.induced-regulated-responsive-activated	pgsc0003dmp400028969	weakly similar to ( 138) AT1G29500 | Symbols: | auxin-responsive protein, putative | chr1:10321290-10321697 FORWARDweakly similar to ( 101) loc_os09g37500 12009.m06697 protein OsSAUR55 - Auxin-responsive SAUR gene family member, expressed PGSC0003DMT400042696	0.509587	0.681471	-0.178136	-1.11293	0.528429	0.80834	-0.39426	-1.57545	0.810271	0.517448	-1.08224	-2.66817	1.22861	-0.0100793	-1.28643	-5.80468
17.2.3	hormone metabolism.auxin.induced-regulated-responsive-activated	pgsc0003dmp400029004	weakly similar to ( 127) AT1G29500 | Symbols: | auxin-responsive protein, putative | chr1:10321290-10321697 FORWARDweakly similar to ( 107) loc_os09g37480 12009.m06695 protein OsSAUR53 - Auxin-responsive SAUR gene family member, expressed PGSC0003DMT400042746	-0.575645	0.105545	0.168223	-0.0637519	0.0508287	0.284944	-0.10682	-1.63348	0.569829	0.0976667	-0.440092	-0.675697	1.62324	0.809279	0.162	-2.48496
17.2.3	hormone metabolism.auxin.induced-regulated-responsive-activated	pgsc0003dmp400006908	PGSC0003DMT400009913	2.67051	0.747591	-0.00682158	-0.182866	0.262761	0.435537	-0.183316	0.0243906	-0.81314	-0.0934672	-0.116502	-0.00600761	-0.125167	0.318621	0.944484	-0.179485
17.2.3	hormone metabolism.auxin.induced-regulated-responsive-activated	pgsc0003dmp400038036	weakly similar to ( 124) AT1G29510 | Symbols: SAUR68 | SAUR68 (SMALL AUXIN UPREGULATED 68) | chr1:10322683-10323114 FORWARDweakly similar to ( 110) loc_os09g37480 12009.m06695 protein OsSAUR53 - Auxin-responsive SAUR gene family member, expressed PGSC0003DMT400056540	-1.04658	-0.908403	-0.0596908	-0.0959992	-0.340471	0.278761	1.13761	0.500356	0.0154225	-0.202026	0.168094	-0.366595	0.857718	0.799275	-0.21516	-0.379042
17.4.1	hormone metabolism.cytokinin.synthesis-degradation	pgsc0003dmp400055892	moderately similar to ( 309) AT5G19040 | Symbols: ATIPT5, IPT5 | IPT5; ATP binding / tRNA isopentenyltransferase/ transferase, transferring alkyl or aryl (other than methyl) groups | chr5:6362389-6363381 REVERSEmoderately similar to ( 261) loc_os03g59570 12003.m10854 protein cytokinin synthase, putative, expressedMiaA miaA IPPT PGSC0003DMT400083203	-0.496945	-0.452757	-1.18707	-0.141683	0.463116	0.423608	-0.534598	-0.808981	-0.376236	-0.0488008	0.660044	0.608919	0.326042	0.305312	0.251104	-0.536634
17.5.1	hormone metabolism.ethylene.synthesis-degradation	pgsc0003dmp400050180	moderately similar to ( 323) AT1G06620 | Symbols: | 2-oxoglutarate-dependent dioxygenase, putative | chr1:2025618-2027094 FORWARDmoderately similar to ( 294) DV4H_CATRO Desacetoxyvindoline 4-hydroxylase (EC 1.14.11.20) - Catharanthus roseus (Rosy periwinkle) (Madagascar periwinkle)moderately similar to ( 263) loc_os04g10350 12004.m06287 protein 1-aminocyclopropane-1-carboxylate oxidase, putative,…	1.52725	1.35375	-0.627453	-2.72779	-0.177629	0.125548	-0.189127	-3.09619	2.50266	2.13974	-0.612913	-1.49959	0.994856	0.743966	-0.68317	-5.68129
17.5.1	hormone metabolism.ethylene.synthesis-degradation	pgsc0003dmp400030124	moderately similar to ( 259) AT1G06620 | Symbols: | 2-oxoglutarate-dependent dioxygenase, putative | chr1:2025618-2027094 FORWARDmoderately similar to ( 276) DV4H_CATRO Desacetoxyvindoline 4-hydroxylase (EC 1.14.11.20) - Catharanthus roseus (Rosy periwinkle) (Madagascar periwinkle)moderately similar to ( 216) loc_os04g10350 12004.m06287 protein 1-aminocyclopropane-1-carboxylate oxidase, putative,…	-5.56577	-5.09587	-4.81094	-3.7645	0.364729	0.406195	0.03024	-0.758118	0.620167	0.438363	-1.02789	-0.677307	1.14104	0.665148	0.135625	0.190949
17.5.1	hormone metabolism.ethylene.synthesis-degradation	pgsc0003dmp400028456	moderately similar to ( 421) AT1G06620 | Symbols: | 2-oxoglutarate-dependent dioxygenase, putative | chr1:2025618-2027094 FORWARDmoderately similar to ( 374) DV4H_CATRO Desacetoxyvindoline 4-hydroxylase (EC 1.14.11.20) - Catharanthus roseus (Rosy periwinkle) (Madagascar periwinkle)moderately similar to ( 339) loc_os08g30210 12008.m07023 protein 1-aminocyclopropane-1-carboxylate oxidase, putative,…	-0.178279	1.11936	1.73373	2.59455	1.0324	0.718489	0.221496	1.05565	-1.23226	-1.82135	-2.09805	-2.12528	0.169807	-0.828294	-1.45488	-2.6196
17.5.1	hormone metabolism.ethylene.synthesis-degradation	pgsc0003dmp400030127	moderately similar to ( 324) AT1G06620 | Symbols: | 2-oxoglutarate-dependent dioxygenase, putative | chr1:2025618-2027094 FORWARDmoderately similar to ( 340) DV4H_CATRO Desacetoxyvindoline 4-hydroxylase (EC 1.14.11.20) - Catharanthus roseus (Rosy periwinkle) (Madagascar periwinkle)moderately similar to ( 269) loc_os04g10350 12004.m06287 protein 1-aminocyclopropane-1-carboxylate oxidase, putative,…	-4.84536	-4.59519	-4.67402	-2.78583	0.488405	0.566804	0.192909	-0.753582	1.48788	1.27309	-0.520328	0.204767	0.949345	0.279516	-0.0852784	0.283008
17.5.1	hormone metabolism.ethylene.synthesis-degradation	pgsc0003dmp400044126	moderately similar to ( 420) AT1G06620 | Symbols: | 2-oxoglutarate-dependent dioxygenase, putative | chr1:2025618-2027094 FORWARDmoderately similar to ( 384) DV4H_CATRO Desacetoxyvindoline 4-hydroxylase (EC 1.14.11.20) - Catharanthus roseus (Rosy periwinkle) (Madagascar periwinkle)moderately similar to ( 329) loc_os04g10350 12004.m06287 protein 1-aminocyclopropane-1-carboxylate oxidase, putative,…	1.80058	1.76405	1.086	1.28655	-0.518905	-0.340539	0.153707	-0.125565	0.604573	0.245183	-2.04566	-1.09597	-0.76589	-0.286163	-1.20487	-0.701855
17.5.1	hormone metabolism.ethylene.synthesis-degradation	pgsc0003dmp400030126	moderately similar to ( 317) AT1G06620 | Symbols: | 2-oxoglutarate-dependent dioxygenase, putative | chr1:2025618-2027094 FORWARDmoderately similar to ( 315) DV4H_CATRO Desacetoxyvindoline 4-hydroxylase (EC 1.14.11.20) - Catharanthus roseus (Rosy periwinkle) (Madagascar periwinkle)moderately similar to ( 258) loc_os04g10350 12004.m06287 protein 1-aminocyclopropane-1-carboxylate oxidase, putative,…	-3.69846	-3.62898	-3.06287	-1.95104	0.252693	0.316988	0.00754257	-0.82929	1.14891	0.886306	-0.664286	0.00698705	1.13151	0.442561	-0.0123638	0.171857
17.5.1	hormone metabolism.ethylene.synthesis-degradation	pgsc0003dmp400030131	moderately similar to ( 273) AT1G06620 | Symbols: | 2-oxoglutarate-dependent dioxygenase, putative | chr1:2025618-2027094 FORWARDmoderately similar to ( 271) DV4H_CATRO Desacetoxyvindoline 4-hydroxylase (EC 1.14.11.20) - Catharanthus roseus (Rosy periwinkle) (Madagascar periwinkle)moderately similar to ( 218) loc_os04g10350 12004.m06287 protein 1-aminocyclopropane-1-carboxylate oxidase, putative,…	-2.59276	-2.72702	-1.91745	-1.12826	0.314954	0.494911	0.25418	-0.483099	0.441194	0.279796	-0.993942	-0.354083	1.71219	1.2126	0.673465	0.668608
17.5.2	hormone metabolism.ethylene.signal transduction	pgsc0003dmp400034737	weakly similar to ( 185) AT4G31980 | Symbols: | unknown protein | chr4:15464905-15469204 FORWARDweakly similar to ( 180) loc_os01g21710 12001.m08655 protein conserved hypothetical proteinDUF247 PGSC0003DMT400051575	0.759308	0.671408	0.473538	0.383979	-1.38387	-1.30165	-0.443859	-0.158984	-1.3777	-2.05467	-0.849675	0.0098651	3.36958	2.38248	1.5588	-1.45454
17.5.2	hormone metabolism.ethylene.signal transduction	pgsc0003dmp400034735	weakly similar to ( 144) AT4G31980 | Symbols: | unknown protein | chr4:15464905-15469204 FORWARDweakly similar to ( 154) loc_os01g38190 12001.m10104 protein expressed proteinDUF247 PGSC0003DMT400051570	-0.856477	-0.653845	-1.07078	-1.22248	3.41	3.34888	0.320696	-0.493435	0.347702	-0.758158	-1.06298	-0.709172	7.33848	6.19431	5.30868	2.12841
17.5.2	hormone metabolism.ethylene.signal transduction	pgsc0003dmp400011558	weakly similar to ( 183) AT3G50150 | Symbols: | unknown protein | chr3:18595809-18597551 REVERSEweakly similar to ( 171) loc_os05g15230 12005.m05932 protein expressed proteinDUF247 PGSC0003DMT400016706	1.95016	1.95517	1.29981	0.969514	0.558224	0.787063	-0.0446789	-0.799643	-6.54685	-6.05278	-5.96164	-5.61871	0.147819	-0.281409	0.0933384	-0.329725
17.5.2	hormone metabolism.ethylene.signal transduction	pgsc0003dmp400019287	weakly similar to ( 172) AT4G31980 | Symbols: | unknown protein | chr4:15464905-15469204 FORWARDweakly similar to ( 168) loc_os01g38190 12001.m10104 protein expressed proteinDUF247 PGSC0003DMT400028333	0.706287	-0.138478	0.089343	-0.934816	2.02494	1.85898	-0.719719	-2.11023	-1.659	-2.52942	-2.76061	-2.49539	2.79544	2.16155	1.69395	0.0812536
17.5.2	hormone metabolism.ethylene.signal transduction	pgsc0003dmp400029583	weakly similar to ( 179) AT4G31980 | Symbols: | unknown protein | chr4:15464905-15469204 FORWARDweakly similar to ( 177) loc_os01g21710 12001.m08655 protein conserved hypothetical proteinDUF247 PGSC0003DMT400043599	1.84527	0.918064	-0.10972	-2.78366	3.25103	2.95998	-0.528205	-2.49166	0.831974	0.485933	-2.61807	-2.45761	0.129391	-1.58674	-0.683689	-3.03269
17.5.2	hormone metabolism.ethylene.signal transduction	pgsc0003dmp400059140	weakly similar to ( 129) AT3G50120 | Symbols: | unknown protein | chr3:18585157-18587246 REVERSEweakly similar to ( 119) loc_os05g15230 12005.m05932 protein expressed proteinDUF247 PGSC0003DMT400087465	2.02012	1.04503	0.353429	-0.269653	3.11402	2.50178	-0.159707	-0.0702506	-0.798141	-0.19719	-0.244183	-0.164327	-0.212731	0.2878	0.32815	-0.231603
17.5.2	hormone metabolism.ethylene.signal transduction	pgsc0003dmp400011551	weakly similar to ( 199) AT3G50140 | Symbols: | unknown protein | chr3:18592472-18594562 REVERSEweakly similar to ( 182) loc_os01g38190 12001.m10104 protein expressed proteinDUF247 PGSC0003DMT400016687	-0.236281	-0.0964784	-0.120824	0.136885	-0.284301	-0.217985	-0.0498141	-0.0390456	-0.0155979	-0.055838	0.105605	0.323958	7.37257	6.00544	5.03772	2.90578
17.5.2	hormone metabolism.ethylene.signal transduction	pgsc0003dmp400034736	weakly similar to ( 168) AT3G50130 | Symbols: | unknown protein | chr3:18589111-18591222 REVERSEweakly similar to ( 163) loc_os01g21710 12001.m08655 protein conserved hypothetical proteinDUF247 PGSC0003DMT400051573	0.305651	-0.208184	0.116721	-0.156819	1.60702	1.46188	-0.0673304	-0.39895	-0.123202	-0.535758	-0.799826	-0.309811	3.34425	2.31667	1.51575	-0.625501
17.5.2	hormone metabolism.ethylene.signal transduction	pgsc0003dmp400011550	moderately similar to ( 203) AT3G50140 | Symbols: | unknown protein | chr3:18592472-18594562 REVERSEweakly similar to ( 182) loc_os01g38190 12001.m10104 protein expressed proteinDUF247 PGSC0003DMT400016684	-0.184745	-0.0855214	0.0506106	0.299229	0.36309	-0.261548	0.110794	-0.0453198	-0.633395	-0.197604	-0.186213	-0.075718	7.42351	6.03605	5.03278	2.80083
17.7.1.2	hormone metabolism.jasmonate.synthesis-degradation.lipoxygenase	pgsc0003dmp400055326	weakly similar to ( 162) AT3G45140 | Symbols: LOX2, ATLOX2 | LOX2 (LIPOXYGENASE 2); lipoxygenase | chr3:16525437-16529233 FORWARDweakly similar to ( 166) LOX23_HORVU Lipoxygenase 2.3, chloroplast precursor (EC 1.13.11.12) (LOX2:Hv:3) - Hordeum vulgare (Barley)weakly similar to ( 155) loc_os02g10120 12002.m06309 protein lipoxygenase 2.3, chloroplast precursor, putative, expressedLipoxygenase PGSC0…	0.597711	0.247026	0.911595	0.425439	0.881986	0.871179	-0.302471	-2.40691	-1.23594	-2.85819	-2.26375	-1.78579	1.72753	0.215473	0.568099	-1.54203
17.7.1.3	hormone metabolism.jasmonate.synthesis-degradation.allene oxidase synthase	pgsc0003dmp400018673	moderately similar to ( 453) AT5G42650 | Symbols: AOS, CYP74A, DDE2 | AOS (ALLENE OXIDE SYNTHASE); allene oxide synthase/ hydro-lyase/ oxygen binding | chr5:17097803-17099359 REVERSEmoderately similar to ( 419) C74A1_ORYSA Cytochrome P450 74A1, chloroplast precursor (EC 4.2.1.92) (Allene oxide synthase 1) (Hydroperoxide dehydrase 1) - Oryza sativa (Rice)moderately similar to ( 419) loc_os03g55800…	0.869012	1.121	0.149005	-0.595385	-1.6576	-1.01187	-0.575462	1.0906	-1.50516	1.09091	-0.331778	-0.218569	2.68596	1.19205	-0.126253	-1.67542
17.8.1	hormone metabolism.salicylic acid.synthesis-degradation	pgsc0003dmp400052665	moderately similar to ( 213) AT1G68040 | Symbols: | S-adenosyl-L-methionine:carboxyl methyltransferase family protein | chr1:25502876-25505224 FORWARDweakly similar to ( 144) BAMT_ANTMA Benzoate carboxyl methyltransferase (EC 2.1.1.-) (S-adenosyl-L-methionine:benzoic acid carboxyl methyltransferase) - Antirrhinum majus (Garden snapdragon)weakly similar to ( 137) loc_os01g50610 12001.m150693 prote…	-0.345788	-0.186368	-0.204203	-0.322445	2.67502	2.87633	0.797367	1.25603	-0.524815	-0.11904	-0.353749	-0.243255	2.92473	1.834	1.09213	-0.408485
17.8.1	hormone metabolism.salicylic acid.synthesis-degradation	pgsc0003dmp400051594	weakly similar to ( 116) AT1G19640 | Symbols: JMT | JMT (JASMONIC ACID CARBOXYL METHYLTRANSFERASE); jasmonate O-methyltransferase | chr1:6789166-6791708 REVERSEweakly similar to ( 109) BAMT_ANTMA Benzoate carboxyl methyltransferase (EC 2.1.1.-) (S-adenosyl-L-methionine:benzoic acid carboxyl methyltransferase) - Antirrhinum majus (Garden snapdragon)weakly similar to ( 107) loc_os06g13350 12006.m06…	0.379635	0.903405	1.70365	2.09849	-1.29561	-0.788554	-1.56626	-1.65137	-0.752428	-0.0373112	-1.83703	-0.792769	2.23181	1.46452	0.8573	1.43367
20.1	stress.biotic	pgsc0003dmp400024285	moderately similar to ( 299) AT4G27190 | Symbols: | disease resistance protein (NBS-LRR class), putative | chr4:13620977-13623934 REVERSEmoderately similar to ( 249) loc_os01g57870 12001.m150747 protein disease resistance protein RPS2, putative, expressedNB-ARC PGSC0003DMT400035714	-0.0651026	-0.779464	1.39486	1.77815	-0.743815	-1.04785	1.58519	-0.229165	1.52392	-0.612478	0.30159	0.157913	-1.0271	-0.192547	0.720751	0.00327855
20.1	stress.biotic	pgsc0003dmp400013226	weakly similar to ( 174) AT3G46530 | Symbols: RPP13 | RPP13 (RECOGNITION OF PERONOSPORA PARASITICA 13); ATP binding | chr3:17130739-17133246 REVERSEweakly similar to ( 166) loc_os10g10360 12010.m065236 protein NBS-LRR disease resistance protein, putative, expressedNB-ARC PGSC0003DMT400019300	1.26974	1.18729	0.482503	-1.01149	1.11461	1.53706	-0.268693	-1.59861	-2.631	-2.04624	-1.91639	-1.50876	2.10545	1.03426	0.637243	-2.04067
20.1	stress.biotic	pgsc0003dmp400055565	PGSC0003DMT400082408	7.61747	6.85801	3.02446	-0.42729	-0.599114	-0.507682	-0.491325	-0.291114	8.67773	8.77222	3.11091	1.11358	-0.270509	-0.0926418	-0.25795	-0.489605
20.1	stress.biotic	pgsc0003dmp400033916	PGSC0003DMT400050245	0.39673	-0.0435594	0.212489	-0.781937	-0.512565	-0.119398	-2.03996	-4.05489	0.915938	1.11825	1.10626	-0.0959891	0.470694	0.435118	-0.0514666	-2.84641
20.1	stress.biotic	pgsc0003dmp400033949	very weakly similar to (82.8) LECT_SOLTU Chitin-binding lectin 1 precursor (PL-I) - Solanum tuberosum (Potato) PGSC0003DMT400050292	4.79947	4.1093	3.48208	0.596932	-1.37345	-1.25076	-1.24223	-1.03453	5.83806	5.5515	2.29278	0.883429	-0.665895	-0.620906	-0.095773	-1.27795
20.1	stress.biotic	pgsc0003dmp400039118	weakly similar to ( 119) AT4G36010 | Symbols: | pathogenesis-related thaumatin family protein | chr4:17039472-17040976 REVERSEvery weakly similar to (90.9) TP1A_MALDO Thaumatin-like protein 1a precursor (Allergen Mal d 2) (Mdtl1) (Pathogenesis-related protein 5a) (PR-5a) - Malus domestica (Apple) (Malus sylvestris)weakly similar to ( 109) loc_os09g36580 12009.m06607 protein pathogenesis-related p…	-0.611999	0.396363	0.681666	3.16	-1.06861	-0.891824	-0.553312	-0.73576	-1.53659	0.578152	0.823245	3.34328	-0.427878	0.0152175	0.176301	2.91476
20.1	stress.biotic	pgsc0003dmp400013075	moderately similar to ( 236) AT4G27220 | Symbols: | disease resistance protein (NBS-LRR class), putative | chr4:13633953-13636712 REVERSEweakly similar to ( 187) loc_os11g29090 12011.m06821 protein NB-ARC domain containing proteinNB-ARC PGSC0003DMT400019055	-1.06673	-0.948388	-0.972184	-0.928371	-0.11128	-0.388661	-0.862378	-0.914038	4.25845	3.65296	2.21441	1.75026	3.75524	2.88783	2.32058	0.0308793
20.1	stress.biotic	pgsc0003dmp400013227	moderately similar to ( 202) AT1G53350 | Symbols: | ATP binding | chr1:19903899-19907515 FORWARDweakly similar to ( 184) loc_os02g17304 12002.m06974 protein resistance protein, putative, expressedNB-ARC PGSC0003DMT400019301	1.99492	1.95236	0.466215	-1.18294	1.67533	1.82918	0.252291	-1.40579	-2.14711	-1.59953	-1.60185	-1.49559	2.49086	0.858794	1.07383	-1.62808
20.1	stress.biotic	pgsc0003dmp400056271	moderately similar to ( 317) AT5G24090 | Symbols: | acidic endochitinase (CHIB1) | chr5:8143805-8145153 REVERSEmoderately similar to ( 417) CHIA_TOBAC Acidic endochitinase precursor (EC 3.2.1.14) - Nicotiana tabacum (Common tobacco)moderately similar to ( 320) loc_os07g19040 12007.m06343 protein acidic endochitinase precursor, putativeGlyco_hydro_18 PGSC0003DMT400084224	1.55548	0.510991	0.367823	-0.060878	-0.264095	0.114064	-0.204334	-0.974336	2.02742	1.41892	-0.309188	-0.795678	0.0443979	0.796527	-0.585019	-1.4475
20.1	stress.biotic	pgsc0003dmp400009079	weakly similar to ( 173) AT3G19690 | Symbols: | pathogenesis-related protein, putative | chr3:6842365-6842850 REVERSEweakly similar to ( 174) PRB1_TOBAC Basic form of pathogenesis-related protein 1 precursor (PRP 1) - Nicotiana tabacum (Common tobacco)weakly similar to ( 158) loc_os01g28450 12001.m09287 protein pathogenesis-related protein PRB1-2 precursor, putative, expressedSCP SCP SCP PGSC0003…	5.23123	4.53702	-0.0943932	0.931923	-1.84504	-0.517116	-1.76889	-1.5737	-1.4584	-0.498901	-1.58439	-0.827676	4.17432	2.90617	1.85007	-0.495875
20.1	stress.biotic	pgsc0003dmp400029818	moderately similar to ( 393) AT3G14470 | Symbols: | disease resistance protein (NBS-LRR class), putative | chr3:4857940-4861104 FORWARDmoderately similar to ( 464) loc_os05g41290 12005.m08304 protein disease resistance RPP13-like protein 1, putative, expressedNB-ARC PGSC0003DMT400043963	0.786142	0.445798	0.53449	1.00599	0.518196	0.239881	-0.310295	-1.15012	1.38019	0.650142	-0.713606	-1.2118	-1.18176	-1.99906	-2.36693	-2.44853
20.1	stress.biotic	pgsc0003dmp400009087	weakly similar to ( 187) AT2G14580 | Symbols: ATPRB1 | ATPRB1 | chr2:6225703-6226188 REVERSEmoderately similar to ( 269) PRB1_TOBAC Basic form of pathogenesis-related protein 1 precursor (PRP 1) - Nicotiana tabacum (Common tobacco)weakly similar to ( 191) loc_os10g11500 12010.m04472 protein pathogenesis-related protein PRB1-3 precursor, putative, expressedSCP SCP SCP PGSC0003DMT400013101	1.99347	4.96072	0.0218451	1.43819	-0.620534	0.148969	-0.637606	-0.440909	-0.975532	-0.661827	0.196949	-0.471307	3.2343	3.28546	1.26225	0.686564
20.1	stress.biotic	pgsc0003dmp400054505	weakly similar to ( 132) AT3G05660 | Symbols: AtRLP33 | AtRLP33 (Receptor Like Protein 33); kinase/ protein binding | chr3:1649258-1652001 REVERSEvery weakly similar to (90.1) PSKR_DAUCA Phytosulfokine receptor precursor (EC 2.7.11.1) (Phytosulfokine LRR receptor kinase) - Daucus carota (Carrot)weakly similar to ( 139) loc_os01g06890 12001.m07317 protein protein kinase/ protein binding protein, p…	0.179804	-0.0583086	-0.156689	-0.343354	0.411308	0.32135	3.44326	3.73857	-0.946179	-0.402176	-0.289689	-0.162707	0.142898	0.919629	1.31546	3.05512
20.1.7	stress.biotic.PR-proteins	pgsc0003dmp400031809	moderately similar to ( 326) AT5G36930 | Symbols: | disease resistance protein (TIR-NBS-LRR class), putative | chr5:14567771-14571916 REVERSETIR NB-ARC TIR PGSC0003DMT400047007	-0.0628009	-0.00344161	0.014917	-0.162326	-0.249028	-0.126335	0.328839	0.568292	0.171676	-0.161349	1.79548	2.10813	-0.186502	0.301977	0.260602	-0.159793
20.1.7	stress.biotic.PR-proteins	pgsc0003dmp400031808	moderately similar to ( 327) AT5G36930 | Symbols: | disease resistance protein (TIR-NBS-LRR class), putative | chr5:14567771-14571916 REVERSETIR NB-ARC TIR PGSC0003DMT400047006	0.0675455	-0.125541	-0.117976	-0.286787	-0.36794	-0.245247	0.723711	1.34643	-0.0432605	0.0591023	1.78961	1.70414	-0.308429	0.155801	0.225462	-0.294186
20.1.7.6.1	stress.biotic.PR-proteins.proteinase inhibitors.trypsin inhibitor	pgsc0003dmp400017946	very weakly similar to (89.7) AT1G73260 | Symbols: | trypsin and protease inhibitor family protein / Kunitz family protein | chr1:27547410-27548057 REVERSEvery weakly similar to (92.0) SPI7_SOLTU Serine protease inhibitor 7 precursor (PIG) (PIGEN1) (Allergen Sola t 4) (STPIB) (STPIA) (pKEN14-28) (pF4) - Solanum tuberosum (Potato)STI STI Kunitz_legume PGSC0003DMT400026280	0.662711	0.892043	1.75235	0.651591	0.105651	0.282066	0.0741399	-2.35221	-1.96771	-1.34419	-0.808631	-1.83593	0.968572	0.144068	0.237817	-4.2698
20.1.7.6.1	stress.biotic.PR-proteins.proteinase inhibitors.trypsin inhibitor	pgsc0003dmp400017941	very weakly similar to (84.0) AT1G17860 | Symbols: | trypsin and protease inhibitor family protein / Kunitz family protein | chr1:6149343-6149933 FORWARDvery weakly similar to (81.3) API5_SOLTU Aspartic protease inhibitor 5 precursor (pi13) (PI-13) - Solanum tuberosum (Potato)STI STI Kunitz_legume PGSC0003DMT400026271	0.565527	0.751908	1.66235	0.475181	0.0290363	0.250795	0.152498	-2.60005	-2.1408	-1.53002	-1.03026	-2.10605	1.3633	0.586013	0.606293	-4.527
20.2.1	stress.abiotic.heat	pgsc0003dmp400000187	weakly similar to ( 113) AT2G46240 | Symbols: BAG6, ATBAG6 | BAG6 (BCL-2-ASSOCIATED ATHANOGENE 6); calmodulin binding / protein binding | chr2:18986586-18989827 FORWARD PGSC0003DMT400000247	-3.12355	-1.10834	-0.428267	0.583401	-1.32353	-0.0383869	-0.27538	0.132633	-1.93895	-0.539747	0.313738	0.792571	0.525039	1.15767	0.459246	1.76172
20.2.1	stress.abiotic.heat	pgsc0003dmp400000185	very weakly similar to (83.2) AT2G46240 | Symbols: BAG6, ATBAG6 | BAG6 (BCL-2-ASSOCIATED ATHANOGENE 6); calmodulin binding / protein binding | chr2:18986586-18989827 FORWARD PGSC0003DMT400000245	-2.84158	-0.400601	0.0805135	0.417409	-1.45938	-0.127574	-0.336513	0.46705	-2.31688	-0.478531	0.385218	0.247053	0.1973	1.44696	0.553137	1.4905
20.2.99	stress.abiotic.unspecified	pgsc0003dmp400014891	weakly similar to ( 117) AT1G70840 | Symbols: MLP31 | MLP31 (MLP-LIKE PROTEIN 31) | chr1:26713170-26714014 REVERSEBet_v_I PGSC0003DMT400021868	2.29923	1.31256	-1.06685	-1.09523	0.962576	0.915431	1.75899	1.41005	-0.964746	-0.709366	-1.80795	-0.325898	1.54586	-1.17322	-0.266359	-1.91731
20.2.99	stress.abiotic.unspecified	pgsc0003dmp400023193	moderately similar to ( 276) AT5G39160 | Symbols: | germin-like protein (GLP2a) (GLP5a) | chr5:15679195-15679970 REVERSEmoderately similar to ( 229) GLP1_MESCR Germin-like protein precursor - Mesembryanthemum crystallinum (Common ice plant)moderately similar to ( 283) loc_os02g29000 12002.m08044 protein germin-like protein subfamily 1 member 11 precursor, putativeCupin_1 PGSC0003DMT400034092	1.89987	1.96232	0.983344	2.27753	-0.485287	-1.07911	-1.07059	-0.86288	2.66355	1.599	-0.845704	-0.793785	0.0721813	-0.00790021	-0.47197	0.770791
20.2.99	stress.abiotic.unspecified	pgsc0003dmp400029994	moderately similar to ( 212) AT3G05950 | Symbols: | germin-like protein, putative | chr3:1781130-1781964 REVERSEweakly similar to ( 156) GLP1_MESCR Germin-like protein precursor - Mesembryanthemum crystallinum (Common ice plant)weakly similar to ( 181) loc_os02g29010 12002.m08045 protein retrotransposon protein, putative, unclassifiedCupin_1 PGSC0003DMT400044229	-0.605488	-0.339102	-0.541751	-0.398855	-0.107369	0.44509	2.24015	1.70744	1.92687	2.16997	2.11168	3.61903	-0.694608	-0.20782	0.0428403	-0.717961
20.2.99	stress.abiotic.unspecified	pgsc0003dmp400040195	very weakly similar to (99.4) AT1G70840 | Symbols: MLP31 | MLP31 (MLP-LIKE PROTEIN 31) | chr1:26713170-26714014 REVERSEBet_v_I PGSC0003DMT400059752	0.500428	0.438879	-0.641706	-2.22744	0.243896	0.286414	-0.373855	-1.88035	1.94661	1.06429	-1.13455	-3.09209	1.94681	0.881484	-0.107283	-4.77373
21.1	redox.thioredoxin	pgsc0003dmp400017580	moderately similar to ( 382) AT1G76080 | Symbols: ATCDSP32, CDSP32 | CDSP32 (CHLOROPLASTIC DROUGHT-INDUCED STRESS PROTEIN OF 32 KD) | chr1:28548063-28549348 REVERSEmoderately similar to ( 367) loc_os07g29410 12007.m29166 protein electron transporter/ thiol-disulfide exchange intermediate, putative, expressedTRX_CDSP32 PGSC0003DMT400025787	0.077683	-0.390585	0.0671236	1.27863	-0.153959	-0.311875	-0.817496	-0.993574	0.332649	0.205685	0.108837	0.811772	0.295512	-0.159274	-0.263342	0.790308
21.2	redox.ascorbate and glutathione	pgsc0003dmp400039521	weakly similar to ( 163) AT1G14730 | Symbols: | LOCATED IN: endomembrane system, integral to membrane; EXPRESSED IN: 16 plant structures; EXPRESSED DURING: 7 growth stages; CONTAINS InterPro DOMAIN/s: Cytochrome b561, eukaryote (InterPro:IPR004877), Cytochrome b561/ferric reductase transmembrane (InterPro:IPR006593); BEST Arabidopsis thaliana protein match is: ACYB-1; carbon-monoxide oxygenase (T…	-0.731553	1.55978	2.43874	3.98738	-0.772817	-0.69796	-0.156684	2.68246	-0.809119	0.407035	2.80009	3.04795	-0.85061	0.0727968	-0.640205	2.66953
21.2.2	redox.ascorbate and glutathione.glutathione	pgsc0003dmp400045625	moderately similar to ( 302) AT4G31870 | Symbols: ATGPX7 | ATGPX7 (glutathione peroxidase 7); glutathione peroxidase | chr4:15410205-15411617 FORWARDmoderately similar to ( 287) GPX1_PEA Phospholipid hydroperoxide glutathione peroxidase, chloroplast precursor (EC 1.11.1.12) (PHGPx) - Pisum sativum (Garden pea)moderately similar to ( 306) loc_os06g08670 12006.m05586 protein phospholipid hydroperox…	-0.219629	-0.498591	0.543907	0.707123	-0.121212	0.0835406	-0.199971	-0.688774	-0.60589	0.025448	-0.708327	0.80697	0.209444	0.311138	0.22612	0.760818
21.4	redox.glutaredoxins	pgsc0003dmp400028043	weakly similar to ( 126) AT1G03020 | Symbols: | glutaredoxin family protein | chr1:698207-698515 REVERSEweakly similar to ( 108) loc_os12g35330 12012.m07326 protein OsGrx_C12 - glutaredoxin subgroup IIIGRX_GRXh_1_2_like PGSC0003DMT400041381	-1.45224	-1.39361	-5.03896	-1.79652	-0.35365	-0.338447	-1.3375	0.0408879	-0.0141357	0.85676	0.679482	1.35453	1.09563	0.48418	1.13738	1.13732
21.4	redox.glutaredoxins	pgsc0003dmp400028977	weakly similar to ( 129) AT3G62930 | Symbols: | glutaredoxin family protein | chr3:23261538-23261846 REVERSEweakly similar to ( 102) loc_os01g27140 12001.m09165 protein glutaredoxin, putative, expressedGRX_GRXh_1_2_like PGSC0003DMT400042707	1.32929	1.9823	-0.749835	-1.28582	-0.800151	-0.0452366	-0.710324	-0.793869	1.06168	1.69996	0.0124472	-0.91928	1.96679	1.20846	1.02936	-1.34155
21.4	redox.glutaredoxins	pgsc0003dmp400053617	weakly similar to ( 132) AT4G15700 | Symbols: | glutaredoxin family protein | chr4:8937545-8937853 FORWARDweakly similar to ( 102) loc_os12g35330 12012.m07326 protein OsGrx_C12 - glutaredoxin subgroup IIIGRX_GRXh_1_2_like PGSC0003DMT400079099	1.47104	1.37688	-1.50487	-1.5295	1.26474	1.48924	-0.0142994	-0.329929	0.296376	0.553163	-1.62813	-2.95597	0.525936	-0.39159	-0.830708	-4.68802
21.4	redox.glutaredoxins	pgsc0003dmp400021712	moderately similar to ( 248) AT1G64500 | Symbols: | glutaredoxin family protein | chr1:23953270-23954376 FORWARDweakly similar to ( 149) loc_os01g13480 12001.m07957 protein electron transporter/ thiol-disulfide exchange intermediate, putative, expressedGRX_GRX_like PGSC0003DMT400031969	-0.795164	-1.34233	0.225766	0.648212	-0.582698	-0.32842	-0.533811	-0.403619	-0.278676	-0.159861	0.747322	0.822928	0.392806	0.275862	0.438769	0.79757
21.4	redox.glutaredoxins	pgsc0003dmp400052438	weakly similar to ( 119) AT1G03020 | Symbols: | glutaredoxin family protein | chr1:698207-698515 REVERSEvery weakly similar to (95.9) loc_os12g35330 12012.m07326 protein OsGrx_C12 - glutaredoxin subgroup IIIGRX_GRXh_1_2_like PGSC0003DMT400077394	-0.0271065	-0.84045	0.289962	1.03078	-1.00663	-0.14345	0.858035	0.990661	-0.523311	-0.189388	1.12176	0.900337	-0.502154	-1.02433	-0.515573	-2.06171
21.4	redox.glutaredoxins	pgsc0003dmp400028044	weakly similar to ( 132) AT1G03020 | Symbols: | glutaredoxin family protein | chr1:698207-698515 REVERSEweakly similar to ( 105) loc_os01g27140 12001.m09165 protein glutaredoxin, putative, expressedGRX_GRXh_1_2_like PGSC0003DMT400041382	0.0918209	-0.18005	-3.62514	-0.33194	0.0112726	-0.145103	-1.03127	0.34275	-0.287679	-0.150936	0.090778	0.474369	0.493542	-0.0756324	0.552858	0.296842
24.2	Biodegradation of Xenobiotics.lactoylglutathione lyase	pgsc0003dmp400039068	weakly similar to ( 153) AT1G15380 | Symbols: | lactoylglutathione lyase family protein / glyoxalase I family protein | chr1:5290955-5292287 FORWARDweakly similar to ( 162) loc_os01g07850 12001.m07412 protein lactoylglutathione lyase, putative PGSC0003DMT400058045	3.49951	3.78645	0.578027	-0.49425	-0.349523	-0.59592	-0.577943	-0.36813	3.4598	3.49002	-0.40895	-0.419615	3.08549	2.58467	1.90588	-0.193812
25.9	C1-metabolism.dihydroneopterin aldolase	pgsc0003dmp400013488	very weakly similar to (80.9) AT5G62980 | Symbols: | dihydroneopterin aldolase, putative | chr5:25276384-25277083 FORWARDvery weakly similar to (95.1) loc_os08g44210 12008.m08394 protein dihydroneopterin aldolase, putative, expressed PGSC0003DMT400019729	0.0612372	0.218561	3.39131	5.19192	0.444366	-0.216829	3.09256	3.86275	-1.33837	-1.1917	-0.463971	-0.50207	-0.603654	-0.503827	-1.0006	-0.186876
26.1	misc.misc2	pgsc0003dmp400007751	moderately similar to ( 281) AT3G23600 | Symbols: | dienelactone hydrolase family protein | chr3:8473833-8475655 FORWARDweakly similar to ( 153) E134_MAIZE Endo-1,3;1,4-beta-D-glucanase precursor (EC 3.2.1.-) - Zea mays (Maize)moderately similar to ( 283) loc_os05g33100 12005.m07542 protein endo-1,3;1,4-beta-D-glucanase precursor, putative, expressedCOG0412 DLH PGSC0003DMT400011139	-0.606871	0.17798	0.673783	1.86439	-0.565717	0.154233	2.44311	2.47901	-0.94229	-0.643291	0.888468	0.777985	0.113952	-0.224973	-0.125375	-0.680014
26.2	misc.UDP glucosyl and glucoronyl transferases	pgsc0003dmp400035859	moderately similar to ( 452) AT2G43820 | Symbols: GT, UGT74F2 | UGT74F2 (UDP-GLUCOSYLTRANSFERASE 74F2); UDP-glucose:4-aminobenzoate acylglucosyltransferase/ UDP-glucosyltransferase/ UDP-glycosyltransferase/ transferase, transferring glycosyl groups / transferase, transferring hexosyl groups | chr2:18152279-18153715 FORWARDmoderately similar to ( 333) IAAG_MAIZE Indole-3-acetate beta-glucosyltrans…	2.41067	1.24889	0.540761	-1.14241	2.16945	2.2422	-0.615946	-0.488565	2.60238	1.91086	-0.768282	-0.780608	1.09337	-0.699821	-0.869797	-1.07287
26.2	misc.UDP glucosyl and glucoronyl transferases	pgsc0003dmp400053654	highly similar to ( 571) AT1G22370 | Symbols: AtUGT85A5 | AtUGT85A5 (UDP-glucosyl transferase 85A5); glucuronosyltransferase/ transferase, transferring glycosyl groups | chr1:7898116-7899879 REVERSEweakly similar to ( 179) IAAG_MAIZE Indole-3-acetate beta-glucosyltransferase (EC 2.4.1.121) (IAA-Glu synthetase) ((Uridine 5'-diphosphate-glucose:indol-3-ylacetyl)-beta-D-glucosyl transferase) - Zea m…	-5.21267	-4.92074	-2.58755	-1.93256	0.309148	0.149111	0.185923	-0.575532	0.549866	-0.04812	0.241815	0.281856	0.164049	0.383817	0.40718	0.458912
26.2	misc.UDP glucosyl and glucoronyl transferases	pgsc0003dmp400039271	moderately similar to ( 203) AT5G65550 | Symbols: | UDP-glucoronosyl/UDP-glucosyl transferase family protein | chr5:26198410-26199810 REVERSEweakly similar to ( 160) UFOG_PETHY Anthocyanidin 3-O-glucosyltransferase (EC 2.4.1.115) (Flavonol 3-O-glucosyltransferase) (UDP-glucose flavonoid 3-O-glucosyltransferase) (Anthocyanin rhamnosyl transferase) - Petunia hybrida (Petunia)moderately similar to (…	1.89151	1.30625	1.41967	0.252375	2.77594	2.74292	1.60157	0.0501882	-1.53493	-0.954437	-0.866568	-0.422498	-1.00509	-0.512935	0.148224	-0.971421
26.2	misc.UDP glucosyl and glucoronyl transferases	pgsc0003dmp400027046	moderately similar to ( 367) AT2G15480 | Symbols: UGT73B5 | UGT73B5 (UDP-glucosyl transferase 73B5); UDP-glucosyltransferase/ UDP-glycosyltransferase/ quercetin 3-O-glucosyltransferase/ transferase, transferring glycosyl groups | chr2:6758817-6760452 FORWARDweakly similar to ( 160) ZOX_PHAVU Zeatin O-xylosyltransferase (EC 2.4.2.40) (Zeatin O-beta-D-xylosyltransferase) - Phaseolus vulgaris (Kidne…	0.714524	0.391891	-0.0975279	0.322058	-2.75086	-4.239	-2.21822	-1.15355	2.40998	1.86673	1.36253	1.43983	-1.62906	-1.02373	-0.577969	-0.136057
26.2	misc.UDP glucosyl and glucoronyl transferases	pgsc0003dmp400030744	highly similar to ( 548) AT2G36780 | Symbols: | UDP-glucoronosyl/UDP-glucosyl transferase family protein | chr2:15417618-15419108 REVERSEweakly similar to ( 164) ZOX_PHAVU Zeatin O-xylosyltransferase (EC 2.4.2.40) (Zeatin O-beta-D-xylosyltransferase) - Phaseolus vulgaris (Kidney bean) (French bean)moderately similar to ( 403) loc_os01g08110 12001.m07436 protein flavonol-3-O-glycoside-7-O-glucosyl…	-0.341255	-0.258449	0.373165	2.74934	-0.532219	-0.409941	0.448299	2.5813	-0.78106	-0.267938	4.56926	4.21317	-0.2376	0.867566	0.813855	2.54988
26.2	misc.UDP glucosyl and glucoronyl transferases	pgsc0003dmp400051293	weakly similar to ( 119) AT2G29730 | Symbols: UGT71D1 | UGT71D1 (UDP-GLUCOSYL TRANSFERASE 71D1); UDP-glycosyltransferase/ quercetin 3-O-glucosyltransferase/ transferase, transferring glycosyl groups | chr2:12703652-12705055 FORWARDmoderately similar to ( 216) ZOX_PHAVU Zeatin O-xylosyltransferase (EC 2.4.2.40) (Zeatin O-beta-D-xylosyltransferase) - Phaseolus vulgaris (Kidney bean) (French bean)we…	-0.590431	-0.281296	0.079989	1.3139	-1.39432	-1.39018	-1.01031	-0.185005	0.705738	0.677419	1.25048	0.746122	0.830112	0.368833	0.326734	-0.740527
26.2	misc.UDP glucosyl and glucoronyl transferases	pgsc0003dmp400023002	moderately similar to ( 454) AT5G03795 | Symbols: | LOCATED IN: membrane; EXPRESSED IN: embryo, sepal, flower; EXPRESSED DURING: C globular stage, petal differentiation and expansion stage; CONTAINS InterPro DOMAIN/s: Exostosin-like (InterPro:IPR004263); BEST Arabidopsis thaliana protein match is: exostosin family protein (TAIR:AT3G07620.1); Has 866 Blast hits to 860 proteins in 87 species: Archa…	-1.13011	1.12946	-0.0387682	1.43622	-1.93663	-1.24154	0.569215	0.516386	1.57461	0.0759627	-0.643283	-0.653138	0.575843	0.569498	-0.719798	-0.266412
26.2	misc.UDP glucosyl and glucoronyl transferases	pgsc0003dmp400027333	moderately similar to ( 322) AT1G24100 | Symbols: UGT74B1 | UGT74B1 (UDP-glucosyl transferase 74B1); UDP-glycosyltransferase/ thiohydroximate beta-D-glucosyltransferase/ transferase, transferring glycosyl groups | chr1:8525547-8527010 REVERSEmoderately similar to ( 228) IAAG_MAIZE Indole-3-acetate beta-glucosyltransferase (EC 2.4.1.121) (IAA-Glu synthetase) ((Uridine 5'-diphosphate-glucose:indol-…	-1.20932	-1.02697	-0.0423106	-1.19216	1.88363	1.88766	1.7986	-0.805038	2.38427	0.875395	-1.36088	-1.12489	1.54765	0.0682607	1.24462	-1.56656
26.2	misc.UDP glucosyl and glucoronyl transferases	pgsc0003dmp400022273	highly similar to ( 571) AT1G22340 | Symbols: AtUGT85A7 | AtUGT85A7 (UDP-glucosyl transferase 85A7); UDP-glycosyltransferase/ glucuronosyltransferase/ transferase, transferring glycosyl groups | chr1:7890464-7892090 REVERSEweakly similar to ( 175) IAAG_MAIZE Indole-3-acetate beta-glucosyltransferase (EC 2.4.1.121) (IAA-Glu synthetase) ((Uridine 5'-diphosphate-glucose:indol-3-ylacetyl)-beta-D-gluc…	-1.02906	-1.29267	0.586828	1.66305	-1.91856	-1.9751	-1.47188	-0.702049	0.206259	-0.367348	1.7415	1.27546	0.118094	-0.01458	0.152043	1.08864
26.3	misc.gluco-, galacto- and mannosidases	pgsc0003dmp400060168	very weakly similar to (95.9) loc_os04g43410 12004.m09304 protein beta-glucosidase homolog precursor, putative, expressed PGSC0003DMT400088493	0.249965	-0.0682452	-0.0645671	-0.233379	2.53009	2.10497	-0.0823677	0.0243906	-0.783375	-0.200327	-0.116502	-0.00600761	-0.25502	0.222541	0.777328	-0.240777
26.4.1	misc.beta 1,3 glucan hydrolases.glucan endo-1,3-beta-glucosidase	pgsc0003dmp400022509	moderately similar to ( 339) AT3G57270 | Symbols: BG1 | BG1 (BETA-1,3-GLUCANASE 1); catalytic/ cation binding / hydrolase, hydrolyzing O-glycosyl compounds | chr3:21191336-21193118 REVERSEhighly similar to ( 559) E13H_TOBAC Glucan endo-1,3-beta-glucosidase, acidic isoform PR-Q' precursor (EC 3.2.1.39) ((1->3)-beta-glucan endohydrolase) ((1->3)-beta-glucanase) (Beta-1,3-endoglucanase) (PR-35) - Ni…	-0.134236	-0.0780653	-0.0704999	-0.151444	-0.246018	-0.197771	-0.189248	1.9448	-0.837044	-0.165792	3.28443	3.16582	-0.260953	0.949615	1.59923	3.43186
26.4.1	misc.beta 1,3 glucan hydrolases.glucan endo-1,3-beta-glucosidase	pgsc0003dmp400051976	moderately similar to ( 320) AT3G57270 | Symbols: BG1 | BG1 (BETA-1,3-GLUCANASE 1); catalytic/ cation binding / hydrolase, hydrolyzing O-glycosyl compounds | chr3:21191336-21193118 REVERSEmoderately similar to ( 493) E13H_TOBAC Glucan endo-1,3-beta-glucosidase, acidic isoform PR-Q' precursor (EC 3.2.1.39) ((1->3)-beta-glucan endohydrolase) ((1->3)-beta-glucanase) (Beta-1,3-endoglucanase) (PR-35) …	1.61798	0.318442	-1.74279	-2.78811	-0.155101	0.852416	0.472473	-0.848093	1.20021	1.013	0.436144	-0.296375	-1.93563	0.717845	-1.2774	-1.12704
26.6	misc.O-methyl transferases	pgsc0003dmp400030654	moderately similar to ( 300) AT5G54160 | Symbols: ATOMT1, OMT1 | ATOMT1 (O-METHYLTRANSFERASE 1); caffeate O-methyltransferase/ myricetin 3'-O-methyltransferase/ quercetin 3-O-methyltransferase | chr5:21982075-21984167 FORWARDmoderately similar to ( 317) COMT1_CATRO Caffeic acid 3-O-methyltransferase (EC 2.1.1.68) (S-adenosysl-L-methionine:caffeic acid 3-O-methyltransferase) (COMT) (CAOMT) - Catha…	-0.71785	-0.821628	-0.913221	0.679796	-0.974891	-0.943306	-0.280463	-0.0412912	0.928582	0.513785	1.82111	2.08775	2.18483	0.483169	0.629516	-1.06209
26.6	misc.O-methyl transferases	pgsc0003dmp400032491	moderately similar to ( 317) AT4G35160 | Symbols: | O-methyltransferase family 2 protein | chr4:16730989-16732808 REVERSEweakly similar to ( 194) COMT1_CATRO Caffeic acid 3-O-methyltransferase (EC 2.1.1.68) (S-adenosysl-L-methionine:caffeic acid 3-O-methyltransferase) (COMT) (CAOMT) - Catharanthus roseus (Rosy periwinkle) (Madagascar periwinkle)weakly similar to ( 190) loc_os08g35310 12008.m07520…	0.522048	0.228388	-2.04337	-1.47795	0.961452	0.756759	-1.27032	-2.14895	1.18034	1.61631	-2.33517	-0.793464	1.13266	0.481465	0.782607	-2.50915
26.7	misc.oxidases - copper, flavone etc.	pgsc0003dmp400059764	weakly similar to ( 162) AT5G16990 | Symbols: | NADP-dependent oxidoreductase, putative | chr5:5581831-5583849 REVERSEweakly similar to ( 155) loc_os04g41960 12004.m09170 protein NADP-dependent oxidoreductase P1, putative, expressedCOG2130 PGSC0003DMT400088089	0.0223782	-0.121056	0.921307	0.402076	-0.0222963	0.0692412	-0.988755	-0.839215	0.622864	0.500092	-0.106484	0.305389	0.0297609	-0.956579	-0.978903	-2.22697
26.7	misc.oxidases - copper, flavone etc.	pgsc0003dmp400033157	highly similar to ( 985) AT4G12290 | Symbols: | amine oxidase/ copper ion binding / quinone binding | chr4:7304434-7306973 FORWARDhighly similar to ( 507) AMO_PEA Amine oxidase [copper-containing] precursor (EC 1.4.3.6) - Pisum sativum (Garden pea)highly similar to ( 664) loc_os04g20164 12004.m101827 protein amine oxidase precursor, putative, expressedCu_amine_oxid tynA TynA Cu_amine_oxidN3 Cu_am…	-0.510268	-0.686908	0.137637	0.937572	0.256337	0.177182	-0.248001	-0.0878352	0.380916	-0.281705	-0.118505	0.0796625	-0.420998	-0.268432	-0.345672	1.22709
26.8	misc.nitrilases, *nitrile lyases, berberine bridge enzymes, reticuline oxidases, troponine reductases	pgsc0003dmp400044973	weakly similar to ( 114) AT2G23610 | Symbols: ATMES3, MES3 | MES3 (METHYL ESTERASE 3); hydrolase, acting on ester bonds / methyl indole-3-acetate esterase/ methyl jasmonate esterase | chr2:10044410-10046403 REVERSEweakly similar to ( 116) PIR7A_ORYSA Probable esterase PIR7A (EC 3.1.-.-) - Oryza sativa (Rice)weakly similar to ( 117) loc_os01g70860 12001.m13131 protein esterase PIR7A, putative, exp…	-0.398372	0.316323	2.01722	3.20494	-0.608421	0.19331	2.74062	2.99677	-0.428936	-0.446778	3.90378	4.29757	-0.584921	-0.261535	0.289352	-0.711522
26.8	misc.nitrilases, *nitrile lyases, berberine bridge enzymes, reticuline oxidases, troponine reductases	pgsc0003dmp400036591	weakly similar to ( 176) AT1G30700 | Symbols: | FAD-binding domain-containing protein | chr1:10892623-10894437 FORWARDweakly similar to ( 140) loc_os06g35550 12006.m08092 protein retrotransposon protein, putative, Ty1-copia subclass, expressed PGSC0003DMT400054388	-0.307269	-0.245863	-0.0625428	0.280664	-2.29405	-2.34004	-2.33708	-2.12937	2.59699	2.97328	2.30619	1.40818	1.9727	1.6099	1.42488	-1.54937
26.8	misc.nitrilases, *nitrile lyases, berberine bridge enzymes, reticuline oxidases, troponine reductases	pgsc0003dmp400044767	moderately similar to ( 222) AT2G23610 | Symbols: ATMES3, MES3 | MES3 (METHYL ESTERASE 3); hydrolase, acting on ester bonds / methyl indole-3-acetate esterase/ methyl jasmonate esterase | chr2:10044410-10046403 REVERSEweakly similar to ( 199) PIR7A_ORYSA Probable esterase PIR7A (EC 3.1.-.-) - Oryza sativa (Rice)weakly similar to ( 200) loc_os01g70860 12001.m13131 protein esterase PIR7A, putative,…	0.975456	0.76379	0.576971	-0.271454	2.52147	2.58157	-0.732362	-0.531132	-1.36998	-0.780798	-0.249595	-0.0920288	1.1141	0.220404	0.314442	-0.407091
26.8	misc.nitrilases, *nitrile lyases, berberine bridge enzymes, reticuline oxidases, troponine reductases	pgsc0003dmp400018969	weakly similar to ( 197) AT3G50440 | Symbols: ATMES10, MES10 | MES10 (METHYL ESTERASE 10); hydrolase/ hydrolase, acting on ester bonds / methyl jasmonate esterase | chr3:18717392-18718435 REVERSEweakly similar to ( 185) PIR7A_ORYSA Probable esterase PIR7A (EC 3.1.-.-) - Oryza sativa (Rice)weakly similar to ( 186) loc_os01g70860 12001.m13131 protein esterase PIR7A, putative, expressed PGSC0003DMT4…	0.726104	0.583655	0.100848	0.795165	2.62876	2.031	1.12425	-0.145222	-1.03157	-0.446807	-0.316962	-0.206468	-0.0571434	0.00874976	0.182413	-0.237876
26.8	misc.nitrilases, *nitrile lyases, berberine bridge enzymes, reticuline oxidases, troponine reductases	pgsc0003dmp400036776	very weakly similar to (80.5) AT1G30700 | Symbols: | FAD-binding domain-containing protein | chr1:10892623-10894437 FORWARD PGSC0003DMT400054676	-0.445402	-0.218168	0.0365644	-0.0191002	-0.324159	0.124711	0.0113499	-0.478128	-0.0836811	0.120125	0.0926349	-0.238986	1.45781	1.23166	0.591112	-0.335305
26.8	misc.nitrilases, *nitrile lyases, berberine bridge enzymes, reticuline oxidases, troponine reductases	pgsc0003dmp400036777	very weakly similar to (80.5) AT1G30700 | Symbols: | FAD-binding domain-containing protein | chr1:10892623-10894437 FORWARD PGSC0003DMT400054677	-0.253265	-0.0990495	-0.0378119	0.0457415	-0.305829	0.121373	0.10339	-0.357492	-0.151591	0.190664	-0.132441	-0.221332	1.39969	1.21312	0.64029	-0.233876
26.9	misc.glutathione S transferases	pgsc0003dmp400054155	moderately similar to ( 298) AT1G17180 | Symbols: ATGSTU25 | ATGSTU25 (GLUTATHIONE S-TRANSFERASE TAU 25); glutathione transferase | chr1:5872208-5872958 FORWARDmoderately similar to ( 328) GSTX4_TOBAC Probable glutathione S-transferase (EC 2.5.1.18) (Auxin-induced protein PCNT107) - Nicotiana tabacum (Common tobacco)moderately similar to ( 211) loc_os09g20220 12009.m05229 protein glutathione S-tr…	-0.325556	-1.12888	-0.221226	-0.106127	-0.324147	-0.179505	-1.47544	-2.39727	0.717795	0.965497	1.072	1.08542	0.745121	0.219548	0.431201	0.25919
26.9	misc.glutathione S transferases	pgsc0003dmp400019452	moderately similar to ( 207) AT3G09270 | Symbols: ATGSTU8 | ATGSTU8 (GLUTATHIONE S-TRANSFERASE TAU 8); glutathione transferase | chr3:2848407-2849226 REVERSEmoderately similar to ( 280) GSTX1_TOBAC Probable glutathione S-transferase (EC 2.5.1.18) (Auxin-induced protein PGNT1/PCNT110) - Nicotiana tabacum (Common tobacco)moderately similar to ( 209) loc_os01g72140 12001.m13250 protein glutathione S…	3.0465	1.56398	0.329621	-1.15524	-1.39502	-1.48169	-0.340034	-1.36284	2.69531	1.44633	1.55083	0.365143	-1.42073	-0.939111	-1.0014	-1.7495
26.9	misc.glutathione S transferases	pgsc0003dmp400004354	GST_C_Tau PGSC0003DMT400006306	5.08741	3.01148	-0.243115	-0.411926	0.0894956	0.784635	-0.254533	-0.154157	4.77057	2.99102	0.268469	0.377231	0.809911	0.0306624	0.514713	-0.419324
26.1	misc.cytochrome P450	pgsc0003dmp400017230	weakly similar to ( 189) AT3G26300 | Symbols: CYP71B34 | CYP71B34; electron carrier/ heme binding / iron ion binding / monooxygenase/ oxygen binding | chr3:9639199-9640866 REVERSEmoderately similar to ( 213) C71D8_SOYBN Cytochrome P450 71D8 (EC 1.14.-.-) (P450 CP7) - Glycine max (Soybean)moderately similar to ( 219) loc_os02g09240 12002.m06221 protein cytochrome P450 71D8, putative, expressedp450…	-2.63869	-2.41629	-1.73274	0.222401	-1.28343	-0.94482	0.356081	0.953249	1.60659	1.05643	0.217551	0.200967	0.27032	0.0545637	-0.146688	0.711347
26.1	misc.cytochrome P450	pgsc0003dmp400050865	weakly similar to ( 150) AT5G57260 | Symbols: CYP71B10 | CYP71B10; electron carrier/ heme binding / iron ion binding / monooxygenase/ oxygen binding | chr5:23198694-23200273 REVERSEweakly similar to ( 135) C71D8_SOYBN Cytochrome P450 71D8 (EC 1.14.-.-) (P450 CP7) - Glycine max (Soybean)weakly similar to ( 142) loc_os02g09250 12002.m06222 protein cytochrome P450 71D10, putative, expressedp450 PGSC…	-0.823078	-0.791784	-0.108704	1.29707	-0.0454512	0.167032	-0.83402	-0.210465	0.0601491	-0.337318	-0.565254	-0.0587353	0.758507	0.361467	-0.153483	1.25673
26.1	misc.cytochrome P450	pgsc0003dmp400023392	moderately similar to ( 412) AT3G26310 | Symbols: CYP71B35 | CYP71B35; electron carrier/ heme binding / iron ion binding / monooxygenase/ oxygen binding | chr3:9641089-9642779 REVERSEhighly similar to ( 523) C71D8_SOYBN Cytochrome P450 71D8 (EC 1.14.-.-) (P450 CP7) - Glycine max (Soybean)moderately similar to ( 451) loc_os09g10340 12009.m04299 protein cytochrome P450 71D7, putative, expressedp450…	-2.25689	-1.90676	-1.28872	0.406489	-1.46847	-0.881309	0.31854	1.14154	1.59621	1.05658	0.367835	0.20197	0.356639	0.228958	0.208758	0.719048
26.1	misc.cytochrome P450	pgsc0003dmp400040053	weakly similar to ( 141) AT2G40890 | Symbols: CYP98A3 | CYP98A3 (cytochrome P450, family 98, subfamily A, polypeptide 3); monooxygenase/ p-coumarate 3-hydroxylase | chr2:17058291-17060532 REVERSEweakly similar to ( 141) C98A2_SOYBN Cytochrome P450 98A2 (EC 1.14.-.-) - Glycine max (Soybean)weakly similar to ( 184) loc_os09g26960 12009.m05848 protein flavonoid 3-monooxygenase, putative, expressedp4…	-0.0140712	-0.725363	0.724556	1.73119	0.193889	0.417954	1.38206	1.7512	-1.19495	-1.82823	0.303503	1.04205	-2.44546	-2.36561	-1.91759	-2.82562
26.1	misc.cytochrome P450	pgsc0003dmp400010314	weakly similar to ( 115) AT1G12740 | Symbols: CYP87A2 | CYP87A2; electron carrier/ heme binding / iron ion binding / monooxygenase/ oxygen binding | chr1:4342462-4344569 FORWARDweakly similar to ( 111) C87A3_ORYSA Cytochrome P450 87A3 (EC 1.14.-.-) - Oryza sativa (Rice)weakly similar to ( 111) loc_os04g48170 12004.m09755 protein cytochrome P450 87A3, putative, expressed PGSC0003DMT400014902	0.49022	0.250447	-0.325159	0.56843	0.460825	0.932933	0.121929	-0.90916	-1.14474	-1.4535	-3.41348	-3.31137	1.72372	0.891218	0.609553	-1.84341
26.1	misc.cytochrome P450	pgsc0003dmp400029315	moderately similar to ( 287) AT3G26210 | Symbols: CYP71B23 | CYP71B23; electron carrier/ heme binding / iron ion binding / monooxygenase/ oxygen binding | chr3:9593329-9595202 REVERSEmoderately similar to ( 381) C71D8_SOYBN Cytochrome P450 71D8 (EC 1.14.-.-) (P450 CP7) - Glycine max (Soybean)moderately similar to ( 337) loc_os06g30500 12006.m07593 protein cytochrome P450 71D7, putative, expressed…	-0.793423	-0.848117	0.41954	-0.275892	-0.293564	0.432834	0.339079	-0.779808	-0.591639	-0.448635	0.493403	0.0488834	2.26483	1.48065	1.0446	-1.40457
26.1	misc.cytochrome P450	pgsc0003dmp400020527	moderately similar to ( 287) AT1G66540 | Symbols: | cytochrome P450, putative | chr1:24825446-24826502 FORWARDweakly similar to ( 200) C93A3_SOYBN Cytochrome P450 93A3 (EC 1.14.-.-) (P450 CP5) - Glycine max (Soybean)moderately similar to ( 268) loc_os02g30100 12002.m08153 protein cytochrome P450 81E1, putative, expressedp450 CypX PGSC0003DMT400030215	-0.826784	-1.11479	0.254198	1.97373	0.242346	0.172336	0.0871994	0.835395	-0.875878	-0.959845	-2.53723	-0.964675	0.00798109	0.239089	0.48752	1.68479
26.1	misc.cytochrome P450	pgsc0003dmp400017285	moderately similar to ( 306) AT5G25120 | Symbols: CYP71B11 | CYP71B11; electron carrier/ heme binding / iron ion binding / monooxygenase/ oxygen binding | chr5:8662851-8664432 FORWARDmoderately similar to ( 423) C71D8_SOYBN Cytochrome P450 71D8 (EC 1.14.-.-) (P450 CP7) - Glycine max (Soybean)moderately similar to ( 370) loc_os09g10340 12009.m04299 protein cytochrome P450 71D7, putative, expressed…	-1.94346	-0.638115	-0.247247	1.40388	-0.347668	0.00493106	-0.534396	0.28666	-0.827246	-0.12289	0.118409	1.16973	0.488164	0.858151	-0.0789652	1.25657
26.1	misc.cytochrome P450	pgsc0003dmp400023391	moderately similar to ( 262) AT3G26300 | Symbols: CYP71B34 | CYP71B34; electron carrier/ heme binding / iron ion binding / monooxygenase/ oxygen binding | chr3:9639199-9640866 REVERSEmoderately similar to ( 313) C71D8_SOYBN Cytochrome P450 71D8 (EC 1.14.-.-) (P450 CP7) - Glycine max (Soybean)moderately similar to ( 290) loc_os02g09240 12002.m06221 protein cytochrome P450 71D8, putative, expressed…	-2.65571	-1.71327	-1.40874	0.190098	-1.4932	-1.10441	0.129684	0.973614	1.45643	0.929417	0.13811	0.104632	0.394379	0.0379787	-0.0997467	0.479144
26.1	misc.cytochrome P450	pgsc0003dmp400048740	moderately similar to ( 449) AT4G12320 | Symbols: CYP706A6 | CYP706A6; electron carrier/ heme binding / iron ion binding / monooxygenase/ oxygen binding | chr4:7314939-7316647 REVERSEmoderately similar to ( 281) F3PH_PETHY Flavonoid 3'-monooxygenase (EC 1.14.13.21) (Flavonoid 3'-hydroxylase) (Cytochrome P450 75B2) - Petunia hybrida (Petunia)moderately similar to ( 407) loc_os08g43440 12008.m08318…	-0.107073	-0.072115	-0.0737823	-0.0396792	-0.323746	0.0416394	0.676662	1.08582	0.0469763	0.052059	0.69994	2.59352	-0.20542	0.20532	0.404233	-0.249992
26.1	misc.cytochrome P450	pgsc0003dmp400029316	moderately similar to ( 355) AT5G25140 | Symbols: CYP71B13 | CYP71B13; electron carrier/ heme binding / iron ion binding / monooxygenase/ oxygen binding | chr5:8672989-8674557 FORWARDmoderately similar to ( 466) C71D8_SOYBN Cytochrome P450 71D8 (EC 1.14.-.-) (P450 CP7) - Glycine max (Soybean)moderately similar to ( 426) loc_os06g30500 12006.m07593 protein cytochrome P450 71D7, putative, expressed…	-0.796162	-0.770177	0.106357	-0.247382	-0.310104	0.204777	0.218482	-0.980735	-0.80849	-0.495579	0.285892	-0.37304	2.79108	2.05256	1.61701	-0.892953
26.1	misc.cytochrome P450	pgsc0003dmp400017233	weakly similar to ( 195) AT3G26300 | Symbols: CYP71B34 | CYP71B34; electron carrier/ heme binding / iron ion binding / monooxygenase/ oxygen binding | chr3:9639199-9640866 REVERSEmoderately similar to ( 220) C71D8_SOYBN Cytochrome P450 71D8 (EC 1.14.-.-) (P450 CP7) - Glycine max (Soybean)moderately similar to ( 228) loc_os02g09240 12002.m06221 protein cytochrome P450 71D8, putative, expressedp450…	-1.05023	-0.410346	-0.00200973	0.566384	-1.97123	-0.710305	0.228054	1.00311	0.225294	0.406179	-0.417255	-1.00966	0.4264	0.654286	-0.258531	0.659095
26.1	misc.cytochrome P450	pgsc0003dmp400026994	moderately similar to ( 355) AT4G37360 | Symbols: CYP81D2 | CYP81D2; electron carrier/ heme binding / iron ion binding / monooxygenase/ oxygen binding | chr4:17567124-17568858 REVERSEmoderately similar to ( 234) F3PH_PETHY Flavonoid 3'-monooxygenase (EC 1.14.13.21) (Flavonoid 3'-hydroxylase) (Cytochrome P450 75B2) - Petunia hybrida (Petunia)moderately similar to ( 321) loc_os02g30080 12002.m08151…	-0.380974	-0.740424	0.409896	2.08392	-0.0403071	0.0340816	0.0455343	0.990401	-1.31588	-2.37542	-2.58146	-1.75385	0.380024	0.366263	0.569647	1.85936
26.1	misc.cytochrome P450	pgsc0003dmp400035527	weakly similar to ( 166) AT3G26210 | Symbols: CYP71B23 | CYP71B23; electron carrier/ heme binding / iron ion binding / monooxygenase/ oxygen binding | chr3:9593329-9595202 REVERSEmoderately similar to ( 226) C71D8_SOYBN Cytochrome P450 71D8 (EC 1.14.-.-) (P450 CP7) - Glycine max (Soybean)weakly similar to ( 196) loc_os06g30179 12006.m07561 protein cytochrome P450 71D10, putative, expressedp450 Cy…	0.230714	-0.355743	-0.0939365	-0.0239316	-0.653467	0.192648	-0.0519765	-0.135071	-1.00008	-0.381046	-0.09972	0.810107	3.23382	3.10982	2.54313	-0.677441
26.1	misc.cytochrome P450	pgsc0003dmp400031482	weakly similar to ( 173) AT5G07990 | Symbols: TT7, CYP75B1, D501 | TT7 (TRANSPARENT TESTA 7); flavonoid 3'-monooxygenase/ oxygen binding | chr5:2560437-2562859 FORWARDweakly similar to ( 180) C71A9_SOYBN Cytochrome P450 71A9 (EC 1.14.-.-) (P450 CP1) - Glycine max (Soybean)moderately similar to ( 319) loc_os09g26970 12009.m05849 protein retrotransposon protein, putative, unclassifiedp450 PGSC0003D…	1.41268	1.96026	2.18875	-0.104581	-0.110181	-0.217455	-0.319278	0.180509	-0.585399	-0.114952	-0.281609	0.238752	5.16006	4.32204	2.37005	-0.405884
26.1	misc.cytochrome P450	pgsc0003dmp400031608	highly similar to ( 501) AT3G48280 | Symbols: CYP71A25 | CYP71A25; electron carrier/ heme binding / iron ion binding / monooxygenase/ oxygen binding | chr3:17879594-17881164 FORWARDhighly similar to ( 706) C71A4_SOLME Cytochrome P450 71A4 (EC 1.14.-.-) (CYPLXXIA4) (P-450EG2) - Solanum melongena (Eggplant) (Aubergine)moderately similar to ( 380) loc_os08g01450 12008.m04293 protein cytochrome P450 …	-1.28011	-1.05291	0.00943776	0.732638	-0.242765	-0.417615	0.740015	0.847845	-2.20973	-2.09798	0.987215	1.7979	-0.839905	0.559497	-0.297013	0.284191
26.1	misc.cytochrome P450	pgsc0003dmp400017232	weakly similar to ( 189) AT3G26310 | Symbols: CYP71B35 | CYP71B35; electron carrier/ heme binding / iron ion binding / monooxygenase/ oxygen binding | chr3:9641089-9642779 REVERSEmoderately similar to ( 258) C71D8_SOYBN Cytochrome P450 71D8 (EC 1.14.-.-) (P450 CP7) - Glycine max (Soybean)weakly similar to ( 200) loc_os09g10340 12009.m04299 protein cytochrome P450 71D7, putative, expressedp450 PGS…	-1.93416	-0.88735	-1.00942	0.315486	-1.51769	-1.15915	0.686106	1.38826	-0.273715	0.213116	-0.37129	-0.819905	0.332419	0.588312	0.208976	1.25227
26.12	misc.peroxidases	pgsc0003dmp400026173	moderately similar to ( 454) AT5G67400 | Symbols: | peroxidase 73 (PER73) (P73) (PRXR11) | chr5:26894896-26896300 FORWARDmoderately similar to ( 220) PER1_ORYSA Peroxidase 1 precursor (EC 1.11.1.7) - Oryza sativa (Rice)moderately similar to ( 428) loc_os07g02440 12007.m04716 protein peroxidase 50 precursor, putative, expressedsecretory_peroxidase plant_peroxidase peroxidase PGSC0003DMT400038514	1.60708	1.17268	-0.772686	-1.28429	0.422394	-0.259539	-2.66273	-3.83165	1.56031	0.0551432	0.149243	-0.00175676	1.09265	-0.38326	-0.484181	-2.79251
26.13	misc.acid and other phosphatases	pgsc0003dmp400064137	PGSC0003DMT400092462	1.8108	1.15864	1.57229	1.51363	-0.417341	-0.805773	-1.36985	-2.92622	-0.0426413	-0.088418	-0.732835	-1.69288	2.35373	1.78983	2.04764	-1.46941
26.13	misc.acid and other phosphatases	pgsc0003dmp400028846	moderately similar to ( 221) AT4G25150 | Symbols: | acid phosphatase, putative | chr4:12901736-12902882 REVERSEweakly similar to ( 197) VSPA_SOYBN Stem 28 kDa glycoprotein precursor (Vegetative storage protein A) - Glycine max (Soybean)moderately similar to ( 218) loc_os06g04790 12006.m05208 protein acid phosphatase 1 precursor, putative, expressedAcid_phosphat_B PGSC0003DMT400042528	1.12246	0.151757	0.684567	-0.426332	0.263755	-0.323855	-0.376072	-1.63359	-0.291893	-0.302191	-0.519425	-2.18664	1.15774	0.305679	1.06823	-4.22456
26.16	misc.myrosinases-lectin-jacalin	pgsc0003dmp400010828	weakly similar to ( 103) AT1G05760 | Symbols: RTM1 | RTM1 (restricted tev movement 1); sugar binding | chr1:1723797-1724440 REVERSE PGSC0003DMT400015630	-1.54201	-1.05837	0.136297	0.584164	-0.706345	-0.0693773	1.48277	1.14944	0.229813	0.421943	1.70527	2.06344	-2.3218	-2.4659	-2.65778	-2.64579
26.18	misc.invertase/pectin methylesterase inhibitor family protein	pgsc0003dmp400005223	weakly similar to ( 155) AT5G20740 | Symbols: | invertase/pectin methylesterase inhibitor family protein | chr5:7025867-7026484 REVERSEweakly similar to ( 122) 21KD_DAUCA 21 kDa protein precursor (1.2 protein) - Daucus carota (Carrot)weakly similar to ( 107) loc_os06g49760 12006.m09500 protein ripening-related protein, putative, expressedPMEI PGSC0003DMT400007510	1.3293	1.15968	0.601225	-0.403693	-0.091792	-0.188162	-2.33025	-4.21547	0.984347	0.826911	-1.15816	-1.2656	0.776268	0.197689	-0.441972	-4.24197
26.21	misc.protease inhibitor/seed storage/lipid transfer protein (LTP) family protein	pgsc0003dmp400058230	weakly similar to ( 106) AT2G45180 | Symbols: | protease inhibitor/seed storage/lipid transfer protein (LTP) family protein | chr2:18626377-18626781 FORWARDweakly similar to ( 105) 14KD_DAUCA 14 kDa proline-rich protein DC2.15 precursor - Daucus carota (Carrot)weakly similar to ( 104) loc_os02g44310 12002.m09471 protein cortical cell-delineating protein precursor, putative, expressedHPS_like PGSC…	5.00174	4.6653	3.37024	1.12508	-0.394729	-0.395426	-0.39136	0.101719	-0.947315	-0.371784	-0.362781	-0.252286	2.49878	0.854869	1.66221	-0.370962
26.22	misc.short chain dehydrogenase/reductase (SDR)	pgsc0003dmp400012709	moderately similar to ( 330) AT3G55290 | Symbols: | short-chain dehydrogenase/reductase (SDR) family protein | chr3:20502653-20503730 FORWARDvery weakly similar to (87.8) FABG1_BRANA 3-oxoacyl-[acyl-carrier-protein] reductase 1, chloroplast precursor (EC 1.1.1.100) (3-ketoacyl-acyl carrier protein reductase 1) (Beta-keto acyl-carrier protein reductase 1) - Brassica napus (Rape)moderately similar …	-3.16088	-2.56422	0.0253041	1.12783	-1.47386	-1.53298	-0.6746	0.422347	-2.63894	-3.00284	-0.0610865	1.21979	1.66924	0.823137	1.1327	0.646973
26.22	misc.short chain dehydrogenase/reductase (SDR)	pgsc0003dmp400020593	moderately similar to ( 370) AT3G55290 | Symbols: | short-chain dehydrogenase/reductase (SDR) family protein | chr3:20502653-20503730 FORWARDweakly similar to ( 112) SDR1_PICAB Short-chain type dehydrogenase/reductase (EC 1.-.-.-) - Picea abies (Norway spruce) (Picea excelsa)moderately similar to ( 316) loc_os08g39960 12008.m26742 protein 3-oxoacyl-reductase, chloroplast precursor, putative, expr…	-2.90529	-3.1732	-2.55983	-3.5122	2.21743	2.3454	-0.468933	-2.77794	2.32538	2.3056	0.499363	-0.88758	2.96808	1.46053	0.71172	-3.33095
26.22	misc.short chain dehydrogenase/reductase (SDR)	pgsc0003dmp400014682	weakly similar to ( 140) AT3G55310 | Symbols: | binding / catalytic/ oxidoreductase | chr3:20505873-20506958 FORWARDweakly similar to ( 113) loc_os08g39960 12008.m26742 protein 3-oxoacyl-reductase, chloroplast precursor, putative, expressedCOG4221 PGSC0003DMT400021572	-1.97286	-1.86395	-0.578648	1.5896	-1.71673	-0.339989	-0.252133	0.559459	-2.30609	-1.08603	0.187162	1.6132	2.04847	1.79958	2.03795	0.908448
26.22	misc.short chain dehydrogenase/reductase (SDR)	pgsc0003dmp400014681	weakly similar to ( 194) AT3G55290 | Symbols: | short-chain dehydrogenase/reductase (SDR) family protein | chr3:20502653-20503730 FORWARDweakly similar to ( 166) loc_os08g39960 12008.m26742 protein 3-oxoacyl-reductase, chloroplast precursor, putative, expressedfabG PRK07478 FabG COG4221 PRK06949 fabG PRK12939 fabG DltE PRK06346 PRK12429 PRK06841 PRK07201 PRK08213 PRK08324 PRK12829 fabG PRK07067 P…	-2.61331	-2.24792	0.0364344	0.697682	-1.13666	-1.4526	-1.24239	0.0279942	-2.36075	-2.72004	0.223796	1.15318	1.87002	1.12465	1.22616	0.820626
26.22	misc.short chain dehydrogenase/reductase (SDR)	pgsc0003dmp400048698	weakly similar to ( 153) AT3G51680 | Symbols: | short-chain dehydrogenase/reductase (SDR) family protein | chr3:19173622-19174667 REVERSEweakly similar to ( 129) TS2_MAIZE Sex determination protein tasselseed-2 - Zea mays (Maize)weakly similar to ( 155) loc_os03g59610 12003.m10858 protein sex determination protein tasselseed-2, putative, expressedfabG fabG fabG PRK12826 PRK12429 PRK06841 PRK06138…	2.04265	1.61689	-0.12803	1.11777	-0.771818	-0.717152	-0.195808	0.937905	0.860989	0.0210945	0.456013	0.385074	-3.38882	-2.82227	-2.95635	-3.33479
26.22	misc.short chain dehydrogenase/reductase (SDR)	pgsc0003dmp400014680	weakly similar to ( 139) AT3G55310 | Symbols: | binding / catalytic/ oxidoreductase | chr3:20505873-20506958 FORWARDweakly similar to ( 114) loc_os08g39960 12008.m26742 protein 3-oxoacyl-reductase, chloroplast precursor, putative, expressedCOG4221 PGSC0003DMT400021570	-2.7954	-2.62372	0.00156693	1.03868	-2.50156	-2.21637	-0.34521	0.833038	-3.40977	-2.53868	0.42498	1.42139	0.973314	1.20618	1.65958	1.15738
26.22	misc.short chain dehydrogenase/reductase (SDR)	pgsc0003dmp400049913	moderately similar to ( 363) AT5G53090 | Symbols: | binding / catalytic/ oxidoreductase | chr5:21523424-21525561 FORWARDmoderately similar to ( 372) loc_os02g02470 12002.m05596 protein WW domain-containing oxidoreductase, putative, expressedPRK06197 PRK06196 DltE PRK05854 FabG fabG PRK07453 fabG COG4221 PRK09072 fabG PRK12429 PRK12826 PRK06181 PRK06179 adh_short PGSC0003DMT400073742	-0.0528251	0.508927	0.0919986	0.251642	-0.219114	-0.139951	0.0582381	0.0867749	-0.660308	0.525276	-0.114537	-0.0093361	-0.185072	0.745575	3.82466	0.30676
26.28	misc.GDSL-motif lipase	pgsc0003dmp400033046	moderately similar to ( 224) AT5G03980 | Symbols: | GDSL-motif lipase/hydrolase family protein | chr5:1074205-1075289 REVERSEvery weakly similar to (91.3) EST_HEVBR Esterase precursor (EC 3.1.1.-) (Early nodule-specific protein homolog) (Latex allergen Hev b 13) - Hevea brasiliensis (Para rubber tree)moderately similar to ( 234) loc_os11g31940 12011.m07096 protein esterase precursor, putative, ex…	-1.13162	-1.41047	-0.543524	-0.844643	0.306839	0.219516	0.0175111	-0.488009	0.150675	-0.187159	0.318303	0.257933	1.86838	1.03539	0.877049	-0.815357
26.28	misc.GDSL-motif lipase	pgsc0003dmp400033045	moderately similar to ( 274) AT5G03980 | Symbols: | GDSL-motif lipase/hydrolase family protein | chr5:1074205-1075289 REVERSEweakly similar to ( 142) EST_HEVBR Esterase precursor (EC 3.1.1.-) (Early nodule-specific protein homolog) (Latex allergen Hev b 13) - Hevea brasiliensis (Para rubber tree)moderately similar to ( 322) loc_os11g31940 12011.m07096 protein esterase precursor, putative, express…	-0.790457	-1.57017	-0.613482	-0.857924	0.313391	0.304424	0.159237	-0.398614	-0.108411	-0.208176	0.392105	0.163325	1.81672	1.19047	0.83234	-0.948197
27.1	RNA.processing	pgsc0003dmp400008688	weakly similar to ( 142) AT4G34110 | Symbols: PAB2, PABP2, ATPAB2 | PAB2 (POLY(A) BINDING 2); RNA binding / translation initiation factor | chr4:16336732-16339892 FORWARDweakly similar to ( 149) loc_os09g02700 12009.m03642 protein polyadenylate-binding protein 2, putative, expressedRRM RRM_1 PGSC0003DMT400012508	-2.18956	-2.76932	0.175015	0.151517	-0.357269	-0.564803	1.00907	-0.512051	0.0731336	-0.189151	1.3127	1.23705	0.0732123	0.398352	0.464235	-1.38646
27.1	RNA.processing	pgsc0003dmp400045294	highly similar to ( 577) AT2G25290 | Symbols: | binding | chr2:10766192-10768517 REVERSEhighly similar to ( 674) loc_os09g38390 12009.m06780 protein cytoskeletal protein, putative, expressed PGSC0003DMT400067142	-0.0530349	-0.205907	-0.25593	1.10649	0.663415	-0.208737	2.56812	2.74267	-0.872242	-0.269011	3.59084	3.66357	-0.358717	0.0303881	0.23378	0.795508
27.1.1	RNA.processing.splicing	pgsc0003dmp400048646	weakly similar to ( 179) AT2G29210 | Symbols: | splicing factor PWI domain-containing protein | chr2:12558156-12562168 FORWARDweakly similar to ( 189) loc_os03g16369 12003.m35601 protein serine/arginine repetitive matrix protein 1, putative, expressedPWI PWI PGSC0003DMT400071935	-1.02406	-0.801722	1.31083	0.705971	-3.05694	-2.85153	-0.751827	-1.12144	1.72267	0.950669	0.745482	0.886167	0.28513	-0.399005	-0.037231	0.785124
27.1.19	RNA.processing.ribonucleases	pgsc0003dmp400062781	PGSC0003DMT400091106	0.174757	-0.146321	0.746405	-1.52809	0.681711	0.807086	0.497391	-3.12503	-0.372694	-0.402167	-0.789873	-3.71501	1.2987	0.481578	0.344227	-6.64386
27.1.19	RNA.processing.ribonucleases	pgsc0003dmp400047753	very weakly similar to (80.1) AT2G39780 | Symbols: RNS2 | RNS2 (RIBONUCLEASE 2); RNA binding / endoribonuclease/ ribonuclease T2 | chr2:16591256-16593515 FORWARDRNase_T2 RNase_T2_euk Ribonuclease_T2 PGSC0003DMT400070627	-1.10276	-0.680472	0.541489	-0.64976	1.16012	1.19677	0.768382	-0.265629	-0.433958	0.212444	-0.713176	-1.45179	1.87129	1.4337	0.999017	-1.55245
27.1.20	RNA.processing.degradation dicer	pgsc0003dmp400029104	nearly identical (1106) AT3G03300 | Symbols: DCL2 | DCL2 (DICER-LIKE 2); ATP binding / ATP-dependent helicase/ RNA binding / double-stranded RNA binding / helicase/ nucleic acid binding / ribonuclease III | chr3:768020-774525 REVERSEhighly similar to ( 895) loc_os03g38740 12003.m08967 protein type III restriction enzyme, res subunit family protein, expressedRnc RIBOc rnc PAZ_CAF_like RIBOc Ribonu…	3.37195	2.76031	-0.65697	-1.12507	-0.69725	0.127448	-1.07447	-0.80014	3.36147	3.75333	0.162788	0.215018	0.541662	0.332511	-0.203742	-0.590461
27.1.20	RNA.processing.degradation dicer	pgsc0003dmp400013168	moderately similar to ( 355) AT3G03300 | Symbols: DCL2 | DCL2 (DICER-LIKE 2); ATP binding / ATP-dependent helicase/ RNA binding / double-stranded RNA binding / helicase/ nucleic acid binding / ribonuclease III | chr3:768020-774525 REVERSEmoderately similar to ( 293) loc_os03g38740 12003.m08967 protein type III restriction enzyme, res subunit family protein, expressed PGSC0003DMT400019213	2.93609	2.2979	-1.11184	-0.504062	-0.149724	0.400925	-1.34701	-0.911357	2.49045	3.03301	0.119011	-1.0231	-0.758991	-1.15451	-0.736819	-1.20012
27.3.3	RNA.regulation of transcription.AP2/EREBP, APETALA2/Ethylene-responsive element binding protein family	pgsc0003dmp400026836	weakly similar to ( 110) AT2G20880 | Symbols: | AP2 domain-containing transcription factor, putative | chr2:8986053-8987063 FORWARDvery weakly similar to (89.4) ERF1_ORYSA Ethylene-responsive transcription factor 1 (Ethylene-responsive element-binding factor 1) (EREBP-1) (OsEREBP1) - Oryza sativa (Rice)weakly similar to ( 113) loc_os03g09170 12003.m06423 protein DRE binding factor, putative, expr…	-0.23223	-0.176059	-0.168493	1.09125	-0.418457	-0.295764	-0.0514879	0.193855	-0.935037	-0.350273	3.93267	3.14707	1.58912	1.75781	2.80936	3.60112
27.3.3	RNA.regulation of transcription.AP2/EREBP, APETALA2/Ethylene-responsive element binding protein family	pgsc0003dmp400063666	weakly similar to ( 113) AT2G20880 | Symbols: | AP2 domain-containing transcription factor, putative | chr2:8986053-8987063 FORWARDvery weakly similar to (86.7) ERF1_ORYSA Ethylene-responsive transcription factor 1 (Ethylene-responsive element-binding factor 1) (EREBP-1) (OsEREBP1) - Oryza sativa (Rice)weakly similar to ( 112) loc_os03g09170 12003.m06423 protein DRE binding factor, putative, expr…	-0.931128	-0.776186	-0.339597	1.30157	-1.16003	-1.03734	-0.494345	0.585877	-1.11279	-0.732301	3.91344	3.17304	0.742166	1.18655	1.8906	3.23056
27.3.3	RNA.regulation of transcription.AP2/EREBP, APETALA2/Ethylene-responsive element binding protein family	pgsc0003dmp400041406	weakly similar to ( 134) AT2G40350 | Symbols: | DNA binding / transcription factor | chr2:16851595-16852068 REVERSEweakly similar to ( 130) loc_os01g07120 12001.m07339 protein dehydration-responsive element-binding protein 2A, putative, expressedAP2 AP2 PGSC0003DMT400061541	-0.18	-0.123828	1.98499	4.90484	-0.366227	-0.196428	-0.235011	0.0681506	-0.336088	0.606257	5.35299	5.80354	-0.306716	0.405055	0.295132	-0.292473
27.3.3	RNA.regulation of transcription.AP2/EREBP, APETALA2/Ethylene-responsive element binding protein family	pgsc0003dmp400037141	moderately similar to ( 247) AT4G37750 | Symbols: ANT, DRG, CKC, CKC1 | ANT (AINTEGUMENTA); DNA binding / transcription factor | chr4:17739782-17742189 FORWARDmoderately similar to ( 212) BBM1_BRANA Protein BABY BOOM 1 (BnBBM1) - Brassica napus (Rape)moderately similar to ( 280) loc_os07g03250 12007.m04796 protein protein AINTEGUMENTA, putative, expressedAP2 AP2 PGSC0003DMT400055210	0.508342	0.593745	-1.55389	-1.95846	0.923912	0.85972	-1.25526	-1.33236	0.439097	0.18307	-2.61336	-2.26102	1.09668	0.128322	1.63273	-2.23037
27.3.5	RNA.regulation of transcription.ARR	pgsc0003dmp400024332	very weakly similar to (90.1) AT4G16110 | Symbols: ARR2 | ARR2 (ARABIDOPSIS RESPONSE REGULATOR 2); transcription factor/ two-component response regulator | chr4:9112979-9115785 FORWARDvery weakly similar to (95.1) loc_os02g08500 12002.m06196 protein two-component response regulator ARR12, putative, expressed PGSC0003DMT400035788	-0.100526	-0.0226042	-0.036789	-0.202221	-0.243776	-0.152903	-0.137163	0.0611487	-0.356732	0.326072	2.34566	2.77129	-0.227242	0.693922	0.862799	-0.201154
27.3.6	RNA.regulation of transcription.bHLH,Basic Helix-Loop-Helix family	pgsc0003dmp400009736	very weakly similar to (94.4) AT4G17880 | Symbols: | basic helix-loop-helix (bHLH) family protein | chr4:9933702-9935471 REVERSE PGSC0003DMT400014090	0.355307	0.134246	-0.10849	-0.039217	-0.110289	-0.203035	-1.51865	-2.74712	1.05077	1.10298	0.73881	0.399662	0.962234	0.189683	0.172438	-2.14277
27.3.6	RNA.regulation of transcription.bHLH,Basic Helix-Loop-Helix family	pgsc0003dmp400019127	weakly similar to ( 155) AT4G00870 | Symbols: | basic helix-loop-helix (bHLH) family protein | chr4:362230-363639 REVERSEvery weakly similar to ( 100) loc_os01g50940 12001.m11275 protein DNA binding protein, putative, expressed PGSC0003DMT400028058	-0.0205284	-0.233126	0.0257638	0.461529	-0.0623895	-0.163915	-0.839814	-1.21685	0.516087	0.503186	0.911133	0.635177	0.562672	-0.17099	-0.00196875	-1.38793
27.3.6	RNA.regulation of transcription.bHLH,Basic Helix-Loop-Helix family	pgsc0003dmp400019123	very weakly similar to (94.0) AT4G00870 | Symbols: | basic helix-loop-helix (bHLH) family protein | chr4:362230-363639 REVERSE PGSC0003DMT400028054	0.176417	-0.284027	-0.20487	-0.454801	0.0895586	0.108363	-1.61865	-2.80912	0.625749	0.748115	0.28456	-0.123708	0.679102	0.0491303	-0.283922	-2.33627
27.3.6	RNA.regulation of transcription.bHLH,Basic Helix-Loop-Helix family	pgsc0003dmp400019128	very weakly similar to (94.0) AT4G00870 | Symbols: | basic helix-loop-helix (bHLH) family protein | chr4:362230-363639 REVERSE PGSC0003DMT400028059	0.431923	0.054849	0.137391	0.159509	-1.51171	-1.44936	-3.79314	-3.4221	0.763334	0.989658	-0.0595513	0.317242	0.400747	0.0630224	0.00451951	-2.2546
27.3.6	RNA.regulation of transcription.bHLH,Basic Helix-Loop-Helix family	pgsc0003dmp400009734	weakly similar to ( 155) AT4G00870 | Symbols: | basic helix-loop-helix (bHLH) family protein | chr4:362230-363639 REVERSEvery weakly similar to (93.6) loc_os01g13460 12001.m42935 protein helix-loop-helix DNA-binding domain containing protein, expressed PGSC0003DMT400014088	0.00853723	-0.207135	0.147075	0.460036	-0.228915	-0.227187	-0.892933	-1.36514	0.429649	0.456713	0.769503	0.607306	0.453536	-0.0939072	-0.00627883	-1.45215
27.3.15	RNA.regulation of transcription.CCAAT box binding factor family, HAP3	pgsc0003dmp400023877	weakly similar to ( 108) AT5G47670 | Symbols: NF-YB6 | NF-YB6 (NUCLEAR FACTOR Y, SUBUNIT B6); transcription activator/ transcription activator binding / transcription factor | chr5:19315358-19315975 FORWARDvery weakly similar to (91.7) NFYB3_ORYSA Nuclear transcription factor Y subunit B-3 (OsNF-YB-3) (Transcriptional activator HAP3B) - Oryza sativa (Rice)weakly similar to ( 108) loc_os02g49370 1…	-0.110179	0.0473308	3.36278	4.0721	-0.247011	-0.155181	0.1083	0.413119	-0.678836	-0.129915	0.43624	1.03064	-0.217622	0.306053	1.09361	-0.131684
27.3.22	RNA.regulation of transcription.HB,Homeobox transcription factor family	pgsc0003dmp400022115	moderately similar to ( 223) AT5G47370 | Symbols: HAT2 | HAT2; DNA binding / transcription factor/ transcription repressor | chr5:19216482-19217647 REVERSEweakly similar to ( 191) loc_os04g46350 12004.m09585 protein homeobox-leucine zipper protein ATHB-4, putative, expressed PGSC0003DMT400032546	-0.883404	-0.155486	-0.176395	-0.15666	0.248198	0.258036	0.290914	-0.451897	1.30208	0.936332	-0.101462	-0.411508	0.668292	0.463362	-0.035448	-1.18156
27.3.32	RNA.regulation of transcription.WRKY domain transcription factor family	pgsc0003dmp400057959	weakly similar to ( 115) AT5G52830 | Symbols: WRKY27, ATWRKY27 | WRKY27; transcription factor | chr5:21410996-21412218 FORWARDweakly similar to ( 113) loc_os02g16540 12002.m77729 protein OsWRKY39v2 - Superfamily of rice TFs having WRKY and zinc finger domains, expressedWRKY PGSC0003DMT400086284	-0.0974963	0.00240988	-0.0337597	0.0402849	0.305457	0.417683	2.36718	2.80487	-0.687955	-0.0995439	-0.044964	0.0701623	0.141412	0.272418	0.496313	-0.189359
27.3.36	RNA.regulation of transcription.Argonaute	pgsc0003dmp400036768	highly similar to ( 623) AT1G31280 | Symbols: AGO2 | AGO2 (argonaute 2); nucleic acid binding | chr1:11181777-11185112 FORWARDmoderately similar to ( 485) loc_os04g52540 12004.m10147 protein eukaryotic translation initiation factor 2C 2, putative, expressedPiwi_ago-like Piwi Piwi_piwi-like_Euk Piwi-like PAZ_argonaute_like PGSC0003DMT400054661	-0.0765699	0.319424	-0.0516659	-0.217426	-0.287997	-0.202644	-0.0523293	-0.0291662	2.70403	2.85007	0.355874	-0.0975113	0.360688	0.256374	-0.20724	-0.241111
27.3.46	RNA.regulation of transcription.DNA methyltransferases	pgsc0003dmp400003447	moderately similar to ( 490) AT5G14620 | Symbols: DRM2, DMT7 | DRM2 (DOMAINS REARRANGED METHYLTRANSFERASE 2); N-methyltransferase | chr5:4715429-4718578 REVERSEhighly similar to ( 504) loc_os03g02010 12003.m34978 protein DNA cytosine methyltransferase Zmet3, putative, expressed PGSC0003DMT400004864	-0.791835	-0.280665	0.644644	1.72156	-0.0198956	-0.568245	-0.466824	0.258613	0.248001	0.273729	2.1576	2.38445	-2.73756	-1.52194	-0.980388	1.2084
27.3.71	RNA.regulation of transcription.SNF7	pgsc0003dmp400040458	moderately similar to ( 297) AT3G10640 | Symbols: VPS60.1 | VPS60.1 | chr3:3323501-3324484 REVERSEmoderately similar to ( 289) loc_os05g01250 12005.m04666 protein charged multivesicular body protein 5, putative, expressedSnf7 PGSC0003DMT400060141	-0.0628009	-0.00662975	0.000935573	-0.167876	-0.246395	-0.0703326	-0.117813	0.317069	2.01029	0.424669	2.05751	2.22453	-0.189517	0.289043	-0.233987	-0.175274
27.3.99	RNA.regulation of transcription.unclassified	pgsc0003dmp400003659	moderately similar to ( 384) AT1G09750 | Symbols: | chloroplast nucleoid DNA-binding protein-related | chr1:3157541-3158960 FORWARDmoderately similar to ( 306) loc_os03g08790 12003.m06385 protein aspartic proteinase nepenthesin-1 precursor, putative, expressed PGSC0003DMT400005180	-0.370972	-0.605864	0.197533	-1.38431	0.685445	0.624727	0.510309	-1.76959	1.01478	1.08775	0.531372	-1.17227	-0.109701	-0.547011	-1.14353	-5.22912
27.3.99	RNA.regulation of transcription.unclassified	pgsc0003dmp400035107	moderately similar to ( 280) AT4G14605 | Symbols: | FUNCTIONS IN: molecular_function unknown; INVOLVED IN: biological_process unknown; LOCATED IN: cellular_component unknown; EXPRESSED IN: 22 plant structures; EXPRESSED DURING: 13 growth stages; CONTAINS InterPro DOMAIN/s: Mitochodrial transcription termination factor-related (InterPro:IPR003690); BEST Arabidopsis thaliana protein match is: EMB22…	0.371718	-0.351998	-1.01928	-0.454566	-0.186738	-0.240497	-2.7156	-2.33396	1.11922	0.881488	-0.148788	0.0972849	0.497731	0.211566	0.363549	0.792451
27.3.99	RNA.regulation of transcription.unclassified	pgsc0003dmp400024893	highly similar to ( 506) AT1G79720 | Symbols: | aspartyl protease family protein | chr1:29997259-29998951 REVERSEvery weakly similar to (82.8) ASP1_ORYSA Aspartic proteinase Asp1 precursor (EC 3.4.23.-) (OsAsp1) (OSAP1) (Nucellin-like protein) - Oryza sativa (Rice)moderately similar to ( 424) loc_os09g25570 12009.m05709 protein aspartic proteinase nepenthesin-2 precursor, putative, expressedAsp P…	0.162145	-0.507522	-0.766262	-2.20382	1.01916	0.785415	-0.321274	-2.8423	1.4998	0.815227	-0.227452	-1.64688	1.20796	0.424728	0.0216815	-6.2625
27.3.99	RNA.regulation of transcription.unclassified	pgsc0003dmp400063640	weakly similar to ( 142) AT3G20800 | Symbols: | rcd1-like cell differentiation protein, putative | chr3:7271412-7273897 REVERSEweakly similar to ( 149) loc_os03g57130 12003.m10633 protein cell differentiation protein rcd1, putative, expressedRcd1 RCD1 PGSC0003DMT400091965	2.02211	2.15383	2.06812	2.38902	-2.67073	-2.54804	-0.796885	-0.814792	1.69513	1.08889	1.17526	1.05792	-2.61122	-2.13381	-2.63537	-2.59505
28.1	DNA.synthesis/chromatin structure	pgsc0003dmp400024114	nearly identical (1207) AT5G44635 | Symbols: MCM6 | minichromosome maintenance family protein / MCM family protein | chr5:18006431-18010542 REVERSEmoderately similar to ( 277) MCM3_MAIZE DNA replication licensing factor MCM3 homolog (Replication origin activator) (ROA protein) (Fragment) - Zea mays (Maize)nearly identical (1192) loc_os05g14590 12005.m05870 protein DNA replication licensing factor…	3.1417	2.06767	1.34407	-2.10024	3.1321	2.4204	-1.57126	-2.16826	1.5816	1.08685	-2.63412	-2.53181	0.0240147	-1.89501	-0.956366	-2.74381
28.1	DNA.synthesis/chromatin structure	pgsc0003dmp400033203	weakly similar to ( 131) AT1G09815 | Symbols: POLD4 | POLD4 (POLYMERASE DELTA 4); DNA-directed DNA polymerase | chr1:3189460-3190050 FORWARDvery weakly similar to (88.2) loc_os09g34850 12009.m22171 protein delta DNA polymerase, putative, expressed PGSC0003DMT400049163	0.820965	0.243477	-0.368857	0.126435	1.67205	0.242859	-2.51262	-3.04063	0.842989	-0.298352	-3.08487	-2.78303	0.614217	-0.404747	0.445092	0.565694
28.1.3	DNA.synthesis/chromatin structure.histone	pgsc0003dmp400027204	weakly similar to ( 135) AT5G59970 | Symbols: | histone H4 | chr5:24146352-24146663 REVERSEweakly similar to ( 135) H4_CAPAN Histone H4 (CaH4) - Capsicum annuum (Bell pepper)weakly similar to ( 135) loc_os10g39410 12010.m06709 protein histone H4, putative, expressedH4 H4 HHT1 PGSC0003DMT400040122	-0.962336	-1.04965	-1.04209	-1.2109	5.63361	3.93985	0.425222	-0.767378	5.09426	3.40835	-0.649027	-0.200581	3.24091	1.34133	1.80374	-1.06341
28.99	DNA.unspecified	pgsc0003dmp400011333	weakly similar to ( 101) AT3G12410 | Symbols: | 3'-5' exonuclease/ nucleic acid binding | chr3:3946267-3946959 REVERSEweakly similar to ( 185) loc_os01g19430 12001.m08480 protein Werner syndrome ATP-dependent helicase, putative, expressed PGSC0003DMT400016348	-6.50622	-6.53229	-6.56783	-6.33238	1.07	0.854622	0.396003	-0.713236	1.60179	1.20771	-0.261647	-0.609052	1.44082	0.616775	0.291168	-0.470926
29.2.3	protein.synthesis.initiation	pgsc0003dmp400013794	moderately similar to ( 387) AT3G55620 | Symbols: emb1624 | emb1624 (embryo defective 1624); ribosome binding / translation initiation factor | chr3:20634581-20636312 FORWARDmoderately similar to ( 290) IF6_BETVU Eukaryotic translation initiation factor 6 (eIF-6) (Fragment) - Beta vulgaris (Sugar beet)moderately similar to ( 375) loc_os07g44620 12007.m29287 protein eukaryotic translation initiati…	0.42302	-0.640644	1.95757	1.91522	-0.978407	-0.875845	-0.887043	-0.688225	-0.988131	0.196761	1.02244	2.12642	-0.770298	0.41461	0.765253	1.60884
29.2.4	protein.synthesis.elongation	pgsc0003dmp400034197	highly similar to ( 871) AT5G60390 | Symbols: | elongation factor 1-alpha / EF-1-alpha | chr5:24289226-24290675 FORWARDhighly similar to ( 883) EF1A_TOBAC Elongation factor 1-alpha (EF-1-alpha) (Vitronectin-like adhesion protein 1) (PVN1) - Nicotiana tabacum (Common tobacco)highly similar to ( 863) loc_os03g08050 12003.m78808 protein elongation factor 1-alpha, putative, expressedTEF1 PRK12317 EF1…	1.27526	0.705682	-0.199727	-0.369404	-2.12314	-1.2616	0.0654972	-1.23237	1.52719	0.499057	0.560316	0.749315	-0.812808	-0.461144	-0.587337	0.149567
29.3.4.99	protein.targeting.secretory pathway.unspecified	pgsc0003dmp400012405	very weakly similar to (97.8) AT4G38490 | Symbols: | unknown protein | chr4:18006385-18007203 FORWARDvery weakly similar to (89.4) loc_os09g27690 12009.m22241 protein expressed protein PGSC0003DMT400018021	0.361947	0.713956	-0.796259	1.52638	-0.906097	-0.259328	0.972764	0.913079	-0.870399	-0.810943	-0.122457	-0.858912	0.0404265	-0.104287	-0.222419	0.795784
29.4	protein.postranslational modification	pgsc0003dmp400022240	weakly similar to ( 140) AT4G33500 | Symbols: | protein phosphatase 2C-related / PP2C-related | chr4:16112835-16116243 REVERSEweakly similar to ( 171) loc_os03g09220 12003.m35059 protein expressed protein PGSC0003DMT400032723	-0.813756	-2.9841	-1.4494	-1.5498	0.747876	0.311703	-1.15402	-1.71314	1.35371	0.83574	0.266877	0.0751999	0.881092	0.579368	0.353748	-1.37416
29.4.1.57	protein.postranslational modification.kinase.receptor like cytoplasmatic kinase VII	pgsc0003dmp400019378	moderately similar to ( 432) AT1G21270 | Symbols: WAK2 | WAK2; ATP binding / calcium ion binding / protein kinase/ protein serine/threonine kinase | chr1:7444997-7447345 FORWARDweakly similar to ( 180) CRI4_MAIZE Putative receptor protein kinase CRINKLY4 precursor (EC 2.7.11.1) - Zea mays (Maize)moderately similar to ( 419) loc_os02g56370 12002.m10660 protein OsWAK20 - OsWAK receptor-like protein…	-0.0324965	-0.237787	-0.088258	-0.423721	0.232432	-0.121932	0.73349	0.174697	-3.99843	-2.80726	-2.53991	-1.95213	2.42223	1.96726	1.96626	-0.357542
29.4.1.57	protein.postranslational modification.kinase.receptor like cytoplasmatic kinase VII	pgsc0003dmp400019377	weakly similar to ( 188) AT1G79670 | Symbols: RFO1, WAKL22 | RFO1 (RESISTANCE TO FUSARIUM OXYSPORUM 1); kinase | chr1:29976887-29979337 REVERSEweakly similar to ( 117) CRI4_MAIZE Putative receptor protein kinase CRINKLY4 precursor (EC 2.7.11.1) - Zea mays (Maize)weakly similar to ( 165) loc_os04g51030 12004.m10000 protein wall-associated kinase 1, putative, expressedS_TKc S_TKc Pkinase TyrKc Pkin…	0.131651	-0.480175	0.0332084	-0.546276	0.114128	-0.178611	0.307148	0.00546352	-4.23644	-3.64363	-2.32666	-1.91096	2.47623	2.25063	1.92034	-0.380886
29.4.1.57	protein.postranslational modification.kinase.receptor like cytoplasmatic kinase VII	pgsc0003dmp400002468	moderately similar to ( 240) AT3G51550 | Symbols: FER | FER (FERONIA); kinase/ protein kinase | chr3:19117877-19120564 REVERSEweakly similar to ( 147) NORK_PEA Nodulation receptor kinase precursor (EC 2.7.11.1) - Pisum sativum (Garden pea)moderately similar to ( 239) loc_os05g25450 12005.m06838 protein protein kinase, putative, expressedS_TKc S_TKc Pkinase PTKc Pkinase_Tyr PGSC0003DMT400003465	3.26601	2.62584	1.92277	1.1012	-1.67674	-1.55405	-1.54553	-1.33782	5.6361	4.70638	3.81375	2.70801	-1.61723	-1.153	-1.66212	-1.60299
29.4.1.57	protein.postranslational modification.kinase.receptor like cytoplasmatic kinase VII	pgsc0003dmp400053479	moderately similar to ( 355) AT1G79670 | Symbols: RFO1, WAKL22 | RFO1 (RESISTANCE TO FUSARIUM OXYSPORUM 1); kinase | chr1:29976887-29979337 REVERSEweakly similar to ( 182) CRI4_MAIZE Putative receptor protein kinase CRINKLY4 precursor (EC 2.7.11.1) - Zea mays (Maize)moderately similar to ( 328) loc_os02g42150 12002.m09252 protein OsWAK14 - OsWAK receptor-like protein kinase, expressedS_TKc S_TKc …	0.153213	-0.221524	-0.0829713	0.264877	-0.662801	-0.453062	-0.564708	-1.24531	0.270986	-0.167728	0.490119	0.245251	1.11852	0.613948	0.610137	-1.70104
29.5	protein.degradation	pgsc0003dmp400018127	moderately similar to ( 218) AT2G24200 | Symbols: | cytosol aminopeptidase | chr2:10287017-10289450 REVERSEmoderately similar to ( 241) AMPL_SOLTU Leucine aminopeptidase, chloroplast precursor (EC 3.4.11.1) (LAP) (Leucyl aminopeptidase) (Proline aminopeptidase) (EC 3.4.11.5) (Prolyl aminopeptidase) - Solanum tuberosum (Potato)moderately similar to ( 219) loc_os02g55140 12002.m10540 protein leucin…	0.2647	0.200223	0.474762	-0.960765	1.42639	1.70844	0.421718	-2.97381	0.0066196	0.0120898	-2.96026	-3.32463	2.47762	0.0874941	0.582979	-5.89736
29.5	protein.degradation	pgsc0003dmp400030587	highly similar to ( 660) AT4G17830 | Symbols: | peptidase M20/M25/M40 family protein | chr4:9915916-9918049 FORWARDhighly similar to ( 602) loc_os02g46520 12002.m09689 protein acetylornithine deacetylase, putative, expressedPRK08651 Peptidase_M20 ArgE PRK08588 PRK13013 PRK07522 PRK09133 PGSC0003DMT400045152	0.290058	-0.0297028	1.32513	0.0800943	1.0533	1.05416	0.0188116	-1.48088	-0.677322	-0.461478	-1.32702	-1.55872	1.81165	0.397265	0.634346	-1.86086
29.5	protein.degradation	pgsc0003dmp400022219	moderately similar to ( 298) AT5G64240 | Symbols: AtMC3 | AtMC3 (metacaspase 3); cysteine-type endopeptidase | chr5:25695836-25697249 FORWARDmoderately similar to ( 286) loc_os03g27210 12003.m08050 protein LOL3, putative, expressedPeptidase_C14 PGSC0003DMT400032693	-0.64628	-0.0258534	0.545185	-0.0572823	-2.31707	-2.52206	-0.11458	-1.87203	1.97781	1.1368	-0.122422	-0.42414	0.458351	0.195426	0.187366	-0.0075168
29.5.1	protein.degradation.subtilases	pgsc0003dmp400001177	moderately similar to ( 498) AT4G21650 | Symbols: | subtilase family protein | chr4:11501314-11504656 REVERSEmoderately similar to ( 399) loc_os04g03100 12004.m05621 protein xylem serine proteinase 1 precursor, putative, expressed PGSC0003DMT400001575	1.81928	1.27034	0.379273	-2.66738	1.56932	1.64774	0.0222893	-0.87265	-3.36561	-3.64275	-3.05729	-2.72098	2.06014	1.59516	0.72099	-3.23847
29.5.1	protein.degradation.subtilases	pgsc0003dmp400018521	highly similar to ( 508) AT5G67090 | Symbols: | subtilase family protein | chr5:26774111-26776321 REVERSEhighly similar to ( 641) loc_os05g36010 12005.m07831 protein subtilisin-like protease precursor, putative, expressed PGSC0003DMT400027148	1.78423	1.13016	0.27987	-1.86517	0.933895	0.636592	-0.491728	-2.91346	-0.412622	-0.206776	-2.20672	-3.34223	2.99031	0.788362	0.459111	-6.11825
29.5.1	protein.degradation.subtilases	pgsc0003dmp400001181	weakly similar to ( 177) AT4G10550 | Symbols: | subtilase family protein | chr4:6516613-6519513 REVERSEweakly similar to ( 148) loc_os09g36110 12009.m06561 protein subtilisin-like protease precursor, putative, expressed PGSC0003DMT400001583	-0.244341	-1.64121	-2.34627	-2.69897	0.506245	0.740351	-0.248942	-1.55921	1.31056	0.114545	-1.96689	-2.19204	5.62726	4.38567	4.08736	0.696772
29.5.1	protein.degradation.subtilases	pgsc0003dmp400007009	weakly similar to ( 149) AT3G14067 | Symbols: | subtilase family protein | chr3:4658421-4660754 REVERSEweakly similar to ( 176) loc_os07g48650 12007.m09076 protein xylem serine proteinase 1 precursor, putative, expressed PGSC0003DMT400010052	-0.443413	-0.347611	0.197634	0.0363046	-1.03554	-1.20515	-0.0875125	-0.703233	-0.467844	-1.59268	0.146928	0.757346	1.61078	1.07452	0.569074	0.0973269
29.5.1	protein.degradation.subtilases	pgsc0003dmp400012120	moderately similar to ( 203) AT4G34980 | Symbols: SLP2 | SLP2; serine-type peptidase | chr4:16656929-16659223 REVERSEmoderately similar to ( 251) loc_os05g36010 12005.m07831 protein subtilisin-like protease precursor, putative, expressed PGSC0003DMT400017633	-0.30298	0.0623018	-0.286122	0.201401	0.629774	0.359703	0.642122	0.929192	0.423282	-0.553283	0.112816	0.474229	-0.0315265	-0.615314	-1.07084	-2.18515
29.5.1	protein.degradation.subtilases	pgsc0003dmp400019405	weakly similar to ( 125) AT5G51750 | Symbols: ATSBT1.3, SBT1.3 | ATSBT1.3 (ARABIDOPSIS THALIANA SUBTILASE 1.3); identical protein binding / serine-type endopeptidase | chr5:21020266-21022608 FORWARDweakly similar to ( 173) loc_os05g36010 12005.m07831 protein subtilisin-like protease precursor, putative, expressed PGSC0003DMT400028525	1.79482	1.05136	0.349728	-1.81551	1.00097	0.818272	-0.38762	-2.84037	-0.27827	-0.105801	-2.22478	-3.1798	2.98472	0.704482	0.528329	-6.28215
29.5.1	protein.degradation.subtilases	pgsc0003dmp400012121	moderately similar to ( 320) AT5G67090 | Symbols: | subtilase family protein | chr5:26774111-26776321 REVERSEmoderately similar to ( 387) loc_os01g64850 12001.m12598 protein subtilisin-like protease precursor, putative PGSC0003DMT400017634	-0.278786	0.0984187	-0.297483	0.175295	0.321721	0.112391	0.410869	0.714437	0.416009	-0.608625	0.0288124	0.503565	-0.0611601	-0.468472	-0.902743	-2.30148
29.5.1	protein.degradation.subtilases	pgsc0003dmp400058901	moderately similar to ( 376) AT5G51750 | Symbols: ATSBT1.3, SBT1.3 | ATSBT1.3 (ARABIDOPSIS THALIANA SUBTILASE 1.3); identical protein binding / serine-type endopeptidase | chr5:21020266-21022608 FORWARDmoderately similar to ( 477) loc_os05g36010 12005.m07831 protein subtilisin-like protease precursor, putative, expressed PGSC0003DMT400087226	1.92546	1.21468	0.408965	-1.79786	1.46118	1.11664	0.170872	-2.24446	-0.367948	-0.234046	-2.05682	-3.22432	3.13477	0.778316	0.497111	-5.73335
29.5.3	protein.degradation.cysteine protease	pgsc0003dmp400046693	very weakly similar to (93.2) AT3G12490 | Symbols: ATCYSB | cysteine protease inhibitor, putative / cystatin, putative | chr3:3960523-3961777 REVERSEmoderately similar to ( 247) CYTM_SOLTU Multicystatin (MC) - Solanum tuberosum (Potato)very weakly similar to (95.1) loc_os01g16430 12001.m08239 protein multidomain cystatin, putative, expressed PGSC0003DMT400069147	1.24559	1.2966	2.07539	0.803921	0.511988	0.720293	-0.793292	-4.82664	-1.37239	-0.676386	-1.17381	-1.77535	1.98896	0.73362	0.622243	-4.99755
29.5.3	protein.degradation.cysteine protease	pgsc0003dmp400010560	very weakly similar to (96.7) AT3G12490 | Symbols: ATCYSB | cysteine protease inhibitor, putative / cystatin, putative | chr3:3960523-3961777 REVERSEhighly similar to ( 507) CYTM_SOLTU Multicystatin (MC) - Solanum tuberosum (Potato)very weakly similar to (99.0) loc_os01g16430 12001.m08239 protein multidomain cystatin, putative, expressed PGSC0003DMT400015249	1.20798	1.20377	1.73164	-0.288151	1.53048	1.68105	0.0340207	-3.78854	-1.43325	-0.775807	-1.82179	-3.12697	1.75629	0.312584	0.0840664	-5.98836
29.5.3	protein.degradation.cysteine protease	pgsc0003dmp400046691	very weakly similar to (97.8) AT3G12490 | Symbols: ATCYSB | cysteine protease inhibitor, putative / cystatin, putative | chr3:3960523-3961777 REVERSEmoderately similar to ( 358) CYTM_SOLTU Multicystatin (MC) - Solanum tuberosum (Potato)very weakly similar to (95.9) loc_os01g16430 12001.m08239 protein multidomain cystatin, putative, expressed PGSC0003DMT400069145	1.14287	1.21953	1.57655	-0.0819712	1.15347	1.24873	-0.323169	-3.85495	-1.35167	-0.812996	-1.78647	-2.61876	1.76526	0.448972	0.128651	-5.65176
29.5.3	protein.degradation.cysteine protease	pgsc0003dmp400048493	weakly similar to ( 136) AT5G60360 | Symbols: AALP | AALP (Arabidopsis aleurain-like protease); cysteine-type peptidase | chr5:24280044-24282157 FORWARDweakly similar to ( 117) CYSP2_MAIZE Cysteine proteinase 2 precursor (EC 3.4.22.-) - Zea mays (Maize)weakly similar to ( 107) loc_os09g27030 12009.m059986 protein thiol protease aleurain precursor, putative, expressed PGSC0003DMT400071689	0.73576	0.748173	1.65767	1.71985	0.837422	0.591639	0.43292	-0.0448368	-5.45572	-4.55222	-4.74111	-4.63061	-0.0486464	-1.78787	0.06609	-3.11093
29.5.3	protein.degradation.cysteine protease	pgsc0003dmp400010563	very weakly similar to (96.7) AT3G12490 | Symbols: ATCYSB | cysteine protease inhibitor, putative / cystatin, putative | chr3:3960523-3961777 REVERSEweakly similar to ( 181) CYTM_SOLTU Multicystatin (MC) - Solanum tuberosum (Potato)very weakly similar to (96.3) loc_os01g58890 12001.m43503 protein cystatin-1 precursor, putative, expressed PGSC0003DMT400015252	1.22313	1.20066	1.59006	-0.150092	1.44675	1.60916	-0.0381674	-3.88159	-1.33293	-0.794516	-1.75511	-2.90035	1.53898	-0.137566	-0.42514	-6.63944
29.5.4	protein.degradation.aspartate protease	pgsc0003dmp400064424	weakly similar to ( 169) AT1G03220 | Symbols: | extracellular dermal glycoprotein, putative / EDGP, putative | chr1:787143-788444 FORWARDvery weakly similar to (95.5) 7SB1_SOYBN Basic 7S globulin precursor (Bg) (SBg7S) [Contains: Basic 7S globulin high kDa subunit; Basic 7S globulin low kDa subunit] - Glycine max (Soybean)weakly similar to ( 198) loc_os05g33400 12005.m07572 protein basic 7S globu…	1.10097	0.484339	0.360083	0.115523	-1.02427	-0.90158	-0.893058	-0.380329	-1.22542	-0.0190502	-0.826245	-0.71575	5.70108	5.09307	4.30714	0.895852
29.5.11.4.1	protein.degradation.ubiquitin.E3.HECT	pgsc0003dmp400051051	highly similar to ( 600) AT4G12570 | Symbols: UPL5 | UPL5 (UBIQUITIN PROTEIN LIGASE 5); acid-amino acid ligase/ binding / ubiquitin-protein ligase | chr4:7445585-7448819 FORWARDmoderately similar to ( 379) loc_os09g31090 12009.m22004 protein HECT-domain, putative, expressedHECTc HECT HECTc HUL4 PGSC0003DMT400075387	0.283693	-0.00662975	0.899666	2.47122	-0.249028	-0.126335	-0.117813	0.0898933	-0.599323	-0.180844	0.0458212	0.182372	-0.189517	0.274712	-0.228929	0.0727643
29.5.11.4.2	protein.degradation.ubiquitin.E3.RING	pgsc0003dmp400055658	moderately similar to ( 207) AT1G10560 | Symbols: PUB18, ATPUB18 | PUB18 (PLANT U-BOX 18); ubiquitin-protein ligase | chr1:3484613-3486706 FORWARDweakly similar to ( 109) SPL11_ORYSA Spotted leaf protein 11 (Spotted leaf11) (Cell death-related protein SPL11) - Oryza sativa (Rice)weakly similar to ( 162) loc_os08g32060 12008.m07200 protein spotted leaf protein 11, putative, expressed PGSC0003DMT40…	-0.391349	0.0539645	-0.091317	0.695694	0.402006	0.669662	-0.00496559	-0.594657	-0.202901	-0.193325	-0.102422	0.0710429	0.693222	0.43586	0.125962	-0.316361
29.5.11.4.2	protein.degradation.ubiquitin.E3.RING	pgsc0003dmp400062533	moderately similar to ( 251) AT1G10560 | Symbols: PUB18, ATPUB18 | PUB18 (PLANT U-BOX 18); ubiquitin-protein ligase | chr1:3484613-3486706 FORWARDweakly similar to ( 134) SPL11_ORYSA Spotted leaf protein 11 (Spotted leaf11) (Cell death-related protein SPL11) - Oryza sativa (Rice)moderately similar to ( 207) loc_os08g32060 12008.m07200 protein spotted leaf protein 11, putative, expressed PGSC0003D…	-0.738649	-0.229503	-0.30561	0.5284	0.123024	0.403419	-0.197436	-0.887603	0.0944019	0.000846758	-0.0925124	0.231119	0.882132	0.508692	0.117533	-0.0971941
29.5.11.4.2	protein.degradation.ubiquitin.E3.RING	pgsc0003dmp400019524	weakly similar to ( 129) AT5G02750 | Symbols: | zinc finger (C3HC4-type RING finger) family protein | chr5:620101-620952 FORWARDvery weakly similar to (82.4) loc_os05g33830 12005.m07615 protein zinc finger, C3HC4 type family protein, expressed PGSC0003DMT400028717	-2.15287	-2.04901	-0.346688	1.95441	-1.75331	-0.643028	-1.68539	-0.193321	-0.0333653	-0.36452	2.30458	2.99656	1.49136	1.56596	1.95642	3.58338
29.5.11.4.3.2	protein.degradation.ubiquitin.E3.SCF.FBOX	pgsc0003dmp400023504	very weakly similar to ( 100) AT4G12560 | Symbols: | F-box family protein | chr4:7441815-7443157 FORWARDvery weakly similar to (87.8) loc_os09g27660 12009.m059992 protein ANTH domain containing protein, expressed PGSC0003DMT400034577	-0.0718185	-0.180581	-0.371559	-0.358477	0.533705	1.20818	0.742418	-0.275278	-0.581293	-0.237054	-0.00151063	-0.257505	1.00625	1.14837	0.319011	-0.406625
30.1.1	signalling.in sugar and nutrient physiology	pgsc0003dmp400036235	weakly similar to ( 158) AT5G52390 | Symbols: | photoassimilate-responsive protein, putative | chr5:21264281-21265173 REVERSEPAR1 PGSC0003DMT400053747	3.80892	3.05689	0.0806156	-3.30993	2.38135	2.64133	-1.3909	-3.10808	3.67702	3.53486	-1.15468	-1.40458	0.512347	-0.0843483	-0.454823	-3.25661
30.2.11	signalling.receptor kinases.leucine rich repeat XI	pgsc0003dmp400008386	moderately similar to ( 458) AT1G47890 | Symbols: AtRLP7 | AtRLP7 (Receptor Like Protein 7); kinase/ protein binding | chr1:17643976-17647035 FORWARDweakly similar to ( 180) RPK1_IPONI Receptor-like protein kinase precursor (EC 2.7.11.1) - Ipomoea nil (Japanese morning glory) (Pharbitis nil)moderately similar to ( 424) loc_os01g04070 12001.m07042 protein verticillium wilt disease resistance prote…	-0.0628009	-0.00662975	0.000935573	-0.167876	-0.249028	-0.126335	1.82138	2.66432	-0.524053	-0.180844	-0.0509996	0.059495	-0.189517	0.486011	0.770085	0.187359
30.2.11	signalling.receptor kinases.leucine rich repeat XI	pgsc0003dmp400052515	moderately similar to ( 277) AT1G74170 | Symbols: AtRLP13 | AtRLP13 (Receptor Like Protein 13); protein binding | chr1:27891555-27895441 REVERSEweakly similar to ( 152) PSKR_DAUCA Phytosulfokine receptor precursor (EC 2.7.11.1) (Phytosulfokine LRR receptor kinase) - Daucus carota (Carrot)moderately similar to ( 272) loc_os04g55420 12004.m10434 protein protein binding protein, putative, expressed …	1.67909	0.673676	0.336098	-0.0345719	-0.0584735	0.159334	0.543342	-1.44058	1.2037	-0.212134	-0.418804	-0.491837	0.132806	0.0160271	-0.630184	-0.285832
30.2.11	signalling.receptor kinases.leucine rich repeat XI	pgsc0003dmp400035027	highly similar to ( 529) AT1G03440 | Symbols: | leucine-rich repeat family protein | chr1:852681-853874 FORWARDvery weakly similar to (92.4) RPK1_IPONI Receptor-like protein kinase precursor (EC 2.7.11.1) - Ipomoea nil (Japanese morning glory) (Pharbitis nil)moderately similar to ( 440) loc_os05g33690 12005.m27820 protein receptor-like protein kinase precursor, putative, expressed PGSC0003DMT4000…	3.19873	2.44389	1.41155	1.39543	3.81817	3.26451	1.99807	0.141015	-1.58397	-0.95705	-0.967559	-0.857064	-1.06048	-0.570672	-0.563474	-1.05651
30.2.11	signalling.receptor kinases.leucine rich repeat XI	pgsc0003dmp400046469	weakly similar to ( 104) AT4G20140 | Symbols: GSO1 | GSO1 (GASSHO1); ATP binding / protein binding / protein kinase/ protein serine/threonine kinase/ protein tyrosine kinase | chr4:10884220-10888045 FORWARDvery weakly similar to (92.0) RPK1_IPONI Receptor-like protein kinase precursor (EC 2.7.11.1) - Ipomoea nil (Japanese morning glory) (Pharbitis nil)weakly similar to ( 115) loc_os06g38490 12006…	1.41137	0.553964	0.695222	0.282279	-1.63269	-1.38987	-1.08495	-1.4149	2.56082	1.04215	0.232338	-1.07853	0.328402	0.337641	-0.729916	-1.55673
30.2.11	signalling.receptor kinases.leucine rich repeat XI	pgsc0003dmp400040799	weakly similar to ( 158) AT1G74170 | Symbols: AtRLP13 | AtRLP13 (Receptor Like Protein 13); protein binding | chr1:27891555-27895441 REVERSEweakly similar to ( 102) PSKR_DAUCA Phytosulfokine receptor precursor (EC 2.7.11.1) (Phytosulfokine LRR receptor kinase) - Daucus carota (Carrot)weakly similar to ( 135) loc_os04g55420 12004.m10434 protein protein binding protein, putative, expressed PGSC0003…	2.679	1.649	1.54886	-1.64377	-1.10267	-1.0725	-0.555169	-2.25811	3.06068	1.42771	1.50204	0.994113	0.496147	-0.225131	-0.486069	-0.698584
30.2.11	signalling.receptor kinases.leucine rich repeat XI	pgsc0003dmp400009842	moderately similar to ( 273) AT1G74170 | Symbols: AtRLP13 | AtRLP13 (Receptor Like Protein 13); protein binding | chr1:27891555-27895441 REVERSEweakly similar to ( 161) RPK1_IPONI Receptor-like protein kinase precursor (EC 2.7.11.1) - Ipomoea nil (Japanese morning glory) (Pharbitis nil)moderately similar to ( 253) loc_os04g55420 12004.m10434 protein protein binding protein, putative, expressed PG…	-1.73996	-2.07376	-1.65941	-1.23493	0.908151	1.15138	1.37275	-0.0336518	0.441379	-0.0842036	0.409807	0.607103	-1.64797	-1.34536	-0.319468	0.719602
30.2.11	signalling.receptor kinases.leucine rich repeat XI	pgsc0003dmp400035977	highly similar to ( 529) AT4G20140 | Symbols: GSO1 | GSO1 (GASSHO1); ATP binding / protein binding / protein kinase/ protein serine/threonine kinase/ protein tyrosine kinase | chr4:10884220-10888045 FORWARDmoderately similar to ( 411) RPK1_IPONI Receptor-like protein kinase precursor (EC 2.7.11.1) - Ipomoea nil (Japanese morning glory) (Pharbitis nil)highly similar to ( 615) loc_os06g16070 12006.…	2.60937	1.03419	0.0790908	-0.340527	-0.322553	-0.242956	-0.0718977	0.089367	3.92112	2.14091	0.00761676	0.039606	0.248138	0.430863	0.0752317	-0.35238
30.2.17	signalling.receptor kinases.DUF 26	pgsc0003dmp400031000	weakly similar to ( 127) AT5G38280 | Symbols: PR5K | PR5K; kinase/ transmembrane receptor protein serine/threonine kinase | chr5:15293325-15295838 REVERSEvery weakly similar to (91.7) KPRO_MAIZE Putative receptor protein kinase ZmPK1 precursor (EC 2.7.11.1) - Zea mays (Maize)weakly similar to ( 150) loc_os01g02360 12001.m06878 protein LRK33, putative, expressed PGSC0003DMT400045743	-0.106951	-1.14042	0.609426	0.694925	-1.40742	-1.93415	-1.99413	-3.14506	0.283109	-0.269797	1.38409	2.20147	0.149187	0.499034	0.0169063	0.0791272
30.2.17	signalling.receptor kinases.DUF 26	pgsc0003dmp400031001	weakly similar to ( 117) AT5G38280 | Symbols: PR5K | PR5K; kinase/ transmembrane receptor protein serine/threonine kinase | chr5:15293325-15295838 REVERSEvery weakly similar to (82.4) KPRO_MAIZE Putative receptor protein kinase ZmPK1 precursor (EC 2.7.11.1) - Zea mays (Maize)weakly similar to ( 133) loc_os01g02360 12001.m06878 protein LRK33, putative, expressed PGSC0003DMT400045744	-0.0411417	-0.937442	0.838419	0.72312	-2.00659	-1.87184	-1.91669	-2.52603	0.574836	-0.0180354	1.48877	2.44195	0.129503	0.536649	0.186115	0.115495
30.2.17	signalling.receptor kinases.DUF 26	pgsc0003dmp400034253	weakly similar to ( 155) AT5G38280 | Symbols: PR5K | PR5K; kinase/ transmembrane receptor protein serine/threonine kinase | chr5:15293325-15295838 REVERSEweakly similar to ( 104) KPRO_MAIZE Putative receptor protein kinase ZmPK1 precursor (EC 2.7.11.1) - Zea mays (Maize)weakly similar to ( 178) loc_os01g02390 12001.m42838 protein TAK14, putative, expressedPkinase S_TKc Pkinase_Tyr S_TKc PTKc TyrK…	-0.220717	-1.02207	0.865432	0.733153	-1.91653	-1.5177	-1.61722	-2.50647	0.553566	-0.385731	1.56638	2.44935	0.315493	0.312555	0.121239	0.0777918
30.2.17	signalling.receptor kinases.DUF 26	pgsc0003dmp400025682	moderately similar to ( 275) AT5G38280 | Symbols: PR5K | PR5K; kinase/ transmembrane receptor protein serine/threonine kinase | chr5:15293325-15295838 REVERSEweakly similar to ( 125) KPRO_MAIZE Putative receptor protein kinase ZmPK1 precursor (EC 2.7.11.1) - Zea mays (Maize)moderately similar to ( 281) loc_os04g09770 12004.m06230 protein Ser/Thr protein kinase, putativePkinase TyrKc Pkinase_Tyr P…	-1.23687	-3.15138	-3.68991	-3.84005	0.414389	0.381559	1.00196	0.259297	1.76163	0.375604	-0.580882	-0.892209	0.857055	0.744362	0.416611	-0.282995
30.2.24	signalling.receptor kinases.S-locus glycoprotein like	pgsc0003dmp400051279	moderately similar to ( 407) AT1G11330 | Symbols: | S-locus lectin protein kinase family protein | chr1:3810372-3813416 FORWARDmoderately similar to ( 265) SLSG3_BRAOL S-locus-specific glycoprotein S13 precursor (SLSG-13) (Fragment) - Brassica oleracea (Wild cabbage)moderately similar to ( 291) loc_os04g54070 12004.m10299 protein receptor-like kinase, putative, expressedS_locus_glycop B_lectin B_…	-0.100327	-0.0400966	0.415953	0.288391	-0.372805	-0.244478	-0.281064	0.208277	1.6684	-0.0226025	2.07313	2.14168	0.0597328	0.246904	0.155488	-0.274255
30.2.25	signalling.receptor kinases.wall associated kinase	pgsc0003dmp400019378	moderately similar to ( 432) AT1G21270 | Symbols: WAK2 | WAK2; ATP binding / calcium ion binding / protein kinase/ protein serine/threonine kinase | chr1:7444997-7447345 FORWARDweakly similar to ( 180) CRI4_MAIZE Putative receptor protein kinase CRINKLY4 precursor (EC 2.7.11.1) - Zea mays (Maize)moderately similar to ( 419) loc_os02g56370 12002.m10660 protein OsWAK20 - OsWAK receptor-like protein…	-0.0324965	-0.237787	-0.088258	-0.423721	0.232432	-0.121932	0.73349	0.174697	-3.99843	-2.80726	-2.53991	-1.95213	2.42223	1.96726	1.96626	-0.357542
30.2.25	signalling.receptor kinases.wall associated kinase	pgsc0003dmp400053481	weakly similar to ( 110) AT1G21270 | Symbols: WAK2 | WAK2; ATP binding / calcium ion binding / protein kinase/ protein serine/threonine kinase | chr1:7444997-7447345 FORWARDweakly similar to ( 135) loc_os02g56370 12002.m10660 protein OsWAK20 - OsWAK receptor-like protein kinase, expressed PGSC0003DMT400078913	0.639509	-0.12421	1.43332	-0.0788007	-0.656916	-0.32713	0.167565	-0.187614	0.269277	-0.541347	-0.441186	0.597937	2.02989	1.77101	1.90107	-0.40855
30.2.25	signalling.receptor kinases.wall associated kinase	pgsc0003dmp400029894	moderately similar to ( 216) AT1G21270 | Symbols: WAK2 | WAK2; ATP binding / calcium ion binding / protein kinase/ protein serine/threonine kinase | chr1:7444997-7447345 FORWARDmoderately similar to ( 247) loc_os02g41500 12002.m09186 protein OsWAK13 - OsWAK receptor-like protein kinase, expressed PGSC0003DMT400044088	3.40037	1.60174	1.33998	-0.27836	-0.359513	0.0984241	0.984924	0.0245637	2.28546	-0.291329	-0.161484	0.12551	-0.300002	0.464433	0.765782	-0.285759
30.3	signalling.calcium	pgsc0003dmp400042326	moderately similar to ( 445) AT5G62570 | Symbols: | calmodulin-binding protein | chr5:25114988-25116967 FORWARDmoderately similar to ( 429) loc_os03g32160 12003.m35288 protein calmodulin binding protein, putative, expressedCalmodulin_bind PGSC0003DMT400062881	0.0577974	-0.0703635	0.20839	-0.180308	-0.318552	-0.359276	-0.121919	-1.07154	0.0433025	-0.0296925	0.607531	0.100473	1.18366	0.564194	0.529964	-0.758098
30.5	signalling.G-proteins	pgsc0003dmp400048683	highly similar to ( 604) AT3G07050 | Symbols: | GTP-binding family protein | chr3:2229602-2232279 REVERSEhighly similar to ( 568) loc_os01g27730 12001.m09221 protein guanine nucleotide-binding protein-like 3, putative, expressedNucleostemin_like COG1161 NGP_1 YlqF_related_GTPase HSR1_MMR1 rbgA MJ1464 YlqF PGSC0003DMT400072000	-0.136607	-1.72486	0.559302	0.124607	-0.401081	-0.427401	-1.43397	-1.83488	0.494031	0.0543057	-0.0603821	0.706147	0.50839	0.149546	0.288262	0.86498
31.1	cell.organisation	pgsc0003dmp400048208	very weakly similar to (91.7) AT2G31820 | Symbols: | ankyrin repeat family protein | chr2:13530350-13532562 FORWARDmoderately similar to ( 261) loc_os01g61330 12001.m12259 protein ankyrin-2, putative, expressedANK PGSC0003DMT400071285	0.579001	0.0138015	-0.16233	-0.806872	0.583167	0.511489	-0.338867	-2.28977	0.980943	0.300297	-0.579316	-1.2508	1.03439	0.246225	-0.0191392	-4.70241
31.1	cell.organisation	pgsc0003dmp400055088	moderately similar to ( 327) AT2G47500 | Symbols: | ATP binding / microtubule motor | chr2:19493247-19497882 FORWARDweakly similar to ( 114) FLA10_CHLRE Kinesin-like protein FLA10 (Protein KHP1) - Chlamydomonas reinhardtiimoderately similar to ( 315) loc_os03g18980 12003.m07316 protein kinesin-4, putative, expressedKISc_C_terminal KISc Kinesin KISc KISc_KIF4 KISc_KIF3 KISc_KHC_KIF5 KISc_KIP3_like…	0.303204	-0.211082	-0.820782	-0.937263	1.18797	0.858452	0.024981	-0.138436	0.179559	-0.766117	-2.49642	-4.23514	1.22534	0.540184	0.496155	0.12306
31.4	cell.vesicle transport	pgsc0003dmp400044201	moderately similar to ( 213) AT5G08080 | Symbols: SYP132, ATSYP132 | SYP132 (SYNTAXIN OF PLANTS 132); SNAP receptor | chr5:2588532-2590488 FORWARDmoderately similar to ( 218) loc_os07g34510 12007.m07708 protein retrotransposon protein, putative, unclassifiedSynN PGSC0003DMT400065520	-1.79351	-1.45926	-0.228394	0.602369	-2.43786	-2.18785	0.193637	1.01591	0.446656	-0.304791	0.160076	-0.0688014	-0.110204	0.412548	0.253492	1.23109
33.99	development.unspecified	pgsc0003dmp400034888	weakly similar to ( 172) AT4G27990 | Symbols: | YGGT family protein | chr4:13923991-13924647 REVERSEvery weakly similar to (87.0) loc_os07g08770 12007.m05333 protein YGGT family protein, expressed PGSC0003DMT400051817	0.0198039	-0.428274	0.119836	-0.0298451	0.176345	0.0394543	-0.197948	-1.10528	-0.081058	0.255028	-0.498669	-0.258452	0.373303	0.30763	0.0849164	0.0504107
33.99	development.unspecified	pgsc0003dmp400014247	moderately similar to ( 214) KIWEL_ACTCH Kiwellin (Allergen Act c ?) - Actinidia chinensis (Kiwi) (Yangtao)weakly similar to ( 130) loc_os10g34840 12010.m06308 protein ripening-related protein 3 precursor, putative, expressed PGSC0003DMT400020916	3.18153	3.33932	-0.529259	-3.20049	1.71442	1.72652	-2.19547	-3.38599	1.01556	-0.0970263	-2.15488	-3.17239	1.22055	0.61319	0.294021	-1.65632
33.99	development.unspecified	pgsc0003dmp400044318	moderately similar to ( 387) AT2G19540 | Symbols: | transducin family protein / WD-40 repeat family protein | chr2:8461804-8464347 FORWARDmoderately similar to ( 383) loc_os12g03822 12012.m56461 protein glutamate-rich WD repeat-containing protein 1, putative, expressedWD40 PGSC0003DMT400065692	-0.093924	-0.315993	1.69853	3.16533	-2.14261	-1.8485	1.50669	2.14392	-1.37716	-1.79236	0.262623	1.48271	-1.50811	-1.29888	-1.6973	0.242022
33.99	development.unspecified	pgsc0003dmp400014246	weakly similar to ( 180) KIWEL_ACTCH Kiwellin (Allergen Act c ?) - Actinidia chinensis (Kiwi) (Yangtao)weakly similar to ( 133) loc_os10g34840 12010.m06308 protein ripening-related protein 3 precursor, putative, expressed PGSC0003DMT400020915	3.61457	3.78366	-0.195537	-0.0865513	2.07191	0.626331	-0.34398	-0.157118	-0.581569	-0.390452	-0.0582421	0.441342	1.69424	0.126363	1.38779	0.325922
33.99	development.unspecified	pgsc0003dmp400056212	moderately similar to ( 248) AT3G48740 | Symbols: | nodulin MtN3 family protein | chr3:18052814-18054663 REVERSEmoderately similar to ( 229) loc_os02g30910 12002.m08234 protein MTN3, putative, expressedMtN3_slv PGSC0003DMT400083992	-1.10116	-0.812037	0.0925448	0.0653706	-0.354716	0.310548	0.786773	-0.421868	-0.430671	-0.137672	0.0570487	0.043137	0.527359	0.683461	0.235444	-1.16187
33.99	development.unspecified	pgsc0003dmp400014248	moderately similar to ( 223) KIWEL_ACTCH Kiwellin (Allergen Act c ?) - Actinidia chinensis (Kiwi) (Yangtao)weakly similar to ( 134) loc_os02g42450 12002.m09280 protein ripening-related protein 2 precursor, putative, expressed PGSC0003DMT400020917	3.09606	3.34753	-2.03804	-1.74986	1.06767	-0.0642129	-2.23771	-2.04765	0.353471	-0.052027	-0.484422	-2.04293	2.08718	1.6207	1.18223	-0.226745
33.99	development.unspecified	pgsc0003dmp400040404	moderately similar to ( 269) AT1G65480 | Symbols: FT | FT (FLOWERING LOCUS T); phosphatidylethanolamine binding / protein binding | chr1:24331510-24333689 FORWARDweakly similar to ( 196) CET2_TOBAC CEN-like protein 2 - Nicotiana tabacum (Common tobacco)moderately similar to ( 273) loc_os01g11940 12001.m07810 protein OsFTL1 - Rice FT-Like1 homogous to Arabidopsis Flowering Locus T gene, expressedR…	2.12068	0.727603	0.332365	-0.587898	-1.24242	-0.48637	-1.02285	-0.445202	1.94594	0.585596	-1.00655	-0.510624	0.0324777	0.687865	1.15951	-1.12584
34.2	transport.sugars	pgsc0003dmp400011144	highly similar to ( 622) AT5G18840 | Symbols: | sugar transporter, putative | chr5:6282954-6286399 FORWARDweakly similar to ( 135) STC_RICCO Sugar carrier protein C - Ricinus communis (Castor bean)highly similar to ( 531) loc_os11g42430 12011.m08079 protein solute carrier family 2, facilitated glucose transporter member 8, putative, expressedSugar_tr xylE PGSC0003DMT400016079	-1.23468	-0.587306	0.768463	2.19525	0.283084	-1.18033	1.7009	1.46358	1.87913	0.696634	-2.67347	-2.6804	-2.64507	-1.65769	-0.849248	1.04297
34.2	transport.sugars	pgsc0003dmp400018587	weakly similar to ( 113) AT1G54730 | Symbols: | sugar transporter, putative | chr1:20425399-20425801 FORWARDvery weakly similar to (81.6) loc_os03g24870 12003.m07830 protein solute carrier family 2, facilitated glucose transporter member 8, putative, expressed PGSC0003DMT400027243	0.274971	-0.0854085	2.14972	3.18446	-0.646208	-0.523514	-0.488991	-0.307286	4.11572	3.96902	5.1969	5.89132	-0.434928	-0.122467	1.04627	-0.572454
34.2	transport.sugars	pgsc0003dmp400018336	moderately similar to ( 235) AT5G59250 | Symbols: | sugar transporter family protein | chr5:23903958-23906853 FORWARDmoderately similar to ( 226) loc_os03g60820 12003.m10970 protein sugar transporter family protein, putative, expressedSugar_tr xylE PGSC0003DMT400026895	0.217244	-0.551636	-1.07272	-0.727605	0.52993	0.033156	-1.1662	-1.44	0.285552	-0.186141	0.464004	0.490692	0.299909	-0.211006	0.0810232	0.186741
34.2	transport.sugars	pgsc0003dmp400011143	moderately similar to ( 435) AT5G18840 | Symbols: | sugar transporter, putative | chr5:6282954-6286399 FORWARDvery weakly similar to (94.0) STC_RICCO Sugar carrier protein C - Ricinus communis (Castor bean)moderately similar to ( 381) loc_os11g42430 12011.m08079 protein solute carrier family 2, facilitated glucose transporter member 8, putative, expressedSugar_tr xylE PGSC0003DMT400016078	-1.3746	-0.796919	0.737103	2.18951	0.205284	-1.17494	1.63875	1.31446	1.79196	0.583664	-2.44604	-2.52555	-2.44292	-1.60683	-0.985975	0.963732
34.2	transport.sugars	pgsc0003dmp400018326	highly similar to ( 668) AT5G59250 | Symbols: | sugar transporter family protein | chr5:23903958-23906853 FORWARDweakly similar to ( 115) STA_RICCO Sugar carrier protein A - Ricinus communis (Castor bean)highly similar to ( 508) loc_os10g42830 12010.m07035 protein D-xylose-proton symporter, putative, expressedSugar_tr xylE PGSC0003DMT400026885	0.0691573	-0.85677	-0.662065	0.0660251	0.181448	-0.494897	-1.03419	-0.911799	0.411224	-0.238487	1.48248	1.5461	0.19974	0.0528931	0.62202	1.26885
34.3	transport.amino acids	pgsc0003dmp400052030	moderately similar to ( 392) AT5G15240 | Symbols: | amino acid transporter family protein | chr5:4947762-4950211 FORWARDmoderately similar to ( 354) loc_os04g38680 12004.m08857 protein amino acid/polyamine transporter II, putative, expressedAa_trans SdaC PGSC0003DMT400076792	-0.983278	-0.446512	0.403209	0.922183	-0.419205	-0.248103	-0.142552	-0.118715	-1.33491	-0.658597	0.104885	0.349699	0.28599	0.228263	0.0772038	0.67344
34.3	transport.amino acids	pgsc0003dmp400052029	moderately similar to ( 423) AT5G15240 | Symbols: | amino acid transporter family protein | chr5:4947762-4950211 FORWARDmoderately similar to ( 382) loc_os04g38680 12004.m08857 protein amino acid/polyamine transporter II, putative, expressedAa_trans SdaC PGSC0003DMT400076791	-0.859832	-0.466217	0.485126	0.977549	-0.380169	-0.199473	-0.0831549	-0.060342	-1.38142	-0.671226	0.170158	0.384287	0.331819	0.259228	0.049661	0.699196
34.3	transport.amino acids	pgsc0003dmp400052031	weakly similar to ( 145) AT3G28960 | Symbols: | amino acid transporter family protein | chr3:10984245-10985767 REVERSEweakly similar to ( 138) loc_os04g38680 12004.m08857 protein amino acid/polyamine transporter II, putative, expressed PGSC0003DMT400076793	-0.859501	-0.426897	0.490816	0.941033	-0.361682	-0.0884959	-0.137463	-0.0356696	-1.32177	-0.616935	0.247929	0.41614	0.161674	0.261982	0.0288635	0.793448
34.3	transport.amino acids	pgsc0003dmp400044816	weakly similar to ( 134) AT5G49630 | Symbols: AAP6 | AAP6 (AMINO ACID PERMEASE 6); acidic amino acid transmembrane transporter/ amino acid transmembrane transporter/ neutral amino acid transmembrane transporter | chr5:20142681-20146441 REVERSEweakly similar to ( 122) loc_os07g04180 12007.m28947 protein amino acid permease 6, putative, expressed PGSC0003DMT400066480	0.480224	0.245433	1.6552	2.15379	-0.328348	-2.20308	-1.68275	-2.48038	-1.10127	-2.84549	-2.88614	-1.97921	1.05831	1.22169	1.78819	1.71196
34.3	transport.amino acids	pgsc0003dmp400018650	moderately similar to ( 343) AT1G61790 | Symbols: | OST3/OST6 family protein | chr1:22814390-22815430 FORWARDmoderately similar to ( 334) loc_os03g36730 12003.m08792 protein oligosaccharide transporter, putative, expressedOST3_OST6 PGSC0003DMT400027348	0.00540013	-0.171045	-1.83574	-2.07276	0.440183	0.17223	-2.89684	-2.74429	0.920323	0.870019	0.314879	0.0930764	1.2889	0.0597184	-0.0913018	-2.6423
34.6	transport.sulphate	pgsc0003dmp400033552	moderately similar to ( 363) AT3G51895 | Symbols: SULTR3;1, AST12 | SULTR3;1 (SULFATE TRANSPORTER 3;1); secondary active sulfate transmembrane transporter/ sulfate transmembrane transporter/ transporter | chr3:19251503-19255677 REVERSEweakly similar to ( 174) NO70_SOYBN Early nodulin 70 - Glycine max (Soybean)moderately similar to ( 309) loc_os03g06520 12003.m06170 protein sulfate transporter 3.1…	-1.23432	-0.592412	0.384528	1.58304	-0.155518	0.166936	-0.0190498	1.19367	-1.71911	-2.92808	-0.455684	-0.541141	0.0296379	0.62243	0.40799	1.77598
34.7	transport.phosphate	pgsc0003dmp400029976	highly similar to ( 892) AT3G23430 | Symbols: PHO1, ATPHO1 | PHO1 (phosphate 1) | chr3:8387818-8393242 REVERSEhighly similar to ( 655) loc_os02g56510 12002.m10672 protein phosphate transporter 1, putative, expressedEXS COG5409 PGSC0003DMT400044208	0.64448	0.862246	0.33014	0.126478	-2.72372	-2.11353	-1.64782	-1.68132	1.11131	0.988362	-0.51781	-1.4599	1.57865	0.627737	-0.314549	-2.255
34.7	transport.phosphate	pgsc0003dmp400029975	highly similar to ( 943) AT3G23430 | Symbols: PHO1, ATPHO1 | PHO1 (phosphate 1) | chr3:8387818-8393242 REVERSEhighly similar to ( 709) loc_os02g56510 12002.m10672 protein phosphate transporter 1, putative, expressedEXS COG5409 PGSC0003DMT400044207	0.84953	0.781366	0.922156	0.290719	-2.24472	-2.29988	-0.591729	-1.48772	1.42488	1.00827	-1.21879	-1.18865	1.80744	0.679343	-0.152115	-2.34225
34.9	transport.metabolite transporters at the mitochondrial membrane	pgsc0003dmp400014418	moderately similar to ( 431) AT1G14560 | Symbols: | mitochondrial substrate carrier family protein | chr1:4981300-4983082 FORWARDweakly similar to ( 133) BT1_MAIZE Protein brittle-1, chloroplast precursor - Zea mays (Maize)moderately similar to ( 424) loc_os01g51250 12001.m11306 protein Grave disease carrier protein, putative, expressedMito_carr PGSC0003DMT400021172	1.7939	1.37975	-0.382974	-0.000296273	-0.153452	-0.298665	-0.222312	-0.518961	2.72266	1.47063	0.314237	0.244348	0.0616417	0.0979787	-0.0112089	-0.280731
34.12	transport.metal	pgsc0003dmp400030242	PGSC0003DMT400044589	2.87275	1.45095	-0.0291555	-0.8319	1.39111	1.75452	1.86638	-0.483523	1.77356	0.890394	-1.60828	-1.0992	-1.7468	-1.28257	-0.666116	-1.73256
34.13	transport.peptides and oligopeptides	pgsc0003dmp400036005	moderately similar to ( 422) AT1G59740 | Symbols: | proton-dependent oligopeptide transport (POT) family protein | chr1:21968227-21972312 FORWARDmoderately similar to ( 361) loc_os04g36040 12004.m08693 protein peptide transporter PTR2, putative, expressedPTR2 PGSC0003DMT400053372	-1.61224	0.287017	0.172888	0.65086	-0.373041	-1.25523	0.533967	1.29476	-0.296237	-0.556589	-0.157148	0.699714	-0.555311	0.263863	-0.386785	2.40622
34.16	transport.ABC transporters and multidrug resistance systems	pgsc0003dmp400037805	very weakly similar to (91.7) AT3G62150 | Symbols: PGP21 | PGP21 (P-GLYCOPROTEIN 21); ATPase, coupled to transmembrane movement of substances | chr3:23008755-23013579 REVERSEvery weakly similar to (88.2) loc_os01g18670 12001.m08406 protein multidrug resistance protein 17, putative, expressed PGSC0003DMT400056166	-0.0487146	0.04414	0.296012	-0.129033	-0.234942	-0.112249	-0.103726	0.56585	0.103885	-0.128171	1.86116	1.81516	-0.175431	0.313916	-0.169678	-0.145365
34.16	transport.ABC transporters and multidrug resistance systems	pgsc0003dmp400037807	weakly similar to ( 118) AT3G62150 | Symbols: PGP21 | PGP21 (P-GLYCOPROTEIN 21); ATPase, coupled to transmembrane movement of substances | chr3:23008755-23013579 REVERSEweakly similar to ( 116) loc_os01g18670 12001.m08406 protein multidrug resistance protein 17, putative, expressed PGSC0003DMT400056168	-0.187622	-0.107538	-0.067794	-0.282749	0.300159	0.354896	2.75858	3.17764	-0.90859	-0.300358	2.66069	2.24431	-0.048954	0.29917	0.752796	-0.281835
34.21	transport.calcium	pgsc0003dmp400020895	highly similar to ( 520) AT3G51860 | Symbols: CAX3, ATHCX1, CAX1-LIKE, ATCAX3 | CAX3 (CATION EXCHANGER 3); calcium:cation antiporter/ calcium:hydrogen antiporter/ cation:cation antiporter | chr3:19239458-19242519 FORWARDmoderately similar to ( 459) CAX1A_ORYSA Vacuolar cation/proton exchanger 1a (Ca(2+)/H(+) exchanger 1a) (OsCAX1a) - Oryza sativa (Rice)moderately similar to ( 459) loc_os01g37690 …	-0.139652	0.0297397	-0.519966	-1.14643	0.00850166	0.0202015	0.0909113	-0.70953	0.136496	0.271057	0.311147	0.335722	0.457583	0.186687	-0.377572	-1.98249
34.99	transport.misc	pgsc0003dmp400032558	moderately similar to ( 233) AT1G20925 | Symbols: | auxin efflux carrier family protein | chr1:7290612-7292507 FORWARDmoderately similar to ( 216) loc_os09g31478 12009.m06269 protein auxin hydrogen symporter, putative, expressedMem_trans PGSC0003DMT400048071	-2.35686	-1.33829	-1.17284	-0.822958	-0.00586202	0.0720845	-0.888911	-0.790051	2.17901	1.54301	1.14065	1.52565	1.11132	0.428227	0.669092	0.431842
34.99	transport.misc	pgsc0003dmp400015235	moderately similar to ( 453) AT4G38380 | Symbols: | antiporter/ drug transporter | chr4:17971855-17974787 REVERSEmoderately similar to ( 445) loc_os09g37610 12009.m06708 protein antiporter/ drug transporter, putative, expressedNorM PRK01766 PGSC0003DMT400022359	-5.13897	-5.27672	-4.28699	-3.34639	0.613432	0.288739	-0.022496	-0.615367	0.723059	0.285263	-0.219866	-0.1986	0.893866	0.214641	0.222907	-0.48892
35.2	not assigned.unknown	pgsc0003dmp400027127	PGSC0003DMT400040017	-0.0142776	-0.232969	-0.225403	1.71395	-0.295986	-0.195577	-0.344152	-0.136446	1.67593	1.5696	2.10882	2.13561	-0.415856	0.333933	0.330964	-0.19713
35.2	not assigned.unknown	pgsc0003dmp400030158	PGSC0003DMT400044456	-1.51844	-1.21187	-0.571772	0.0550623	-0.193712	-0.154322	0.548441	0.334339	-0.856087	-0.679774	0.0806347	0.218539	1.10565	1.25664	0.986495	0.87973
35.2	not assigned.unknown	pgsc0003dmp400033870	PGSC0003DMT400050182	-0.144677	-0.0416139	-0.0859797	-0.243073	0.0882109	0.318492	2.262	2.30278	-0.742427	-0.0944035	-0.128548	-0.0727209	-0.295984	0.606682	1.10062	1.97749
35.2	not assigned.unknown	pgsc0003dmp400031438	PGSC0003DMT400046462	-0.0487146	0.126037	0.255232	0.01084	-0.234942	-0.112249	-0.103726	0.10398	-0.742713	-0.151232	2.68438	1.5218	-0.100893	0.326181	-0.171498	-0.134496
35.2	not assigned.unknown	pgsc0003dmp400031471	PGSC0003DMT400046520	-1.60473	-1.05112	0.497529	0.0404501	-0.236555	-1.5176	0.72222	0.199598	0.466191	0.982012	-0.533493	0.429084	2.22721	1.6653	1.77915	-0.506298
35.2	not assigned.unknown	pgsc0003dmp400063981	PGSC0003DMT400092306	-0.0524318	0.00608959	0.381753	-0.113093	1.59651	1.78687	-0.107444	0.2105	-0.755239	-0.160024	0.142294	0.0698642	-0.168679	0.31021	0.407058	-0.153012
35.2	not assigned.unknown	pgsc0003dmp400045121	PGSC0003DMT400066912	2.75658	2.35173	0.757988	-0.712706	0.397353	-0.346399	-0.455393	-0.552601	3.40023	2.26632	-0.747445	-0.636951	0.363626	0.432832	0.365958	-0.736347
35.2	not assigned.unknown	pgsc0003dmp400067015	PGSC0003DMT400095340	0.953463	0.0803949	1.51754	2.67228	-0.25438	0.0344986	-0.209875	-0.00256248	-0.805828	-0.171994	-0.143455	0.346021	-0.281973	0.592995	0.308032	0.0656
35.2	not assigned.unknown	pgsc0003dmp400058688	PGSC0003DMT400087013	-0.0487146	0.0360816	0.0364151	-0.12124	-0.234942	-0.112249	-0.103726	0.197647	-0.734382	-0.144595	1.33147	2.53006	-0.0850406	0.334248	0.212412	-0.12574
35.2	not assigned.unknown	pgsc0003dmp400007980	PGSC0003DMT400011483	-0.0940703	-0.57416	-0.0527443	0.311285	0.474458	1.04096	0.553548	-0.420043	-0.856348	1.08887	-0.61853	0.308807	1.65007	1.09068	0.576896	-0.742805
35.2	not assigned.unknown	pgsc0003dmp400013331	PGSC0003DMT400019469	2.64561	0.884732	1.75572	-0.68297	-0.63361	-0.00698249	1.15398	-1.80465	2.44132	1.16117	0.156967	-1.67821	-0.0959802	-0.419607	-0.31142	-3.21074
35.2	not assigned.unknown	pgsc0003dmp400063607	PGSC0003DMT400091932	0.203444	0.504669	0.0726979	0.420585	-0.0525307	-0.192233	-0.306451	0.877288	-0.512273	-0.310741	0.93109	4.09911	0.322754	0.364956	1.82337	-0.316963
35.2	not assigned.unknown	pgsc0003dmp400034375	PGSC0003DMT400050937	-0.231462	-0.0684837	0.0967116	-0.14191	0.118144	0.0889199	0.116545	0.41264	-0.107354	0.157102	2.14931	2.29181	-0.325078	0.4679	-0.262686	-0.126964
35.2	not assigned.unknown	pgsc0003dmp400065542	PGSC0003DMT400093867	1.29022	0.18169	0.483438	1.4641	-0.192578	-0.00388188	-0.196815	-0.110112	-1.05374	-0.42269	1.03905	0.238907	0.145819	0.101227	-0.114387	-0.463404
35.2	not assigned.unknown	pgsc0003dmp400017934	weakly similar to ( 119) SPI5_SOLTU Serine protease inhibitor 5 precursor (gCDI-B1) - Solanum tuberosum (Potato) PGSC0003DMT400026258	-2.75471	-2.56811	-2.47531	-2.82684	-2.80353	-2.74251	-2.75023	-2.53802	2.58162	3.42243	2.56327	2.44632	9.91717	8.55505	7.19853	2.5791
35.2	not assigned.unknown	pgsc0003dmp400033108	PGSC0003DMT400049000	2.96948	1.19739	-0.84197	-0.605946	-0.248192	0.00619675	-0.880702	-0.692461	3.87287	2.66593	1.29352	-0.547611	0.264204	0.314377	0.0928238	-0.954183
35.2	not assigned.unknown	pgsc0003dmp400029352	PGSC0003DMT400043277	-2.35592	-2.2458	-1.3867	-0.847102	-0.0471505	0.33937	0.0842734	-0.145652	-0.0377387	0.406663	0.356025	0.543265	0.479812	0.592245	0.324458	-0.256201
35.2	not assigned.unknown	pgsc0003dmp400046972	weakly similar to ( 186) AT2G27660 | Symbols: | DC1 domain-containing protein | chr2:11798694-11800850 REVERSE PGSC0003DMT400069576	1.57632	0.226112	0.44844	-1.84662	1.67927	0.908068	1.59986	-1.69435	2.29233	-0.174539	-1.99719	-1.88669	0.0380197	-0.950264	-0.921223	-2.06668
35.2	not assigned.unknown	pgsc0003dmp400035412	PGSC0003DMT400052533	0.323576	-0.404941	0.180925	-0.0354479	-0.42639	0.111854	0.0264718	0.353233	-0.0602116	0.343903	2.96179	3.91023	-0.920514	-0.498344	-0.571679	-0.659
35.2	not assigned.unknown	pgsc0003dmp400055872	PGSC0003DMT400083176	-0.483102	-1.12085	-0.35568	0.504639	0.298148	0.26372	-0.612534	-1.11341	-0.12253	-0.726369	0.264561	-0.123179	1.11939	0.529386	0.613273	1.02459
35.2	not assigned.unknown	pgsc0003dmp400016823	moderately similar to ( 359) SPI1_SOLTU Serine protease inhibitor 1 precursor (PSPI-21) (PSPI-21-6.3) [Contains: Serine protease inhibitor 1 chain A; Serine protease inhibitor 1 chain B] - Solanum tuberosum (Potato)Kunitz_legume STI STI PGSC0003DMT400024599	-5.83472	-3.02728	0.0154712	-0.886522	2.09494	2.30074	1.55405	-0.727746	-1.21463	0.0156058	-0.0778191	-1.01967	2.92092	2.22041	2.37579	-1.52201
35.2	not assigned.unknown	pgsc0003dmp400032949	highly similar to ( 726) PPOB_SOLTU Catechol oxidase B, chloroplast precursor (EC 1.10.3.1) (Polyphenol oxidase) (PPO) (Fragment) - Solanum tuberosum (Potato)moderately similar to ( 303) loc_os01g58100 12001.m11955 protein polyphenol oxidase, chloroplast precursor, putative, expressedTyrosinase PGSC0003DMT400048681	6.77271	5.99964	1.08133	-0.850067	-0.135345	0.843562	-0.800004	-0.592298	-0.837617	3.35134	-0.733191	-0.493453	5.96005	3.64292	1.57186	-0.857465
35.2	not assigned.unknown	pgsc0003dmp400067917	PGSC0003DMT400096242	-1.11145	0.289414	-0.300101	0.0768588	-0.541827	-0.89158	0.31501	0.251947	0.596212	1.23738	-0.568764	-0.0979296	-0.545939	0.482712	0.77968	0.363428
35.2	not assigned.unknown	pgsc0003dmp400002769	PGSC0003DMT400003892	3.41531	1.74644	2.84042	0.91709	3.48924	3.42494	2.30241	0.144645	-2.7505	-2.17725	-2.16713	-2.05664	-2.07906	-1.64275	-1.19148	-2.18191
35.2	not assigned.unknown	pgsc0003dmp400048403	PGSC0003DMT400071545	-0.0597692	0.0427628	0.0102259	-0.146853	-0.126972	-0.041881	-0.0314603	0.128493	-0.633643	0.0126292	0.432646	2.78293	-0.224861	0.328378	0.955538	-0.161955
35.2	not assigned.unknown	pgsc0003dmp400007701	PGSC0003DMT400011067	-0.149063	0.366793	-0.101957	0.0206986	3.69998	3.75646	2.9051	0.46208	-0.0620057	-0.111354	-0.117013	-0.0949486	-0.304799	0.230466	-0.279524	-0.277272
35.2	not assigned.unknown	pgsc0003dmp400042355	PGSC0003DMT400062932	0.148241	-0.182849	-0.960483	-0.478635	-3.00587	-2.88447	-2.07876	-1.03334	1.58681	1.35857	0.383984	0.531748	0.48083	0.124172	-0.357773	0.204412
35.2	not assigned.unknown	pgsc0003dmp400029313	PGSC0003DMT400043220	1.06074	0.598633	-1.35817	-0.160006	-0.183677	0.112524	0.202104	0.0859861	3.00744	2.98918	0.51163	0.790833	-0.819899	-1.67493	-2.65968	-0.300625
35.2	not assigned.unknown	pgsc0003dmp400022272	PGSC0003DMT400032757	-0.817163	-1.19265	0.781083	1.70387	-1.55406	-1.87335	-1.28342	-0.442873	0.37134	-0.0836926	1.9667	1.40043	0.0910886	0.085398	0.19664	1.2159
35.2	not assigned.unknown	pgsc0003dmp400035962	PGSC0003DMT400053306	0.84605	-0.373936	-0.0222266	-2.39539	0.204988	-0.0998672	-0.443939	-2.75081	-0.165177	-0.14299	0.821628	0.237493	0.755064	0.40292	0.989073	-2.14715
35.2	not assigned.unknown	pgsc0003dmp400047952	PGSC0003DMT400070907	1.33813	0.621864	0.22999	-1.78219	-1.17169	-0.886388	0.62721	-1.64775	1.66173	1.30004	0.795987	-0.927796	-0.243584	0.16436	-0.518766	-3.19269
35.2	not assigned.unknown	pgsc0003dmp400058420	PGSC0003DMT400086745	-1.21786	-1.11793	-1.13858	-1.28605	-1.40045	-1.27786	-1.27287	-1.06517	2.5588	2.29135	0.91559	0.720297	2.67159	1.98463	2.1533	1.79076
35.2	not assigned.unknown	pgsc0003dmp400055409	PGSC0003DMT400082014	0.678113	-0.0304514	0.647527	-1.09158	1.3358	1.40133	0.41178	-1.64871	-0.156869	0.00344709	-0.410115	-1.38027	0.973261	-0.00072326	-0.132328	-3.77379
35.2	not assigned.unknown	pgsc0003dmp400045489	PGSC0003DMT400067429	2.9835	1.31616	1.1393	-0.486164	-0.503081	-0.144844	0.410937	-1.81948	3.65898	2.24657	0.192635	-1.33388	0.213038	-0.187361	-1.13395	-4.11094
35.2	not assigned.unknown	pgsc0003dmp400001933	PGSC0003DMT400002664	-1.08273	-0.937574	-1.01783	-1.16386	-1.17961	-1.0863	-1.08919	-0.887027	1.14284	1.03872	2.90235	2.93293	2.24929	2.74443	2.76561	3.623
35.2	not assigned.unknown	pgsc0003dmp400009737	PGSC0003DMT400014091	-0.00778019	-0.299339	0.0378704	0.461097	-0.239244	-0.273676	-1.02173	-1.4499	0.445901	0.448813	0.753984	0.529178	0.515872	-0.17625	-0.0532635	-1.50363
35.2	not assigned.unknown	pgsc0003dmp400048458	PGSC0003DMT400071634	-0.128304	-0.0721325	-0.0645671	-0.233379	-0.314531	-0.191838	-0.183316	0.0243906	-0.831111	-0.0111386	-0.116502	0.0746456	3.63484	2.91269	3.37367	0.940347
35.2	not assigned.unknown	pgsc0003dmp400044854	PGSC0003DMT400066535	3.12679	2.87404	0.0678762	-1.23647	-0.141578	-0.00966024	0.343385	-1.70484	2.87585	1.91629	0.51765	-0.246564	0.235856	-0.383113	-0.668277	-1.94286
35.2	not assigned.unknown	pgsc0003dmp400059112	PGSC0003DMT400087437	-0.0487146	0.0199258	0.0356575	-0.137626	-0.234942	0.195698	0.195618	0.10398	-0.551775	0.127437	3.57445	4.36321	-0.14105	0.323171	0.132446	-0.0807035
35.2	not assigned.unknown	pgsc0003dmp400007042	weakly similar to ( 182) AT2G45360 | Symbols: | unknown protein | chr2:18698619-18699360 FORWARDweakly similar to ( 104) loc_os02g25780 12002.m07722 protein expressed proteinDUF1442 PGSC0003DMT400010100	-1.02235	-1.41631	0.078815	2.07123	-2.05156	-1.06989	0.632514	1.6376	-2.29265	-1.48102	2.11542	1.77823	-0.593111	0.553743	0.61505	1.51106
35.2	not assigned.unknown	pgsc0003dmp400047482	PGSC0003DMT400070235	3.17704	2.08145	1.19803	-0.223384	-0.342106	-0.233403	-0.224881	-0.0171747	-0.628974	0.20387	-0.158068	0.473573	-0.00101212	0.609038	1.4195	-0.223394
35.2	not assigned.unknown	pgsc0003dmp400049186	PGSC0003DMT400072713	-3.18629	-1.50698	0.775906	0.832106	-0.749022	0.251285	1.55619	1.63623	-1.76125	-0.948659	-1.54239	-0.875505	-0.128537	0.626908	0.319212	0.970147
35.2	not assigned.unknown	pgsc0003dmp400045050	PGSC0003DMT400066809	-1.20811	-0.321561	-0.170143	0.886072	-0.293073	0.130369	-0.218204	0.448599	-0.314509	-0.299395	-0.043903	0.730341	0.474746	0.522756	-0.168721	1.57089
35.2	not assigned.unknown	pgsc0003dmp400031176	PGSC0003DMT400046014	-0.28145	0.0859772	0.406268	0.398171	-3.83637	-3.4054	-0.796343	-0.449705	-0.582491	0.269753	0.896764	0.587151	-0.408792	0.693312	-0.0747258	0.857314
35.2	not assigned.unknown	pgsc0003dmp400058191	PGSC0003DMT400086516	-1.71924	-1.62705	-1.36111	-1.48765	0.97494	0.837731	2.75868	3.11733	1.16345	0.55433	3.95811	4.22296	-1.40256	-1.33267	-0.208492	-1.32431
35.2	not assigned.unknown	pgsc0003dmp400055968	PGSC0003DMT400083449	0.383135	0.148197	0.458615	0.0624841	0.106609	-0.0565587	0.475305	-0.146737	0.48725	-0.108249	-0.363497	-1.05005	0.166035	-0.538266	-0.135002	-2.98577
35.2	not assigned.unknown	pgsc0003dmp400052600	PGSC0003DMT400077657	2.29836	0.933273	1.45403	-0.075849	-0.43346	-0.397836	-0.389314	-0.181608	3.09465	0.492875	1.13217	0.876084	-0.171157	0.00321075	-0.228138	-0.446776
35.2	not assigned.unknown	pgsc0003dmp400061205	PGSC0003DMT400089530	-0.0628009	-0.00662975	0.000935573	0.369761	-0.249028	-0.0650356	-0.00926539	0.425689	-0.655831	0.0819447	3.56726	4.33936	-0.189517	0.276842	-0.239625	-0.175274
35.2	not assigned.unknown	pgsc0003dmp400053073	PGSC0003DMT400078352	-3.55114	-3.33024	-1.38729	-0.717152	-3.8854	-3.24993	-0.901218	-0.981681	3.15413	3.13372	2.38581	2.73771	1.63049	0.733786	0.520615	1.45017
35.2	not assigned.unknown	pgsc0003dmp400023386	PGSC0003DMT400034391	-2.78203	-1.93477	-0.402868	1.17706	-0.482786	-0.756521	0.75092	-0.0675249	-0.493289	0.344909	-0.000822571	0.471891	-0.0682032	0.245696	0.408965	0.396364
35.2	not assigned.unknown	pgsc0003dmp400027679	PGSC0003DMT400040808	-0.680314	0.541513	-1.0116	0.731875	1.06335	1.44506	0.199136	1.22841	-0.269054	0.392636	-2.71685	-1.1656	0.570446	-0.0382101	-0.163176	-1.14724
35.2	not assigned.unknown	pgsc0003dmp400056340	PGSC0003DMT400084331	1.27891	0.831611	-1.07359	0.167505	-0.6948	-0.903346	-0.378625	-0.241626	3.42768	3.35882	0.94022	1.17242	-0.744841	-1.76497	-1.36431	-0.155824
35.2	not assigned.unknown	pgsc0003dmp400044290	nsLTP1 PGSC0003DMT400065645	4.21196	2.36283	-0.0603941	-0.217696	-0.258011	-0.149158	-0.19196	0.000396687	-0.137114	-0.117186	-0.144513	0.0392085	3.50889	2.13742	1.06429	-0.233429
35.2	not assigned.unknown	pgsc0003dmp400017952	moderately similar to ( 233) CPI9_SOLTU Cysteine protease inhibitor 9 precursor (PKIX) (pT1) - Solanum tuberosum (Potato)Kunitz_legume PGSC0003DMT400026288	-1.47091	-0.695406	-0.0461571	-0.458014	-0.886104	0.0977971	-0.880299	-2.24095	-0.458931	0.365561	0.56017	-0.0485416	4.40943	4.17284	3.85464	-0.00314702
35.2	not assigned.unknown	pgsc0003dmp400055154	PGSC0003DMT400081484	-0.904625	1.29637	2.71165	1.00264	-1.13209	-0.933334	1.25227	1.03638	-1.42393	-0.889678	2.10427	0.668098	0.154301	-0.242846	-0.101152	-1.32578
35.2	not assigned.unknown	pgsc0003dmp400003566	PGSC0003DMT400005021	-0.355365	-0.686036	-0.11045	1.10703	-1.35634	-1.21445	-0.758971	-0.733696	0.600664	0.803844	4.20944	5.0116	-0.377858	0.635496	0.0680215	0.800301
35.2	not assigned.unknown	pgsc0003dmp400016109	PGSC0003DMT400023628	0.365092	0.136359	-1.77398	-2.26057	0.503419	-0.080233	-0.308466	-0.25475	0.955172	0.445574	-0.812292	-2.42261	1.8285	0.576888	0.690105	-1.65111
35.2	not assigned.unknown	pgsc0003dmp400050862	PGSC0003DMT400075089	0.393262	-0.165971	1.35343	0.59818	-0.138827	-0.0720123	0.967122	-0.656337	0.992117	-0.379555	-0.81459	-1.22115	0.551785	-0.0858873	0.145065	-1.18184
35.2	not assigned.unknown	pgsc0003dmp400037405	PGSC0003DMT400055549	-1.1267	-0.474423	-1.38717	-1.36999	-0.405636	0.761999	-0.200234	-0.474899	1.04813	1.06611	0.521674	0.0317246	0.940922	0.90265	0.103162	-2.25662
35.2	not assigned.unknown	pgsc0003dmp400019605	PGSC0003DMT400028832	-0.60897	-0.498316	1.00218	2.57171	-0.701422	-0.842105	0.254083	0.96432	-0.631485	-0.106416	3.54255	2.29407	-0.0497869	-0.395751	0.175338	0.26798
35.2	not assigned.unknown	pgsc0003dmp400005095	PGSC0003DMT400007315	-0.207711	-0.143894	-0.119413	1.7856	-0.441417	-0.0107586	0.295354	0.27225	0.244053	-0.32638	3.27371	3.49536	-0.267076	0.578828	0.654182	1.21337
35.2	not assigned.unknown	pgsc0003dmp400025601	PGSC0003DMT400037677	-0.466098	-0.775551	-0.520016	2.76121	-0.905042	-0.895257	-0.0792315	1.66347	-1.53453	-0.829596	3.05248	4.00919	-0.630804	1.5001	1.0771	3.01865
35.2	not assigned.unknown	pgsc0003dmp400065009	PGSC0003DMT400093334	1.15271	0.436743	-1.15858	-0.0654056	-0.366088	-0.119192	-0.029138	0.177234	3.41187	3.34962	0.925645	1.34457	-1.66564	-1.16253	-1.58172	-0.184121
35.2	not assigned.unknown	pgsc0003dmp400011754	PGSC0003DMT400017022	-1.37203	-1.64165	0.141177	1.71859	-0.667029	-0.860646	-0.67284	-1.17711	0.0181168	0.374585	1.67222	2.69281	0.0972667	0.342431	1.55985	1.03971
35.2	not assigned.unknown	pgsc0003dmp400054915	PGSC0003DMT400081161	0.967001	0.215901	-1.50647	-2.05225	1.00761	0.618636	-0.417304	-1.61495	2.43273	1.4969	-0.497313	-0.980232	0.597222	-1.38527	0.243794	-1.64033
35.2	not assigned.unknown	pgsc0003dmp400013434	PGSC0003DMT400019638	0.296611	-0.180205	0.26783	1.04341	0.763194	0.548898	0.423103	0.431125	-1.95618	-2.61198	-0.612468	-0.188265	-0.578936	-0.875672	-0.842309	-0.499288
35.2	not assigned.unknown	pgsc0003dmp400012948	weakly similar to ( 103) AT3G26040 | Symbols: | transferase family protein | chr3:9519741-9521069 FORWARDTransferase PGSC0003DMT400018861	-1.95271	-2.20445	-1.38112	0.104705	-0.151539	0.486243	0.591025	0.389407	-2.55744	-1.89649	1.11094	1.03076	-0.100248	-1.10191	0.408833	0.911234
35.2	not assigned.unknown	pgsc0003dmp400020036	very weakly similar to (81.3) AT3G06890 | Symbols: | unknown protein | chr3:2176949-2177335 FORWARD PGSC0003DMT400029434	-0.985113	-0.983946	-1.62687	-1.74164	2.87644	2.62252	-1.40439	-1.82527	3.67322	4.12362	0.014187	-0.752208	4.21292	3.03582	3.13545	-1.98396
35.2	not assigned.unknown	pgsc0003dmp400037874	PGSC0003DMT400056269	-0.0406932	0.015478	0.0230432	0.0350961	-0.226921	-0.104227	-0.095705	0.357441	-0.426394	-0.158736	0.662228	2.5064	-0.16741	0.29682	-0.219193	-0.153167
35.2	not assigned.unknown	pgsc0003dmp400046673	PGSC0003DMT400069116	-0.514294	-0.567896	-0.361711	-0.587283	0.831935	0.976904	-0.110665	-1.15056	1.1525	1.65477	1.36849	1.18369	0.827538	0.668494	0.352274	-2.90448
35.2	not assigned.unknown	pgsc0003dmp400013332	PGSC0003DMT400019470	-0.311779	-0.255607	-0.248042	-0.416853	0.450111	1.49222	1.91051	-0.159084	4.36404	2.83654	1.05992	0.690613	0.327993	0.0864797	-0.0735	-0.424252
35.2	not assigned.unknown	pgsc0003dmp400060290	PGSC0003DMT400088615	-0.151327	-0.093961	-0.0875901	-0.256402	-0.0458475	0.620442	0.32489	0.0889737	-0.633849	-0.0734273	3.121	3.77192	-0.216133	0.385435	0.74032	0.00137106
35.2	not assigned.unknown	pgsc0003dmp400014708	PGSC0003DMT400021605	0.258821	-0.0850316	-0.103437	-0.238286	-0.11095	-0.15442	-0.236724	-0.0290181	-0.649347	-0.282436	-0.169911	1.44613	2.65975	3.41952	2.75919	2.77802
35.2	not assigned.unknown	pgsc0003dmp400064403	PGSC0003DMT400092728	0.471786	0.0449659	-0.161155	0.155482	-0.45377	-0.127191	-0.322575	0.156448	4.08077	3.65209	1.35858	1.75013	0.0480347	0.308283	0.264219	-0.33538
35.2	not assigned.unknown	pgsc0003dmp400037079	highly similar to ( 725) AT3G13772 | Symbols: | endomembrane protein 70, putative | chr3:4521712-4524394 REVERSEhighly similar to ( 687) loc_os06g37160 12006.m08251 protein transmembrane 9 superfamily protein member 4, putative, expressedEMP70 PGSC0003DMT400055122	0.849034	0.225351	-0.0337597	-0.202571	-0.270143	-0.16103	-0.152508	0.055198	1.55557	-0.154353	-0.0856949	0.438952	-0.224213	0.256069	-0.266992	-0.205858
35.2	not assigned.unknown	pgsc0003dmp400016736	PGSC0003DMT400024480	-2.21064	-2.10843	-2.14806	-1.74346	-2.34223	-2.23461	-0.170481	3.91711	-0.997247	0.954402	2.9524	5.05966	0.869966	3.31597	2.59729	5.5839
35.2	not assigned.unknown	pgsc0003dmp400038043	PGSC0003DMT400056547	-0.137519	0.427054	5.09708	5.97341	-0.323746	-0.0974786	2.27577	2.14498	-0.832112	-0.236501	-0.125717	0.348367	-0.264235	0.427809	1.23883	-0.249992
35.2	not assigned.unknown	pgsc0003dmp400045009	PGSC0003DMT400066755	-0.520778	0.0267301	0.362965	2.38884	-0.126257	-0.0484205	1.76424	2.58048	-1.12448	-0.782261	2.04643	2.71704	-1.22051	-1.01387	-0.885928	-0.0341736
35.2	not assigned.unknown	pgsc0003dmp400047025	PGSC0003DMT400069640	1.55551	0.36859	-0.221882	-0.587028	2.54923	2.56752	-0.521064	-0.529653	2.60598	2.57555	-0.256602	-0.0502414	0.134371	-0.316196	-0.677261	-0.794821
35.2	not assigned.unknown	pgsc0003dmp400034071	PGSC0003DMT400050472	0.138445	-0.261823	-0.260831	-1.52728	1.43791	1.41356	0.420154	-0.978577	1.69699	1.32969	0.0378691	-1.02645	1.10492	-0.0355937	-0.0171193	-3.51147
35.2	not assigned.unknown	pgsc0003dmp400017954	moderately similar to ( 204) CPI1_SOLTU Cysteine protease inhibitor 1 precursor (PCPI 8.3) (P340) (P34021) - Solanum tuberosum (Potato)STI STI Kunitz_legume PGSC0003DMT400026290	1.40932	3.97852	5.51967	1.82608	-0.366072	-0.406305	-0.172801	-0.276044	-1.40556	-0.576105	-0.708367	-0.551923	4.21991	3.27312	1.69292	-0.817043
35.2	not assigned.unknown	pgsc0003dmp400058612	PGSC0003DMT400086937	-0.119418	-0.719071	-0.244649	-0.503144	0.212843	0.167222	-0.287298	-1.04337	1.00178	0.398865	0.368703	0.990891	0.372639	0.201733	-0.249374	-2.05594
35.2	not assigned.unknown	pgsc0003dmp400024571	moderately similar to ( 311) AT1G75160 | Symbols: | unknown protein | chr1:28209534-28211624 FORWARDmoderately similar to ( 283) loc_os03g16060 12003.m07043 protein expressed proteinDUF620 PGSC0003DMT400036213	-0.0519343	0.00423688	0.0118022	-0.157009	-0.238162	-0.115468	-0.00613371	0.10076	-0.754742	-0.165387	3.12063	2.40171	-0.178651	0.300573	0.306313	-0.164408
35.2	not assigned.unknown	pgsc0003dmp400032322	PGSC0003DMT400047724	-0.312463	0.0417053	-0.0887935	-0.196489	0.0330443	0.55747	-0.441429	-1.84222	0.422162	0.672847	-0.173078	-0.585059	1.09193	0.684663	-0.00747837	-1.99028
35.2	not assigned.unknown	pgsc0003dmp400005767	weakly similar to ( 115) loc_os04g50700 12004.m09967 protein major pollen allergen Car b 1 isoforms 1A and 1B, putative, expressed PGSC0003DMT400008279	0.0462793	-0.421883	0.563482	0.708611	-0.305119	-0.100378	0.216108	-0.204029	0.242308	0.0102748	-2.04701	-1.76974	0.382473	0.23489	0.122909	0.265744
35.2	not assigned.unknown	pgsc0003dmp400068779	PGSC0003DMT400097104	1.48564	2.32019	1.65971	-0.92023	1.13752	1.34597	-0.0916235	-1.68599	2.48262	1.22606	-0.92199	-0.564804	-1.25343	-1.51771	-1.2285	-1.2554
35.2	not assigned.unknown	pgsc0003dmp400044860	highly similar to ( 593) AT2G15020 | Symbols: | unknown protein | chr2:6491706-6493286 REVERSEmoderately similar to ( 282) loc_os03g25850 12003.m07930 protein expressed protein PGSC0003DMT400066542	-2.77896	-1.51199	0.183615	1.05807	-1.64482	-1.05741	-0.835031	-0.256326	-0.70719	-0.445584	1.1985	2.17128	0.666887	0.896892	0.714652	1.07522
35.2	not assigned.unknown	pgsc0003dmp400022434	weakly similar to ( 130) AT1G11700 | Symbols: | unknown protein | chr1:3945852-3946457 FORWARDDUF584 PGSC0003DMT400032972	0.444961	0.750677	-0.534041	-1.01637	-0.0234831	0.0961965	-0.58453	-1.70958	1.63468	1.04725	-0.0324563	-0.100347	1.30941	0.356235	-1.01029	-3.79386
35.2	not assigned.unknown	pgsc0003dmp400037899	PGSC0003DMT400056324	0.551569	-0.0984929	-0.0909275	-0.259739	0.737778	1.21632	-0.0803381	-0.00196976	-0.488598	-0.249715	-0.142863	-0.0323681	2.1152	0.341286	0.893809	-0.153559
35.2	not assigned.unknown	pgsc0003dmp400050148	PGSC0003DMT400074078	-1.31808	-0.538792	-0.639771	0.317873	0.220808	0.540648	-0.343508	-0.294733	1.0155	0.752847	1.17013	1.19112	-0.00760193	-0.155762	-0.864082	-0.492183
35.2	not assigned.unknown	pgsc0003dmp400031575	PGSC0003DMT400046673	0.518237	0.898308	-0.395523	0.0622448	-0.338613	0.0687789	-0.320074	-0.494229	0.947145	0.737272	-0.0754308	-0.38907	1.01721	0.533104	-0.190282	-0.850014
35.2	not assigned.unknown	pgsc0003dmp400044133	PGSC0003DMT400065436	-0.0875601	-0.119991	0.0796427	0.279806	-0.468462	-0.328824	2.30798	-0.0835351	1.95888	0.152594	-0.0141129	0.153558	-0.25491	0.578437	0.349643	-0.0489293
35.2	not assigned.unknown	pgsc0003dmp400000793	PGSC0003DMT400001073	-2.27326	-1.80278	0.881849	2.83212	-1.70208	-1.43745	0.537155	1.59619	-1.91512	-2.60286	2.64623	3.20681	-0.580955	0.0354016	0.461263	2.42845
35.2	not assigned.unknown	pgsc0003dmp400018662	PGSC0003DMT400027364	-1.03717	-0.961273	-0.786291	-1.06487	0.718378	0.802709	-0.390744	-1.56631	0.76573	1.502	1.06206	0.750807	0.824485	0.417336	-0.060057	-3.23952
35.2	not assigned.unknown	pgsc0003dmp400036444	very weakly similar to (95.1) AT3G07565 | Symbols: | DNA binding | chr3:2413823-2415872 FORWARDvery weakly similar to (81.3) loc_os04g41830 12004.m09157 protein myb-like DNA-binding domain containing protein, expressed PGSC0003DMT400054134	0.361545	0.365433	-0.177544	-1.22177	0.224825	0.524107	-0.741138	-0.604404	1.38393	0.710813	-0.965514	-1.73681	0.917837	0.338591	1.37511	-1.85749
35.2	not assigned.unknown	pgsc0003dmp400049539	PGSC0003DMT400073241	-0.504234	-0.331698	-0.440498	-0.505253	-0.690462	-0.39843	0.876703	3.03203	2.33389	-0.340957	5.05573	5.29318	-0.262666	0.229303	0.802225	2.13113
35.2	not assigned.unknown	pgsc0003dmp400062386	PGSC0003DMT400090711	-0.0524318	0.176032	0.0113047	-0.157507	0.0585247	-0.115966	-0.107444	0.110283	-0.755239	-0.16107	0.449759	2.03311	-0.12205	0.60788	0.224499	-0.164905
35.2	not assigned.unknown	pgsc0003dmp400045395	PGSC0003DMT400067282	-0.896235	-0.436413	-0.0144022	-0.0636555	0.392398	0.850427	0.751797	-0.465006	-0.0198368	0.431975	0.256159	-0.329161	0.219576	0.252492	-0.53048	-1.25891
35.2	not assigned.unknown	pgsc0003dmp400016345	very weakly similar to (93.2) IP27_SOLTU Proteinase inhibitor type-2 CM7 precursor (Proteinase inhibitor type II CM7) - Solanum tuberosum (Potato) PGSC0003DMT400023963	-0.944384	-1.3147	-0.151666	-0.435888	0.817286	0.671836	0.366425	0.00183034	-0.744389	-0.506123	0.32933	-0.184645	0.321383	0.460854	0.70673	-1.09513
35.2	not assigned.unknown	pgsc0003dmp400033377	PGSC0003DMT400049446	-0.181908	-0.0341285	0.517804	2.74745	0.160397	0.0621981	1.65539	1.78481	-0.706035	-0.0962691	-0.108887	-0.0596122	0.00747023	0.366575	0.716219	-0.244226
35.2	not assigned.unknown	pgsc0003dmp400068103	PGSC0003DMT400096428	-0.0628009	0.035724	0.0118515	-0.14072	-0.152135	-0.0572716	-0.0616099	0.144606	-0.630625	0.278578	1.85718	2.20161	-0.189517	0.317288	-0.142965	-0.133169
35.2	not assigned.unknown	pgsc0003dmp400049250	PGSC0003DMT400072804	-0.490001	-0.212142	-0.790818	0.050712	-0.567161	-1.01608	0.237412	-0.526748	2.78017	2.08372	0.791075	-0.0253525	0.405264	-0.136377	-0.311866	-0.280071
35.2	not assigned.unknown	pgsc0003dmp400022837	PGSC0003DMT400033575	0.356264	0.908504	0.408541	0.751328	-1.58671	-1.16132	-1.34898	-2.8382	-0.0247615	-0.226039	-0.0181162	0.249176	0.876536	0.27735	0.196613	-1.68668
35.2	not assigned.unknown	pgsc0003dmp400060341	PGSC0003DMT400088666	-1.13516	-0.1778	-0.700401	-0.49093	-0.0413721	0.41801	1.84469	1.86141	-0.00720257	0.22133	2.52442	2.91635	-1.07698	-0.480827	-0.880113	-1.63394
35.2	not assigned.unknown	pgsc0003dmp400035943	PGSC0003DMT400053281	0.458906	-0.43888	0.169171	-2.65955	-0.549703	-0.828376	-1.5494	-3.36997	0.750604	0.969465	2.30246	0.977398	0.582862	-0.00786084	0.683667	-2.66347
35.2	not assigned.unknown	pgsc0003dmp400019120	PGSC0003DMT400028051	0.417797	-0.068927	-0.246891	-0.628716	0.908754	0.923378	-1.32192	-2.52383	0.857949	0.661411	-1.35065	-1.65851	1.69119	0.460734	0.280331	-1.87522
35.2	not assigned.unknown	pgsc0003dmp400047951	PGSC0003DMT400070906	1.40745	1.50169	0.505408	-2.60536	-2.25253	-2.37522	-0.695978	-2.98992	2.6387	2.5052	0.687423	-0.820749	0.331826	0.771436	-0.863406	-3.22956
35.2	not assigned.unknown	pgsc0003dmp400035928	PGSC0003DMT400053261	-0.000651091	-0.945729	0.556734	-3.41585	-0.218647	0.0903672	0.909694	-2.40108	-0.0168283	-0.0334968	0.714906	-0.749736	1.84894	1.52482	2.0447	-3.21215
35.2	not assigned.unknown	pgsc0003dmp400017951	STI STI Kunitz_legume PGSC0003DMT400026286	-4.75905	-2.66821	0.0861617	-0.360307	1.12057	1.66037	1.48972	-2.33699	-0.704406	-0.755551	-0.361196	-0.341593	5.0985	3.85009	3.84439	-0.662488
35.2	not assigned.unknown	pgsc0003dmp400046675	PGSC0003DMT400069118	-0.765179	-0.790051	-0.617682	-0.82962	0.5937	0.613134	-0.4708	-1.46338	0.843749	1.37143	1.06788	0.926555	0.893389	0.447165	0.096795	-3.1203
35.2	not assigned.unknown	pgsc0003dmp400054001	PGSC0003DMT400079617	-0.66028	-0.014431	0.69052	2.84665	0.00783747	-0.100211	-0.711155	0.159035	-1.23006	-0.73326	3.39387	4.22765	-0.798403	0.357618	1.42077	2.26658
35.2	not assigned.unknown	pgsc0003dmp400005744	weakly similar to ( 108) loc_os04g50700 12004.m09967 protein major pollen allergen Car b 1 isoforms 1A and 1B, putative, expressed PGSC0003DMT400008240	0.271032	-0.615777	0.665064	-0.499586	0.326745	0.0220912	-0.360811	-1.83544	1.71509	1.16303	1.08671	-0.217335	0.809216	-0.336113	-0.0993079	-3.48005
35.2	not assigned.unknown	pgsc0003dmp400029724	PGSC0003DMT400043813	-3.90164	-3.8438	-3.73945	-4.00301	0.429162	0.848189	0.407118	-0.0145261	-0.565479	-0.269355	-0.136066	-0.0890829	1.14241	1.24128	0.67003	-0.122717
35.2	not assigned.unknown	pgsc0003dmp400021210	PGSC0003DMT400031265	3.41757	2.4	0.899489	-0.173673	-0.975262	-0.369902	0.417317	-1.51465	2.65875	0.718985	0.119516	-0.402474	-0.650863	-0.00467069	-0.668074	-0.51753
35.2	not assigned.unknown	pgsc0003dmp400034710	PGSC0003DMT400051499	-0.432796	0.102644	1.33666	3.48202	-0.115496	-0.49633	-0.487808	0.447717	-1.1356	-0.542857	2.6552	3.39463	-0.559512	1.63406	1.32192	3.50203
35.2	not assigned.unknown	pgsc0003dmp400008960	PGSC0003DMT400012903	-0.12408	-0.26318	0.395201	0.931675	-0.269775	0.10415	-0.144981	-2.03704	2.03943	1.82432	2.13592	2.197	-3.61812	-3.15389	-3.47515	-3.60388
35.2	not assigned.unknown	pgsc0003dmp400061659	PGSC0003DMT400089984	-0.180442	0.00380183	-0.0721974	-0.231721	0.19387	-0.146431	0.0330745	0.111848	-0.315547	0.163499	1.61623	2.74334	-0.159949	0.220086	0.164376	-0.17836
35.2	not assigned.unknown	pgsc0003dmp400047948	PGSC0003DMT400070903	1.34663	0.654767	0.192838	-1.9731	-1.6766	-1.50017	0.132524	-2.71004	1.63346	1.25273	0.753986	-0.749204	-0.376581	0.176174	-0.428033	-3.6819
35.2	not assigned.unknown	pgsc0003dmp400040197	Bet_v_I PGSC0003DMT400059754	0.452499	0.739467	1.1467	0.748096	0.261987	0.741131	1.70974	0.836952	-1.64119	-1.11745	-1.62673	-1.57171	-0.179316	-0.985613	-0.851692	-3.41903
35.2	not assigned.unknown	pgsc0003dmp400035593	weakly similar to ( 191) AT5G02890 | Symbols: | transferase family protein | chr5:670207-671454 REVERSEweakly similar to ( 122) loc_os04g46140 12004.m09565 protein transferase, putative, expressedTransferase PGSC0003DMT400052795	0.122996	0.0234525	0.685742	1.11074	0.213973	-0.14255	-0.0565292	-1.58026	0.329573	0.0168022	-0.605825	-0.573867	0.154644	-0.16885	-0.225477	0.353208
35.2	not assigned.unknown	pgsc0003dmp400040157	PGSC0003DMT400059679	0.0200659	-0.0422151	-0.123738	0.0023105	-0.322788	-0.205851	-0.049268	0.207901	0.476735	-0.193012	3.06815	4.29287	-0.156061	0.502473	-0.0078327	0.161964
35.2	not assigned.unknown	pgsc0003dmp400011884	PGSC0003DMT400017243	-0.609214	-0.7229	-0.527349	-0.771331	0.667385	0.718551	-0.283409	-1.30951	0.969961	1.4473	1.16544	1.0296	0.844341	0.431728	0.057892	-3.12433
35.2	not assigned.unknown	pgsc0003dmp400016824	moderately similar to ( 376) API5_SOLTU Aspartic protease inhibitor 5 precursor (pi13) (PI-13) - Solanum tuberosum (Potato)Kunitz_legume STI STI PGSC0003DMT400024601	0.0822712	0.58	1.24211	0.795067	-0.116841	0.0679772	0.160907	-1.1744	-1.65464	-0.799808	-0.62978	-1.1344	0.456192	0.24501	0.279483	-3.36167
35.2	not assigned.unknown	pgsc0003dmp400017944	moderately similar to ( 398) CPI1_SOLTU Cysteine protease inhibitor 1 precursor (PCPI 8.3) (P340) (P34021) - Solanum tuberosum (Potato)Kunitz_legume STI STI PGSC0003DMT400026276	0.50251	1.04305	1.67424	0.374011	-0.0846101	0.524122	-0.426963	-2.73829	-1.53331	-0.722133	-1.60587	-1.67647	2.49236	2.13303	1.84011	-1.97228
35.2	not assigned.unknown	pgsc0003dmp400063928	PGSC0003DMT400092253	-0.549026	-0.597005	-0.449263	-0.112739	0.0164025	-0.685895	1.28781	1.19822	-0.411371	0.23751	2.51642	2.46517	1.15527	0.0912416	-0.0767476	-0.27861
35.2	not assigned.unknown	pgsc0003dmp400019167	PGSC0003DMT400028126	-0.0487146	0.0074566	0.0155739	-0.153789	-0.234942	-0.112249	-0.103726	0.10398	-0.496524	-0.131587	2.82079	2.77769	-0.175431	0.302826	0.423341	-0.14581
35.2	not assigned.unknown	pgsc0003dmp400032267	weakly similar to ( 129) AT4G27740 | Symbols: | FUNCTIONS IN: molecular_function unknown; INVOLVED IN: biological_process unknown; LOCATED IN: cellular_component unknown; CONTAINS InterPro DOMAIN/s: Yippee-like protein (InterPro:IPR004910); BEST Arabidopsis thaliana protein match is: unknown protein (TAIR:AT4G27745.1); Has 684 Blast hits to 682 proteins in 148 species: Archae - 0; Bacteria - 0; M…	1.1381	0.366097	0.0595423	-0.0632171	-1.21331	-0.652885	0.157528	-0.0874692	0.913113	-0.0793199	0.316629	-0.0140725	-0.447759	-0.178385	-0.849161	-0.49732
35.2	not assigned.unknown	pgsc0003dmp400009302	PGSC0003DMT400013428	-0.341192	-0.237578	-0.111753	-0.401504	-0.21093	-0.404726	-0.396204	0.332932	0.903812	0.729777	3.70027	4.02106	-0.458471	0.607103	1.20258	3.52737
35.2	not assigned.unknown	pgsc0003dmp400046674	PGSC0003DMT400069117	-0.489554	-0.588503	-0.389031	-0.659148	0.814103	0.903227	-0.178628	-1.22425	1.15944	1.67023	1.37372	1.18928	0.817805	0.437681	0.152459	-3.12905
35.2	not assigned.unknown	pgsc0003dmp400016822	moderately similar to ( 403) API2_SOLTU Aspartic protease inhibitor 2 precursor (Cathepsin D inhibitor) (CathDinh) (CathIhn) - Solanum tuberosum (Potato)Kunitz_legume STI STI PGSC0003DMT400024598	0.0498899	0.688524	1.67713	0.998401	-0.131886	0.0109117	0.139847	-1.42096	-1.77736	-0.957647	-0.672716	-1.26571	0.63614	0.470411	0.53045	-3.80962
35.2	not assigned.unknown	pgsc0003dmp400005297	PGSC0003DMT400007610	-0.789266	-0.356885	1.72012	4.41061	-1.3761	-1.25341	-1.24489	-1.03718	0.755413	0.147182	4.87646	5.83808	-1.31659	-0.0386869	0.533829	2.59294
35.2	not assigned.unknown	pgsc0003dmp400038225	highly similar to ( 535) AT1G16290 | Symbols: | FUNCTIONS IN: molecular_function unknown; INVOLVED IN: biological_process unknown; LOCATED IN: chloroplast, vacuole; EXPRESSED IN: 19 plant structures; EXPRESSED DURING: 11 growth stages; CONTAINS InterPro DOMAIN/s: Lytic transglycosylase-like, catalytic (InterPro:IPR008258); Has 119 Blast hits to 113 proteins in 24 species: Archae - 0; Bacteria - 3…	0.102655	0.261552	0.0184685	0.428008	-0.41071	-0.495883	-2.13013	-2.42196	1.96639	1.36783	1.8964	2.05385	-0.366983	-1.51226	-1.68632	-2.48549
35.2	not assigned.unknown	pgsc0003dmp400062152	PGSC0003DMT400090477	-0.0646101	0.0519485	0.168571	0.18532	-0.209975	-0.10087	-0.112123	0.094464	-0.485995	-0.0837311	3.16728	3.90628	-0.183336	0.315378	-0.156704	-0.0117047
35.2	not assigned.unknown	pgsc0003dmp400060838	PGSC0003DMT400089163	-4.16713	-2.91197	-0.973985	0.465944	-0.336375	-0.367495	0.40488	-0.0194446	-0.260721	-0.0773835	-0.00408442	0.70032	-0.00110163	0.566236	0.523059	0.425463
35.2	not assigned.unknown	pgsc0003dmp400048258	PGSC0003DMT400071347	-1.96621	-0.609266	0.968217	1.86869	-2.23678	-1.62496	-2.14389	-1.5041	-2.37283	-2.09989	0.389137	0.612982	0.904503	1.75329	0.885751	3.27158
35.2	not assigned.unknown	pgsc0003dmp400011802	moderately similar to ( 217) AT4G02260 | Symbols: RSH1, AT-RSH1, ATRSH1 | RSH1 (RELA-SPOT HOMOLOG 1); catalytic | chr4:985451-991178 FORWARDweakly similar to ( 189) loc_os03g22160 12003.m07619 protein relA-SpoT like protein RSH1, putative, expressed PGSC0003DMT400017097	-2.91938	-2.73466	-2.26754	-1.55199	1.35759	1.14113	0.00671653	-0.0516161	2.48219	1.99377	1.11527	1.26622	-1.49829	-1.16962	-0.634897	0.208001
35.2	not assigned.unknown	pgsc0003dmp400033038	PGSC0003DMT400048853	-2.09139	-2.56901	-1.12244	0.389585	-3.09259	-2.25505	0.0544776	1.05549	-3.3474	-1.47759	0.175281	0.215741	0.688	0.854429	1.00597	1.53459
35.2	not assigned.unknown	pgsc0003dmp400040196	PGSC0003DMT400059753	0.0967139	0.127052	0.578853	-0.0534316	-0.536487	0.0293421	0.862513	0.0793874	-0.576722	0.296528	-0.168793	0.114283	0.135145	0.239442	-0.26281	-2.17869
35.2	not assigned.unknown	pgsc0003dmp400045820	PGSC0003DMT400067863	-0.445831	-0.0950666	3.34503	3.72357	-0.109359	0.0173005	4.01626	3.36692	-0.994008	-0.412749	0.288679	0.196	-0.549673	0.23744	0.219204	0.54352
35.2	not assigned.unknown	pgsc0003dmp400012452	PGSC0003DMT400018087	0.637173	0.274343	0.531579	0.362395	0.431492	0.208834	-0.272111	-1.51707	-1.03599	-1.12393	-0.647505	-1.17638	1.06761	0.167605	0.598861	-1.25068
35.2	not assigned.unknown	pgsc0003dmp400029351	very weakly similar to (87.4) AT5G10310 | Symbols: | unknown protein | chr5:3241666-3242127 REVERSEvery weakly similar to (80.9) loc_os02g51950 12002.m10226 protein expressed protein PGSC0003DMT400043275	-2.32801	-2.01906	-1.3405	-0.812314	0.0062476	0.326905	-0.0567013	-0.136428	-0.0640304	0.488808	0.34976	0.734964	0.754065	0.716187	0.433187	-0.28878
35.2	not assigned.unknown	pgsc0003dmp400017120	PGSC0003DMT400025096	1.5864	0.329657	0.107959	-0.0225662	0.671843	-0.088648	0.0837867	0.399582	-0.98373	-0.377691	1.52127	1.46651	-0.350468	0.0170537	0.0139467	-0.141049
35.2	not assigned.unknown	pgsc0003dmp400013691	PGSC0003DMT400020065	3.26285	3.03601	0.26146	0.430738	3.52015	4.03528	2.15421	0.063482	-1.3411	-0.692475	-0.626494	-0.515999	-0.287253	-0.164336	0.340793	-0.750769
35.2	not assigned.unknown	pgsc0003dmp400018006	STI Kunitz_legume STI PGSC0003DMT400026364	-2.98463	-1.55525	1.62885	1.27667	-2.86241	-1.47303	-0.808102	-2.69221	-0.186946	0.240119	-0.0801308	-0.432687	3.52277	2.89409	3.06886	0.261292
35.2	not assigned.unknown	pgsc0003dmp400049092	PGSC0003DMT400072576	0.0533876	-0.123493	-0.320371	0.0493575	-0.514419	0.23349	0.377897	-0.279404	-0.398098	0.0420622	0.0123411	0.374159	0.161921	0.531479	-0.0329167	-1.17396
35.2	not assigned.unknown	pgsc0003dmp400045491	PGSC0003DMT400067431	3.00093	1.36466	1.11887	-0.423773	-0.481367	-0.146824	0.431701	-1.66821	3.68036	2.28431	0.297196	-1.25419	0.274703	-0.182215	-1.01266	-4.16519
35.2	not assigned.unknown	pgsc0003dmp400055985	PGSC0003DMT400083478	-0.642468	-0.341764	0.846043	-0.12813	-0.75018	-0.650683	1.28408	1.09091	-1.17624	-0.380273	-0.0489006	0.694697	2.55562	2.98596	1.96535	0.213948
35.2	not assigned.unknown	pgsc0003dmp400018656	PGSC0003DMT400027358	-1.26141	-1.30103	-1.15267	-1.45697	1.1394	1.33802	-0.192342	-1.48509	0.915652	1.9339	1.29869	0.66543	0.594327	-0.229574	-0.558389	-3.85355
35.2	not assigned.unknown	pgsc0003dmp400054179	PGSC0003DMT400079867	0.855344	0.562468	-0.148858	-0.318691	0.0913574	-0.110447	-0.268628	-0.0609216	3.15957	3.21008	-0.201814	0.0788941	2.00976	1.7819	0.0780093	-0.326089
35.2	not assigned.unknown	pgsc0003dmp400063276	PGSC0003DMT400091601	-0.636063	-0.94824	-0.850156	-0.363988	0.697519	0.492277	2.64296	2.75767	0.891002	-0.210805	3.57469	3.83294	-0.28732	-0.666898	-0.223642	-0.813398
35.2	not assigned.unknown	pgsc0003dmp400059673	PGSC0003DMT400087998	-0.0487146	0.0738124	0.0465419	-0.0967261	-0.0464819	-0.103787	-0.103726	0.10398	-0.641111	-0.117586	0.0332368	0.733886	-0.12158	1.0382	2.66448	-0.119782
35.2	not assigned.unknown	pgsc0003dmp400061683	PGSC0003DMT400090008	-0.0252084	0.015478	0.0230432	0.978872	-0.148421	0.0627048	-0.095705	0.112001	-0.33773	0.0598644	3.45026	4.31118	-0.16741	0.29682	-0.206546	-0.153167
35.2	not assigned.unknown	pgsc0003dmp400011357	PGSC0003DMT400016384	-2.78759	-2.07635	0.181686	-0.275868	-0.156589	-0.261009	0.152094	-0.245843	0.246584	0.405554	0.38708	0.373106	0.790812	0.224606	0.585309	-0.242355
35.2	not assigned.unknown	pgsc0003dmp400043851	PGSC0003DMT400065034	1.82581	1.77316	0.262212	-1.71312	-1.35581	-0.741648	0.270714	-2.74778	1.83799	1.66651	-1.00017	-1.58349	0.422309	0.828688	-0.326779	-4.26434
35.2	not assigned.unknown	pgsc0003dmp400000735	PGSC0003DMT400000995	-1.27231	-1.20724	-1.20857	-1.37101	1.09892	1.50547	3.39019	3.185	-1.90275	-1.3752	1.34179	1.19312	-1.18449	0.0958573	0.253142	0.74769
35.2	not assigned.unknown	pgsc0003dmp400033392	PGSC0003DMT400049464	-3.4252	-2.79002	-0.487196	0.533073	-0.600168	-0.443788	1.15336	1.14927	-0.838805	-0.287273	0.452645	0.625464	0.0898454	0.432264	0.777973	1.33991
35.2	not assigned.unknown	pgsc0003dmp400063219	PGSC0003DMT400091544	-0.236281	0.187678	0.314419	-0.030407	-0.278771	-0.299815	0.176602	0.147472	0.00255103	0.882117	3.43949	4.17912	0.349179	0.101233	-0.413144	-0.0830158
35.2	not assigned.unknown	pgsc0003dmp400055564	PGSC0003DMT400082405	5.17339	3.60194	0.32682	-0.324161	-0.343213	-0.264048	-0.275626	-0.0863406	6.69612	5.94212	1.24264	1.22639	-0.369906	0.141558	0.219924	-0.336785
35.2	not assigned.unknown	pgsc0003dmp400042553	moderately similar to ( 240) AT5G50100 | Symbols: | FUNCTIONS IN: molecular_function unknown; INVOLVED IN: biological_process unknown; LOCATED IN: mitochondrion; EXPRESSED IN: 22 plant structures; EXPRESSED DURING: 15 growth stages; CONTAINS InterPro DOMAIN/s: Thioredoxin-like fold (InterPro:IPR012336), Putative thiol-disulphide oxidoreductase DCC (InterPro:IPR007263); Has 598 Blast hits to 598 p…	-0.0530385	0.0930012	0.0932412	-0.0125346	-0.218356	-0.138815	-0.0957846	0.0873455	-0.611772	0.509011	-0.114239	0.947897	-0.185047	0.605407	2.95079	-0.132926
35.2	not assigned.unknown	pgsc0003dmp400028842	PGSC0003DMT400042522	3.11505	0.812485	1.50131	-0.754083	-1.1393	-0.0570379	2.18079	-1.10871	3.56546	1.53739	0.453107	-0.609225	-1.08446	-0.488258	-0.799278	-1.65946
35.2	not assigned.unknown	pgsc0003dmp400004489	weakly similar to ( 132) AT1G79770 | Symbols: | unknown protein | chr1:30014371-30014874 FORWARDweakly similar to ( 127) loc_os06g36040 12006.m08141 protein expressed proteinDUF1677 PGSC0003DMT400006489	-0.961291	-0.700734	-0.960071	0.470998	-1.28525	-0.357225	0.649664	-1.33002	2.03618	1.53059	0.419483	-0.432757	1.11764	0.458028	-0.126357	-0.691089
35.2	not assigned.unknown	pgsc0003dmp400039040	PGSC0003DMT400058008	-0.623085	-0.566914	-0.559349	-0.72816	-0.107391	0.175606	1.05172	2.04112	-1.32589	-0.247532	0.330733	-0.264214	3.98683	3.82209	4.03659	3.64677
35.2	not assigned.unknown	pgsc0003dmp400024781	very weakly similar to (85.9) AT1G13740 | Symbols: AFP2 | AFP2 (ABI FIVE BINDING PROTEIN 2) | chr1:4713969-4715158 FORWARDvery weakly similar to (87.0) loc_os03g11550 12003.m06607 protein expressed proteinDUF1675 PGSC0003DMT400036544	0.357188	-0.349723	0.348774	0.473424	-1.87124	-2.78647	-0.143213	-0.0986832	0.802621	0.309226	0.914101	-0.585873	-0.481867	-0.584319	-0.318558	-0.939386
35.2	not assigned.unknown	pgsc0003dmp400031209	PGSC0003DMT400046074	-3.70529	-3.37901	-2.06332	-1.12209	-1.71335	-1.49448	-0.625818	-0.791037	1.20913	0.904841	1.01693	0.958666	3.37543	2.72151	2.88635	1.75237
35.2	not assigned.unknown	pgsc0003dmp400045396	PGSC0003DMT400067283	-0.692747	-0.396955	0.0890635	0.0107438	0.991774	1.30981	1.21011	0.0770297	-0.451455	-0.158148	-0.193945	-0.794476	0.549612	0.533863	0.0454129	-0.969934
35.2	not assigned.unknown	pgsc0003dmp400029350	very weakly similar to (86.7) AT5G10310 | Symbols: | unknown protein | chr5:3241666-3242127 REVERSE PGSC0003DMT400043274	-1.45048	-1.29291	-0.541501	-0.0267436	-0.110631	0.252735	-0.0032448	-0.149791	0.0718629	0.227903	0.108323	0.540606	0.932205	0.560988	0.344384	-0.251506
35.2	not assigned.unknown	pgsc0003dmp400025280	PGSC0003DMT400037218	-0.673878	-0.616945	-0.359798	2.16496	-0.829417	-0.716464	0.967456	3.8425	0.400171	1.0725	5.19231	5.60272	-0.48642	0.409685	0.235863	-0.767496
35.2	not assigned.unknown	pgsc0003dmp400044328	PGSC0003DMT400065703	-0.0682288	0.32285	-0.0208957	-0.168125	-0.28615	-0.172227	-0.19146	0.0162466	-0.186772	0.234334	3.47058	4.74771	-0.114871	1.21477	0.947415	0.0355386
35.2	not assigned.unknown	pgsc0003dmp400029870	PGSC0003DMT400044031	-2.78876	-3.03522	-2.48915	-2.43747	-0.630876	-0.841585	-1.07224	-1.97209	2.51833	2.131	1.42354	1.51713	1.74365	1.31202	0.914547	0.632826
35.2	not assigned.unknown	pgsc0003dmp400061354	PGSC0003DMT400089679	-2.01435	-1.95818	-1.95061	-2.11942	-2.20057	-2.07788	-1.94188	-1.86165	2.77611	2.51109	1.49037	1.18419	2.74587	2.108	2.31155	1.7556
