# Supplementary material for: Physiological, Biochemical, and Transcriptional Responses to Single and Combined Abiotic Stress in Stress-Tolerant and Stress-Sensitive Potato Genotypes
Source: Front Plant Sci. 2020 Feb 27;11:169. doi: 10.3389/fpls.2020.00169 (PMC7058966; doi:10.3389/fpls.2020.00169)
Supplement: Supplementary file 4 [file Table_3.xlsx]

## Sheet: Genotype
Supplementary Table S3. Potato leaf metabolites exhibiting significant differences in relative abundance dependent on genotype, abiotic stress treatment or an interaction of factors
Metabolites extracted in the polar (P) or non-polar (NP) phase are indicated. Unknown compounds are indicated as UP or UNP depending the extraction phase and are followed by the MS scan number at the peak apex. Mean relative metabolite abundances estimated from three independent biological replicates are indicated for each of the samples as the ratio of the peak area of the compound of interest t…
		Desiree	Desiree	Desiree	Desiree	Unica	Unica	Unica	Unica	Agria	Agria	Agria	Agria	Russett Burbank	Russett Burbank	Russett Burbank	Russett Burbank
Metabolite	Phase	control	drought	heat	heat + drought	control	drought	heat	heat + drought	control	drought	heat	heat + drought	control	drought	heat	heat + drought	P	FDR
UP1233	P	0.2442	0.2244	0.2322	0.3035	0.0007	0.0001	0.0003	0.0002	0.0001	0.0001	0.0004	0.0003	0.2879	0.2838	0.3389	0.3793	0
C16:0 FA	NP	25.43	23.15	22.13	19.56	41.78	44.96	39.45	36.67	46.25	42.85	47.33	51.93	23.83	27.94	31.48	22.93	4.45755e-13	8.1593e-13
C18:1 FA	NP	0.0621	0.0724	0.0353	0.0394	0.1549	0.1939	0.1027	0.0874	0.3081	0.2594	0.1618	0.193	0.1202	0.1228	0.1013	0.1123	6.26166e-13	1.10655e-12
Inositol	P	0.687	0.836	0.917	1.405	0.715	1.085	0.579	1.322	0.419	0.774	0.766	1.209	0.909	1.41	2.389	3.403	1.72895e-12	2.75052e-12
Me C16:0 FA	NP	1.037	0.925	0.618	0.639	2.653	2.633	1.77	1.948	2.59	2.541	1.685	2.03	1.51	1.619	1.31	1.348	1.7718e-11	2.2154e-11
UP1751	P	0.0523	0.052	0.0681	0.0567	0.0096	0.0134	0.0132	0.0085	0.0287	0.0301	0.0482	0.0346	0.0358	0.033	0.0578	0.0474	3.38181e-11	3.95486e-11
Galactarate	P	0.0219	0.02581	0.03114	0.03085	0.01145	0.01596	0.02148	0.01531	0.01157	0.01393	0.01937	0.01638	0.00817	0.01044	0.02115	0.02236	3.64828e-11	4.23313e-11
Trihydroxypentanoate	P	0.03166	0.02093	0.03701	0.01816	0.01167	0.00857	0.01025	0.00522	0.01445	0.01157	0.01405	0.0088	0.02092	0.01716	0.01853	0.02313	1.17365e-10	1.20668e-10
Galactinol	P	0.0267	0.1681	0.0702	0.0773	0.0089	0.0614	0.0385	0.0995	0.1235	0.2904	0.1692	0.1198	0.0405	0.3258	0.2009	0.2733	1.3966e-10	1.4103e-10
C18:2 FA	NP	13.31	10.93	9.73	7.65	19.36	19.59	11.82	11.06	24.18	19.49	19.76	18.61	11.46	13.33	12.02	7.53	1.40991e-10	1.42234e-10
C18:3 FA	NP	10.04	9.58	6.33	6.17	15.91	18.13	8.53	11.27	20.28	17.5	15.77	18.28	10.25	13.69	11.79	8.73	2.79446e-10	2.6264e-10
UP2367	P	0.0862	0.0911	0.0896	0.0746	0.0667	0.0773	0.055	0.0495	0.0585	0.0645	0.0606	0.0557	0.1172	0.1234	0.1397	0.1327	3.21259e-10	2.97613e-10
UNP1595	NP	1.651	1.588	1.065	1.004	3.433	2.943	2.024	2.143	2.545	4.063	2.301	2.896	1.176	1.248	0.893	1.359	5.30343e-10	4.66468e-10
Lysine	P	0.0595	0.057	0.0591	0.1484	0.042	0.0652	0.0381	0.0722	0.0131	0.0235	0.0348	0.0723	0.0958	0.0562	0.1879	0.3139	6.29963e-10	5.44306e-10
Succinate	P	0.0303	0.03086	0.0193	0.02944	0.01488	0.01369	0.02013	0.01749	0.00833	0.0116	0.01185	0.01849	0.02088	0.05413	0.03741	0.03576	8.57706e-10	7.17787e-10
UP3118	P	0.657	0.642	0.405	0.481	0.665	0.772	0.256	0.329	0.286	0.484	0.334	0.452	0.967	1.225	1.081	0.842	2.20901e-09	1.67623e-09
Homoserine	P	0.015	0.0068	0.0122	0.0255	0.0101	0.008	0.0079	0.0106	0.0095	0.0064	0.0163	0.028	0.0237	0.0277	0.0667	0.1114	2.84253e-09	2.1014e-09
g Aminobutyrate	P	2.085	1.9	1.609	2.298	1.501	1.676	0.925	1.16	0.75	1.395	1.077	1.327	2.343	2.915	2.413	3.368	6.46947e-09	4.39245e-09
Sucrose	P	1.44	2.64	3.22	1.01	0.52	0.49	0.34	0.17	6.24	3.58	4.43	3.6	0.76	1.89	2.55	0.87	7.80747e-09	5.19875e-09
Oxoproline 1	P	0.1226	0.1171	0.1786	0.172	0.2015	0.1767	0.2841	0.1859	0.3444	0.4156	0.4428	0.3314	0.2882	0.1465	0.2842	0.3103	9.3971e-09	6.13837e-09
Oxoproline 2	P	0.1229	0.1169	0.1801	0.1721	0.2	0.1748	0.2825	0.1824	0.3373	0.4096	0.4358	0.3268	0.2874	0.1476	0.2843	0.3128	1.90922e-08	1.15892e-08
a Glycerophosphate	P	0.0128	0.0167	0.0298	0.0289	0.0216	0.0173	0.0158	0.0152	0.0136	0.0143	0.0267	0.0236	0.0282	0.0426	0.0526	0.0544	1.85477e-07	8.89802e-08
Caffeate	P	0.00611	0.00807	0.00315	0.00472	0.00519	0.00382	0.00118	0.00096	0.00794	0.0074	0.00414	0.00391	0.01636	0.01423	0.00849	0.01184	2.79887e-07	1.28674e-07
Tryptophan	P	0.143	0.157	0.17	0.306	0.12	0.13	0.062	0.109	0.055	0.076	0.096	0.204	0.234	0.267	0.31	0.498	3.33641e-07	1.50624e-07
C20:0 FA	NP	0.864	0.812	0.753	0.788	0.891	0.862	0.721	0.72	1.009	0.974	0.962	1.028	0.902	1.312	1.425	1.473	5.3576e-07	2.30301e-07
UP1509	P	0.00128	0.00189	0.00693	0.00784	0.001	0.00141	0.00276	0.00312	0.00066	0.00076	0.00429	0.00504	0.00224	0.00252	0.00829	0.00698	6.5037e-07	2.74014e-07
UP1324	P	0.0282	0.0132	0.0155	0.0271	0.0017	0.0007	0.0014	0.0008	0.0025	0.0008	0.0022	0.0015	0.0229	0.0188	0.0443	0.066	6.90191e-07	2.89009e-07
C25:0 FA	NP	0.1848	0.225	0.2756	0.3221	0.2208	0.271	0.2706	0.2925	0.3015	0.3103	0.4371	0.5676	0.2059	0.2694	0.3728	0.4528	1.17537e-06	4.65787e-07
UP2190	P	0.0235	0.0583	0.0297	0.0339	0.0078	0.0064	0.0098	0.0064	0.0103	0.0069	0.0147	0.0257	0.0553	0.0508	0.0212	0.0246	1.24195e-06	4.89375e-07
C18:0 FA	NP	3.482	3.481	3.741	3.62	4.231	4.403	4.285	4.251	5.171	4.369	5.891	6.127	3.622	4.341	6.363	5.176	1.93677e-06	7.28859e-07
Glycerol	P	0.859	0.72	0.496	0.673	0.883	0.999	0.57	0.764	0.307	0.613	0.504	0.615	1.036	1.228	0.979	0.911	1.99174e-06	7.47378e-07
C15:0 FA	NP	0.0682	0.106	0.0804	0.0688	0.1295	0.1592	0.1376	0.1291	0.1897	0.1517	0.12	0.1387	0.1076	0.1207	0.1283	0.1163	3.51985e-06	1.2452e-06
Phosphate	P	9.32	7.87	9.3	12.11	6.52	7.71	6.7	6.99	4.51	4.53	6.21	6.26	8.61	8.32	11.58	8.55	4.00539e-06	1.39814e-06
UP1871	P	0.00116	0.00493	0.01204	0.01808	0.00241	0.00059	0.00803	0.00362	0.00076	0.00043	0.00015	0.00028	0.00591	0.0083	0.014	0.01678	1.06474e-05	3.35897e-06
Chlorogenate	P	0.0079	0.0083	0.0011	0.0016	0.0093	0.0091	0.0011	0.0014	0.0228	0.047	0.0206	0.0201	0.0313	0.0315	0.0148	0.0239	1.07937e-05	3.40032e-06
Allantoin	P	0.0409	0.044	0.088	0.103	0.0769	0.0868	0.1315	0.1391	0.0366	0.0946	0.0951	0.1599	0.0654	0.0752	0.1691	0.3137	1.08276e-05	3.40988e-06
Galactosyl glycerol	P	0.856	0.719	0.34	0.618	1.099	1.163	0.313	0.384	0.677	0.576	0.291	0.326	1.316	1.272	0.924	0.66	1.42259e-05	4.35531e-06
UP2477b	P	0.0299	0.0247	0.0174	0.0133	0.014	0.0193	0.0037	0.0071	0.0096	0.014	0.0069	0.0072	0.0209	0.0413	0.0531	0.0351	1.45021e-05	4.43104e-06
Glycine	P	0.1637	0.1733	0.2325	0.4687	0.1758	0.2428	0.1748	0.2795	0.0471	0.1256	0.172	0.2555	0.2324	0.2455	0.3849	0.391	1.56625e-05	4.74763e-06
Isoleucine	P	0.106	0.123	0.157	0.453	0.126	0.186	0.127	0.338	0.092	0.124	0.141	0.336	0.154	0.169	0.526	0.984	2.96318e-05	8.40847e-06
2OH C16:0 FA		0.557	0.647	0.568	0.429	1.014	1.008	0.786	0.772	0.943	0.952	0.872	1.052	1.064	1.061	1.126	0.85	3.27815e-05	9.20551e-06
Phenylalanine	P	0.147	0.123	0.091	0.309	0.153	0.196	0.058	0.172	0.175	0.144	0.098	0.252	0.26	0.213	0.249	0.706	3.98619e-05	1.09695e-05
Serine	P	0.245	0.181	0.222	0.12	0.266	0.262	0.483	0.369	0.236	0.388	0.702	0.742	0.35	0.281	0.351	0.155	5.07906e-05	1.36309e-05
UNP1845	NP	0.0226	0.0638	0.0465	0.1057	0.035	0.0835	0.0458	0.1013	0.0218	0.0311	0.0301	0.0737	0.0309	0.1189	0.0841	0.3234	5.91742e-05	1.56317e-05
C14:0 FA	NP	0.1068	0.1407	0.1087	0.1372	0.1902	0.2213	0.1761	0.2248	0.1821	0.1792	0.186	0.2579	0.1346	0.1932	0.2215	0.2155	6.17394e-05	1.62379e-05
UP2467	P	0.0011	0.00105	0.00059	0.00034	0.00132	0.00167	0.0004	0.00029	0.00377	0.00237	0.00145	0.00133	0.00223	0.00081	0.00153	0.0006	8.0827e-05	2.06736e-05
Mannitol	P	0.033	0.056	0.258	0.19	0.021	0.035	0.065	0.139	0.013	0.029	0.27	0.351	0.019	0.089	0.577	0.204	0.000119156	2.92776e-05
Solanidenol		4.9	5.6	1.1	1.7	9.5	11	3.3	3.5	13.3	29.7	11.9	14.5	4.4	5.3	3	14.2	0.00015816	3.7739e-05
Fructose 2	P	0.378	0.722	0.331	0.173	0.202	0.279	0.062	0.097	0.885	0.649	0.608	0.431	0.345	0.802	0.618	0.242	0.000183705	4.31604e-05
C30:0 FA	NP	0.231	0.168	0.161	0.211	0.114	0.053	0.052	0.045	0.055	0.083	0.064	0.053	0.316	0.334	0.382	0.987	0.00021314	4.93121e-05
Glucose	P	0.0525	0.0877	0.0463	0.0264	0.0369	0.0455	0.0122	0.0144	0.1308	0.1141	0.0906	0.0569	0.0477	0.0968	0.0842	0.0381	0.00021857	5.0437e-05
Leucine	P	0.243	0.205	0.155	0.418	0.292	0.443	0.133	0.317	0.133	0.167	0.145	0.26	0.337	0.232	0.464	0.775	0.000238353	5.45111e-05
Glucose-6-P	P	0.0028	0.002	0.00085	0.0007	0.0029	0.0029	0.00064	0.00049	0.01899	0.00703	0.00215	0.00179	0.00209	0.00174	0.00177	0.00136	0.000253419	5.75906e-05
Glutamate	P	0.0657	0.0543	0.0877	0.081	0.1159	0.1107	0.0906	0.0721	0.4373	0.1564	0.0465	0.0413	0.1591	0.082	0.123	0.1557	0.000389729	8.47112e-05
Fructose-6-P	P	0.0016	0.00112	0.00046	0.00034	0.00147	0.00077	0.00023	0.00025	0.0077	0.00276	0.00131	0.00076	0.00083	0.00073	0.00082	0.00026	0.000423456	9.12554e-05
UP1585	P	0.0113	0.0169	0.0975	0.1215	0.0325	0.0677	0.1533	0.2805	0.0276	0.062	0.2316	0.2801	0.0275	0.0265	0.152	0.1381	0.000430712	9.26561e-05
Threonine	P	0.0295	0.0152	0.009	0.0049	0.0289	0.0223	0.0263	0.0138	0.0391	0.0348	0.0242	0.0195	0.0268	0.017	0.0215	0.0107	0.000431693	9.28453e-05
UP1586	P	0.00208	0.00112	0.00308	0.00237	0.00088	0.00051	0.00111	0.00059	0.0006	0.00096	0.00141	0.00132	0.0029	0.00209	0.0059	0.00646	0.000467324	9.96878e-05
Valine	P	0.167	0.161	0.19	0.552	0.207	0.283	0.17	0.406	0.125	0.164	0.228	0.442	0.244	0.189	0.603	1.145	0.000495264	0.000105015
Uox Glucose 1	P	0.0416	0.0047	0.0354	0.0264	0.0036	0.0035	0.0039	0.0045	0.006	0.0063	0.0065	0.0106	0.0427	0.0347	0.1731	0.0439	0.000596095	0.000123997
Ethanolamine	P	0.2412	0.222	0.2299	0.3006	0.2271	0.2143	0.1731	0.2407	0.1513	0.2359	0.2057	0.2459	0.285	0.2818	0.3348	0.375	0.00063566	0.000131352
Fructose 1	P	0.525	1.088	0.454	0.236	0.262	0.392	0.082	0.131	1.076	0.745	0.74	0.541	0.5	1.12	0.805	0.274	0.000674126	0.000138457
Quinate	P	0.1855	0.1137	0.0762	0.0176	0.1943	0.1557	0.0373	0.0241	0.1575	0.1518	0.0528	0.0382	0.318	0.2756	0.0843	0.0718	0.00166492	0.000311478
Coumarate	P	0.055	0.208	0.187	0.399	0.169	0.374	0.195	0.575	0.114	0.163	0.151	0.27	0.11	0.454	0.287	0.94	0.00225207	0.000408411
Piperidine carboxylate	P	0.0918	0.1294	0.0132	0.0182	0.0448	0.0454	0.0046	0.0054	0.0356	0.0379	0.0105	0.0094	0.0098	0.015	0.0094	0.0131	0.00422675	0.000718504
Uox Glucose 2	P	0.0347	0.0075	0.0546	0.0336	0.006	0.0055	0.0062	0.0069	0.0084	0.0097	0.0092	0.0169	0.0115	0.0321	0.2687	0.0679	0.00432051	0.000732794
Glycerate	P	0.0584	0.0734	0.0327	0.0236	0.0506	0.0484	0.0149	0.0108	0.0469	0.0389	0.022	0.0172	0.0558	0.0599	0.0323	0.0192	0.00459583	0.000774574
Uox Fructose	P	0.211	0.087	0.147	0.066	0.049	0.038	0.009	0.005	0.082	0.051	0.01	0.01	0.079	0.17	0.901	0.2	0.00535487	0.000888503
Fumarate	P	0.01443	0.01326	0.00283	0.00104	0.01205	0.00964	0.00139	0.00062	0.00844	0.00564	0.00073	0.0004	0.01006	0.00402	0.00142	0.00204	0.0055573	0.000918603
UP1703	P	0.000782	0.000323	0.000735	0.00094	0.000598	0.000666	0.000583	0.000591	0.000569	0.001352	0.002462	0.00072	0.000639	0.000439	0.000963	0.001221	0.0077097	0.00123259
C28:0 FA	NP	0.139	0.115	0.12	0.177	0.107	0.052	0.044	0.045	0.07	0.095	0.071	0.056	0.163	0.144	0.135	0.519	0.00937856	0.00146992
Asparagine	P	0.02	0.033	0.273	0.336	0.093	0.123	0.492	0.594	0.068	0.11	0.558	0.551	0.045	0.053	0.514	0.5	0.0116609	0.00178793
C22:0 alc	NP	0.126	0.15	0.13	0.333	0.254	0.105	0.109	0.056	0.065	0.143	0.073	0.117	0.064	0.206	0.154	1.334	0.0128869	0.00195618
Proline	P	0.2	0.83	0.15	0.44	0.24	0.99	0.1	0.25	0.4	4.1	0.17	0.37	0.17	2.69	0.44	1.68	0.0144498	0.00216846
C22:0 FA	NP	0.67	0.493	0.288	0.356	0.614	0.493	0.329	0.21	0.749	0.74	0.456	0.447	0.727	0.703	0.505	1.572	0.0182749	0.00267926
Dihydroxydihydrofuranone	P	0.001497	0.001394	0.00091	0.000602	0.001222	0.001251	0.001019	0.000599	0.003202	0.001778	0.000737	0.001046	0.001545	0.001703	0.000925	0.000723	0.0202757	0.00294231
UP1663	P	0.01393	0.01945	0.01625	0.01332	0.01088	0.01172	0.00475	0.00591	0.02081	0.01029	0.01507	0.01022	0.01311	0.01553	0.02513	0.00889	0.0204858	0.0029698
C23:0 FA	NP	0.16	0.222	0.09	0.086	0.168	0.194	0.135	0.113	0.294	0.304	0.173	0.129	0.178	0.259	0.17	0.317	0.0213739	0.00308566
UP1656	P	0.01338	0.01936	0.0158	0.01289	0.01109	0.01159	0.00479	0.00579	0.02076	0.01031	0.01544	0.01023	0.01351	0.01496	0.02455	0.00949	0.023378	0.00334555
Citrate	P	0.161	0.093	0.041	0.023	0.124	0.05	0.029	0.01	0.373	0.263	0.007	0.007	0.102	0.082	0.024	0.032	0.0354038	0.00486848
C23:0 alc	NP	0.0255	0.0203	0.0166	0.025	0.0255	0.0164	0.0174	0.0059	0.0169	0.0103	0.0092	0.0117	0.017	0.0159	0.0233	0.0828	0.0399115	0.00542693
Stigmasterol	NP	0.174	0.318	0.4	0.356	0.218	0.285	0.304	0.339	0.225	0.261	0.276	0.392	0.327	0.556	0.679	1.877	0.04323	0.00583468

## Sheet: Treatment
Supplementary Table S3. Potato leaf metabolites exhibiting significant differences in relative abundance dependent on genotype, abiotic stress treatment or an interaction of factors
		Desiree	Desiree	Desiree	Desiree	Unica	Unica	Unica	Unica	Agria	Agria	Agria	Agria	Russett Burbank	Russett Burbank	Russett Burbank	Russett Burbank
Metabolite	Phase	control	drought	heat	heat + drought	control	drought	heat	heat + drought	control	drought	heat	heat + drought	control	drought	heat	heat + drought	P	FDR
UP1509	P	0.00128	0.00189	0.00693	0.00784	0.001	0.00141	0.00276	0.00312	0.00066	0.00076	0.00429	0.00504	0.00224	0.00252	0.00829	0.00698	2.0618e-12	4.11263e-12
Asparagine	P	0.02	0.033	0.273	0.336	0.093	0.123	0.492	0.594	0.068	0.11	0.558	0.551	0.045	0.053	0.514	0.5	2.20141e-11	3.08035e-11
Fumarate	P	0.01443	0.01326	0.00283	0.00104	0.01205	0.00964	0.00139	0.00062	0.00844	0.00564	0.00073	0.0004	0.01006	0.00402	0.00142	0.00204	1.13992e-10	1.24696e-10
Mannitol	P	0.033	0.056	0.258	0.19	0.021	0.035	0.065	0.139	0.013	0.029	0.27	0.351	0.019	0.089	0.577	0.204	1.20606e-10	1.30822e-10
Inositol	P	0.687	0.836	0.917	1.405	0.715	1.085	0.579	1.322	0.419	0.774	0.766	1.209	0.909	1.41	2.389	3.403	1.32787e-10	1.41975e-10
UP1585	P	0.0113	0.0169	0.0975	0.1215	0.0325	0.0677	0.1533	0.2805	0.0276	0.062	0.2316	0.2801	0.0275	0.0265	0.152	0.1381	2.11805e-10	2.1117e-10
Glycerate	P	0.0584	0.0734	0.0327	0.0236	0.0506	0.0484	0.0149	0.0108	0.0469	0.0389	0.022	0.0172	0.0558	0.0599	0.0323	0.0192	1.77554e-09	1.2876e-09
Galactinol	P	0.0267	0.1681	0.0702	0.0773	0.0089	0.0614	0.0385	0.0995	0.1235	0.2904	0.1692	0.1198	0.0405	0.3258	0.2009	0.2733	1.91601e-09	1.37372e-09
Allantoin	P	0.0409	0.044	0.088	0.103	0.0769	0.0868	0.1315	0.1391	0.0366	0.0946	0.0951	0.1599	0.0654	0.0752	0.1691	0.3137	2.20447e-09	1.5477e-09
Threonate	P	0.0783	0.0429	0.0244	0.0135	0.0706	0.0552	0.0295	0.0159	0.0982	0.0663	0.0404	0.0269	0.072	0.0614	0.0299	0.0285	7.16356e-09	4.21584e-09
Galactarate	P	0.0219	0.02581	0.03114	0.03085	0.01145	0.01596	0.02148	0.01531	0.01157	0.01393	0.01937	0.01638	0.00817	0.01044	0.02115	0.02236	2.00294e-08	1.01058e-08
Quinate	P	0.1855	0.1137	0.0762	0.0176	0.1943	0.1557	0.0373	0.0241	0.1575	0.1518	0.0528	0.0382	0.318	0.2756	0.0843	0.0718	2.20312e-08	1.09584e-08
Lysine	P	0.0595	0.057	0.0591	0.1484	0.042	0.0652	0.0381	0.0722	0.0131	0.0235	0.0348	0.0723	0.0958	0.0562	0.1879	0.3139	3.40558e-08	1.58701e-08
Isoleucine	P	0.106	0.123	0.157	0.453	0.126	0.186	0.127	0.338	0.092	0.124	0.141	0.336	0.154	0.169	0.526	0.984	6.0795e-08	2.59763e-08
C17:0 FA	NP	0.1848	0.225	0.2756	0.3221	0.2208	0.271	0.2706	0.2925	0.3015	0.3103	0.4371	0.5676	0.2059	0.2694	0.3728	0.4528	8.5872e-08	3.48423e-08
Aspartate	P	0.1343	0.1167	0.0739	0.1046	0.1696	0.1533	0.0598	0.0604	0.2912	0.1465	0.0359	0.0421	0.2472	0.0605	0.0886	0.1074	3.84224e-07	1.24571e-07
Glycine	P	0.1637	0.1733	0.2325	0.4687	0.1758	0.2428	0.1748	0.2795	0.0471	0.1256	0.172	0.2555	0.2324	0.2455	0.3849	0.391	4.83134e-07	1.51358e-07
Valine	P	0.167	0.161	0.19	0.552	0.207	0.283	0.17	0.406	0.125	0.164	0.228	0.442	0.244	0.189	0.603	1.145	1.16257e-06	3.19347e-07
Galactosyl glycerol	P	0.856	0.719	0.34	0.618	1.099	1.163	0.313	0.384	0.677	0.576	0.291	0.326	1.316	1.272	0.924	0.66	1.28534e-06	3.47804e-07
UNP1845	NP	0.0226	0.0638	0.0465	0.1057	0.035	0.0835	0.0458	0.1013	0.0218	0.0311	0.0301	0.0737	0.0309	0.1189	0.0841	0.3234	1.89999e-06	4.84905e-07
Proline	P	0.2	0.83	0.15	0.44	0.24	0.99	0.1	0.25	0.4	4.1	0.17	0.37	0.17	2.69	0.44	1.68	5.55531e-06	1.2074e-06
Coumarate	P	0.055	0.208	0.187	0.399	0.169	0.374	0.195	0.575	0.114	0.163	0.151	0.27	0.11	0.454	0.287	0.94	6.0284e-06	1.29429e-06
Homoserine	P	0.015	0.0068	0.0122	0.0255	0.0101	0.008	0.0079	0.0106	0.0095	0.0064	0.0163	0.028	0.0237	0.0277	0.0667	0.1114	1.77569e-05	3.24308e-06
Threonine	P	0.0295	0.0152	0.009	0.0049	0.0289	0.0223	0.0263	0.0138	0.0391	0.0348	0.0242	0.0195	0.0268	0.017	0.0215	0.0107	1.81827e-05	3.30908e-06
Phenylalanine	P	0.147	0.123	0.091	0.309	0.153	0.196	0.058	0.172	0.175	0.144	0.098	0.252	0.26	0.213	0.249	0.706	1.98367e-05	3.56334e-06
Glutamate	P	0.0657	0.0543	0.0877	0.081	0.1159	0.1107	0.0906	0.0721	0.4373	0.1564	0.0465	0.0413	0.1591	0.082	0.123	0.1557	2.04347e-05	3.65447e-06
Dihydroxyhydrofuranone	P	0.001497	0.001394	0.00091	0.000602	0.001222	0.001251	0.001019	0.000599	0.003202	0.001778	0.000737	0.001046	0.001545	0.001703	0.000925	0.000723	2.33209e-05	4.08894e-06
C18:2 FA	NP	13.31	10.93	9.73	7.65	19.36	19.59	11.82	11.06	24.18	19.49	19.76	18.61	11.46	13.33	12.02	7.53	2.38557e-05	4.16855e-06
C18:1 FA	NP	0.0621	0.0724	0.0353	0.0394	0.1549	0.1939	0.1027	0.0874	0.3081	0.2594	0.1618	0.193	0.1202	0.1228	0.1013	0.1123	2.61106e-05	4.50129e-06
C25:0 FA	NP	0.0786	0.0879	0.0397	0.0317	0.0876	0.103	0.0586	0.032	0.1066	0.1008	0.0394	0.0319	0.0859	0.1028	0.0564	0.0957	6.67546e-05	9.99923e-06
Malate	P	0.0932	0.1506	0.02	0.004	0.0535	0.0353	0.0054	0.0015	0.1337	0.0454	0.004	0.0026	0.0577	0.0249	0.0063	0.0095	7.25316e-05	1.07304e-05
UP2467	P	0.0011	0.00105	0.00059	0.00034	0.00132	0.00167	0.0004	0.00029	0.00377	0.00237	0.00145	0.00133	0.00223	0.00081	0.00153	0.0006	0.000130823	1.77182e-05
C18:3 FA	NP	10.04	9.58	6.33	6.17	15.91	18.13	8.53	11.27	20.28	17.5	15.77	18.28	10.25	13.69	11.79	8.73	0.000215282	2.70619e-05
Me C16:0 FA		1.037	0.925	0.618	0.639	2.653	2.633	1.77	1.948	2.59	2.541	1.685	2.03	1.51	1.619	1.31	1.348	0.000233349	2.89812e-05
Citrate	P	0.161	0.093	0.041	0.023	0.124	0.05	0.029	0.01	0.373	0.263	0.007	0.007	0.102	0.082	0.024	0.032	0.000240841	2.97705e-05
Tryptophan	P	0.143	0.157	0.17	0.306	0.12	0.13	0.062	0.109	0.055	0.076	0.096	0.204	0.234	0.267	0.31	0.498	0.000808084	8.33299e-05
Glucose-6-P	P	0.0028	0.002	0.00085	0.0007	0.0029	0.0029	0.00064	0.00049	0.01899	0.00703	0.00215	0.00179	0.00209	0.00174	0.00177	0.00136	0.0011039	0.00010864
Fructose-6-P	P	0.0016	0.00112	0.00046	0.00034	0.00147	0.00077	0.00023	0.00025	0.0077	0.00276	0.00131	0.00076	0.00083	0.00073	0.00082	0.00026	0.00111138	0.000109266
UP1871	P	0.00116	0.00493	0.01204	0.01808	0.00241	0.00059	0.00803	0.00362	0.00076	0.00043	0.00015	0.00028	0.00591	0.0083	0.014	0.01678	0.00128361	0.000123506
Leucine	P	0.243	0.205	0.155	0.418	0.292	0.443	0.133	0.317	0.133	0.167	0.145	0.26	0.337	0.232	0.464	0.775	0.00162114	0.000150625
UNP1595	NP	1.651	1.588	1.065	1.004	3.433	2.943	2.024	2.143	2.545	4.063	2.301	2.896	1.176	1.248	0.893	1.359	0.00181009	0.000165428
Trihydroxypentanoate	P	0.03166	0.02093	0.03701	0.01816	0.01167	0.00857	0.01025	0.00522	0.01445	0.01157	0.01405	0.0088	0.02092	0.01716	0.01853	0.02313	0.00190213	0.000172554
Fructose 1	P	0.525	1.088	0.454	0.236	0.262	0.392	0.082	0.131	1.076	0.745	0.74	0.541	0.5	1.12	0.805	0.274	0.00193521	0.000175102
Piperinecarboxylate	P	0.0918	0.1294	0.0132	0.0182	0.0448	0.0454	0.0046	0.0054	0.0356	0.0379	0.0105	0.0094	0.0098	0.015	0.0094	0.0131	0.00195477	0.000176606
C18:0 FA	NP	3.482	3.481	3.741	3.62	4.231	4.403	4.285	4.251	5.171	4.369	5.891	6.127	3.622	4.341	6.363	5.176	0.00285014	0.000243367
UP3118	P	0.657	0.642	0.405	0.481	0.665	0.772	0.256	0.329	0.286	0.484	0.334	0.452	0.967	1.225	1.081	0.842	0.00316476	0.000266029
UP1751	P	0.0523	0.052	0.0681	0.0567	0.0096	0.0134	0.0132	0.0085	0.0287	0.0301	0.0482	0.0346	0.0358	0.033	0.0578	0.0474	0.00332406	0.000277373
Caffeate	P	0.00611	0.00807	0.00315	0.00472	0.00519	0.00382	0.00118	0.00096	0.00794	0.0074	0.00414	0.00391	0.01636	0.01423	0.00849	0.01184	0.00366114	0.000301116
Fructose 2	P	0.378	0.722	0.331	0.173	0.202	0.279	0.062	0.097	0.885	0.649	0.608	0.431	0.345	0.802	0.618	0.242	0.00470134	0.000372466
C22:0 alc	NP	0.126	0.15	0.13	0.333	0.254	0.105	0.109	0.056	0.065	0.143	0.073	0.117	0.064	0.206	0.154	1.334	0.00725986	0.000538968
Glucose	P	0.0525	0.0877	0.0463	0.0264	0.0369	0.0455	0.0122	0.0144	0.1308	0.1141	0.0906	0.0569	0.0477	0.0968	0.0842	0.0381	0.00793561	0.000581345
a glycerophosphate	P	0.0128	0.0167	0.0298	0.0289	0.0216	0.0173	0.0158	0.0152	0.0136	0.0143	0.0267	0.0236	0.0282	0.0426	0.0526	0.0544	0.00946325	0.000675246
Succinate	P	0.0303	0.03086	0.0193	0.02944	0.01488	0.01369	0.02013	0.01749	0.00833	0.0116	0.01185	0.01849	0.02088	0.05413	0.03741	0.03576	0.0158153	0.00104515
C14:0 FA	NP	0.1068	0.1407	0.1087	0.1372	0.1902	0.2213	0.1761	0.2248	0.1821	0.1792	0.186	0.2579	0.1346	0.1932	0.2215	0.2155	0.0185256	0.00119571
C24:0 FA	NP	0.616	0.439	0.29	0.189	0.741	0.482	0.315	0.128	0.731	0.778	0.503	0.464	0.736	0.555	0.336	0.753	0.0203909	0.0012974
Chlorogenate	P	0.0079	0.0083	0.0011	0.0016	0.0093	0.0091	0.0011	0.0014	0.0228	0.047	0.0206	0.0201	0.0313	0.0315	0.0148	0.0239	0.0252717	0.00155735
Uox Glucose 2	P	0.0347	0.0075	0.0546	0.0336	0.006	0.0055	0.0062	0.0069	0.0084	0.0097	0.0092	0.0169	0.0115	0.0321	0.2687	0.0679	0.0256448	0.0015769
Glycerol	P	0.859	0.72	0.496	0.673	0.883	0.999	0.57	0.764	0.307	0.613	0.504	0.615	1.036	1.228	0.979	0.911	0.0283246	0.0017161
Serine	P	0.245	0.181	0.222	0.12	0.266	0.262	0.483	0.369	0.236	0.388	0.702	0.742	0.35	0.281	0.351	0.155	0.0289767	0.00174967
C26:0 alc	NP	0.556	0.331	0.217	0.174	0.56	0.181	0.118	0.084	0.511	0.462	0.278	0.242	0.314	0.2	0.131	0.471	0.0301388	0.00180924
C30:0 FA	NP	0.16	0.222	0.09	0.086	0.168	0.194	0.135	0.113	0.294	0.304	0.173	0.129	0.178	0.259	0.17	0.317	0.0307872	0.00184232
Oxoproline 1	P	0.1226	0.1171	0.1786	0.172	0.2015	0.1767	0.2841	0.1859	0.3444	0.4156	0.4428	0.3314	0.2882	0.1465	0.2842	0.3103	0.0355931	0.00208449
Oxoproline 2	P	0.1229	0.1169	0.1801	0.1721	0.2	0.1748	0.2825	0.1824	0.3373	0.4096	0.4358	0.3268	0.2874	0.1476	0.2843	0.3128	0.0364698	0.00212814
UP1703	P	0.000782	0.000323	0.000735	0.00094	0.000598	0.000666	0.000583	0.000591	0.000569	0.001352	0.002462	0.00072	0.000639	0.000439	0.000963	0.001221	0.0370432	0.0021566
g Aminobutyrate	P	2.085	1.9	1.609	2.298	1.501	1.676	0.925	1.16	0.75	1.395	1.077	1.327	2.343	2.915	2.413	3.368	0.0377916	0.00219365

## Sheet: Interaction
Supplementary Table S3. Potato leaf metabolites exhibiting significant differences in relative abundance dependent on genotype, abiotic stress treatment or an interaction of factors
		Desiree	Desiree	Desiree	Desiree	Unica	Unica	Unica	Unica	Agria	Agria	Agria	Agria	Russett Burbank	Russett Burbank	Russett Burbank	Russett Burbank
Metabolite	Phase	control	drought	heat	heat + drought	control	drought	heat	heat + drought	control	drought	heat	heat + drought	control	drought	heat	heat + drought	P	FDR
Glutamate	P	0.0657	0.0543	0.0877	0.081	0.1159	0.1107	0.0906	0.0721	0.4373	0.1564	0.0465	0.0413	0.1591	0.082	0.123	0.1557	6.8529e-07	5.74919e-05
Inositol	P	0.687	0.836	0.917	1.405	0.715	1.085	0.579	1.322	0.419	0.774	0.766	1.209	0.909	1.41	2.389	3.403	3.94237e-06	0.000163138
Mannitol	P	0.033	0.056	0.258	0.19	0.021	0.035	0.065	0.139	0.013	0.029	0.27	0.351	0.019	0.089	0.577	0.204	2.19054e-05	0.000453345
Lysine	P	0.0595	0.057	0.0591	0.1484	0.042	0.0652	0.0381	0.0722	0.0131	0.0235	0.0348	0.0723	0.0958	0.0562	0.1879	0.3139	4.93974e-05	0.000735929
Galactinol	P	0.0267	0.1681	0.0702	0.0773	0.0089	0.0614	0.0385	0.0995	0.1235	0.2904	0.1692	0.1198	0.0405	0.3258	0.2009	0.2733	0.000265907	0.00200493
Homoserine	P	0.015	0.0068	0.0122	0.0255	0.0101	0.008	0.0079	0.0106	0.0095	0.0064	0.0163	0.028	0.0237	0.0277	0.0667	0.1114	0.000402328	0.00256499
Allantoin	P	0.0409	0.044	0.088	0.103	0.0769	0.0868	0.1315	0.1391	0.0366	0.0946	0.0951	0.1599	0.0654	0.0752	0.1691	0.3137	0.000586859	0.00321043
Succinate	P	0.0303	0.03086	0.0193	0.02944	0.01488	0.01369	0.02013	0.01749	0.00833	0.0116	0.01185	0.01849	0.02088	0.05413	0.03741	0.03576	0.00176945	0.00618195
C22:0 alc	NP	0.126	0.15	0.13	0.333	0.254	0.105	0.109	0.056	0.065	0.143	0.073	0.117	0.064	0.206	0.154	1.334	0.00186061	0.00636883
UNP1845	NP	0.0226	0.0638	0.0465	0.1057	0.035	0.0835	0.0458	0.1013	0.0218	0.0311	0.0301	0.0737	0.0309	0.1189	0.0841	0.3234	0.00398647	0.0099996
Glucose-6-P	P	0.0028	0.002	0.00085	0.0007	0.0029	0.0029	0.00064	0.00049	0.01899	0.00703	0.00215	0.00179	0.00209	0.00174	0.00177	0.00136	0.00457992	0.0108543
Isoleucine	P	0.106	0.123	0.157	0.453	0.126	0.186	0.127	0.338	0.092	0.124	0.141	0.336	0.154	0.169	0.526	0.984	0.0054651	0.0120482
UP1703	P	0.000782	0.000323	0.000735	0.00094	0.000598	0.000666	0.000583	0.000591	0.000569	0.001352	0.002462	0.00072	0.000639	0.000439	0.000963	0.001221	0.00876235	0.0159147
UP2190	P	0.0235	0.0583	0.0297	0.0339	0.0078	0.0064	0.0098	0.0064	0.0103	0.0069	0.0147	0.0257	0.0553	0.0508	0.0212	0.0246	0.0106962	0.0178964
Aspartate	P	0.1343	0.1167	0.0739	0.1046	0.1696	0.1533	0.0598	0.0604	0.2912	0.1465	0.0359	0.0421	0.2472	0.0605	0.0886	0.1074	0.013907	0.0208813
UP1509	P	0.00128	0.00189	0.00693	0.00784	0.001	0.00141	0.00276	0.00312	0.00066	0.00076	0.00429	0.00504	0.00224	0.00252	0.00829	0.00698	0.0145145	0.021412
Trihydroxypentanoate	P	0.03166	0.02093	0.03701	0.01816	0.01167	0.00857	0.01025	0.00522	0.01445	0.01157	0.01405	0.0088	0.02092	0.01716	0.01853	0.02313	0.0149282	0.0217681
Serine	P	0.245	0.181	0.222	0.12	0.266	0.262	0.483	0.369	0.236	0.388	0.702	0.742	0.35	0.281	0.351	0.155	0.0154977	0.0222516
Phenylalanine	P	0.147	0.123	0.091	0.309	0.153	0.196	0.058	0.172	0.175	0.144	0.098	0.252	0.26	0.213	0.249	0.706	0.0183864	0.0245972
Proline	P	0.2	0.83	0.15	0.44	0.24	0.99	0.1	0.25	0.4	4.1	0.17	0.37	0.17	2.69	0.44	1.68	0.0194598	0.0254287
Fructose-6-P	P	0.0016	0.00112	0.00046	0.00034	0.00147	0.00077	0.00023	0.00025	0.0077	0.00276	0.00131	0.00076	0.00083	0.00073	0.00082	0.00026	0.0195942	0.0255314
Uox Glucose 2	P	0.0347	0.0075	0.0546	0.0336	0.006	0.0055	0.0062	0.0069	0.0084	0.0097	0.0092	0.0169	0.0115	0.0321	0.2687	0.0679	0.0211513	0.0267006
Valine	P	0.167	0.161	0.19	0.552	0.207	0.283	0.17	0.406	0.125	0.164	0.228	0.442	0.244	0.189	0.603	1.145	0.0225856	0.0277458
Leucine	P	0.243	0.205	0.155	0.418	0.292	0.443	0.133	0.317	0.133	0.167	0.145	0.26	0.337	0.232	0.464	0.775	0.0228155	0.0279108
C23:0 alc	NP	0.0255	0.0203	0.0166	0.025	0.0255	0.0164	0.0174	0.0059	0.0169	0.0103	0.0092	0.0117	0.017	0.0159	0.0233	0.0828	0.0290441	0.0321406
C18:0 FA	NP	3.482	3.481	3.741	3.62	4.231	4.403	4.285	4.251	5.171	4.369	5.891	6.127	3.622	4.341	6.363	5.176	0.0291158	0.0321869
Uox Fructose	P	0.211	0.087	0.147	0.066	0.049	0.038	0.009	0.005	0.082	0.051	0.01	0.01	0.079	0.17	0.901	0.2	0.0338261	0.0351315
C18:3 FA	NP	10.04	9.58	6.33	6.17	15.91	18.13	8.53	11.27	20.28	17.5	15.77	18.28	10.25	13.69	11.79	8.73	0.0371216	0.0370892
C18:2 FA	NP	0.0621	0.0724	0.0353	0.0394	0.1549	0.1939	0.1027	0.0874	0.3081	0.2594	0.1618	0.193	0.1202	0.1228	0.1013	0.1123	0.0387165	0.0380101
Glycine	P	0.1637	0.1733	0.2325	0.4687	0.1758	0.2428	0.1748	0.2795	0.0471	0.1256	0.172	0.2555	0.2324	0.2455	0.3849	0.391	0.0465921	0.0423398
C27:0 alc	NP	0.0999	0.1083	0.0492	0.0574	0.0914	0.0616	0.0483	0.0533	0.0972	0.0982	0.0505	0.0677	0.0582	0.0508	0.0692	0.1466	0.0466092	0.0423489
